# Supplementary material for: Invasive lobular and ductal breast carcinoma differ in immune response, protein translation efficiency and metabolism
Source: Sci Rep. 2018 May 8;8:7205. doi: 10.1038/s41598-018-25357-0 (PMC5940770; doi:10.1038/s41598-018-25357-0)
Supplement: Supplementary file 2 — Supplementary table 2 [file 41598_2018_25357_MOESM2_ESM.xlsx]

## Sheet: TCGA patients PAM50 assign
TCGA BrCa patient ID	PAM50	histology	Tumor_purity_CPE	ER_IHC	HER2_IHC
TCGA-A2-A0T1	Her2	IDC	0.4113	Negative	Positive
TCGA-AO-A126	LumA	IDC	0.8614	Positive	Negative
TCGA-E2-A14X	Basal	IDC	0.6969	Negative	Negative
TCGA-A7-A13G	LumA	IDC	0.9357	Positive	Negative
TCGA-AR-A0TP	Basal	IDC	0.9681	Positive	Negative
TCGA-E2-A15S	LumB	IDC	0.8523	Positive	Equivocal
TCGA-A2-A1FW	LumB	IDC	0.8923	Positive	Negative
TCGA-B6-A0I1	Basal	IDC	0.8198	Negative	[Not Evaluated]
TCGA-E2-A14T	LumA	IDC	0.7915	Positive	Negative
TCGA-LL-A740	LumA	IDC	0.8253	Negative	Equivocal
TCGA-BH-A5IZ	Basal	IDC	0.7992	Positive	Negative
TCGA-BH-A18L	LumB	IDC	0.9113	Positive	Negative
TCGA-GM-A2DC	LumA	IDC	0.8654	Positive	[Not Evaluated]
TCGA-BH-A0C0	LumB	IDC	0.5068	Positive	Equivocal
TCGA-A2-A0EU	LumA	IDC	0.84	Positive	Negative
TCGA-AR-A24U	Her2	IDC	0.4064	Negative	Positive
TCGA-A8-A096	LumB	IDC	0.6573	Positive	Negative
TCGA-A8-A082	LumB	IDC	0.7587	Positive	Negative
TCGA-GM-A2DK	LumA	IDC	0.6851	Positive	Negative
TCGA-B6-A0WY	LumA	IDC	0.7754	Positive	[Not Evaluated]
TCGA-E2-A159	Basal	IDC	0.6275	Negative	[Not Evaluated]
TCGA-A8-A06P	LumA	IDC	0.6135	Positive	Negative
TCGA-BH-A18R	Her2	IDC	0.7466	Indeterminate	Positive
TCGA-AR-A1AU	LumA	IDC	0.7646	Positive	Equivocal
TCGA-C8-A273	LumA	IDC	0.8503	Positive	Negative
TCGA-LL-A6FQ	LumA	IDC	0.7826	Positive	Negative
TCGA-BH-A1FJ	LumB	IDC	0.9548	Negative	[Not Evaluated]
TCGA-E2-A105	LumB	IDC	0.9302	Positive	Equivocal
TCGA-A8-A07Z	LumB	IDC	0.8806	Positive	Negative
TCGA-B6-A0IJ	Basal	IDC	0.6333	Positive	[Not Evaluated]
TCGA-GM-A2DM	LumA	IDC	0.7968	Positive	Negative
TCGA-E2-A15O	LumA	IDC	0.8866	Positive	Equivocal
TCGA-BH-A1F8	LumB	IDC	0.8885	Positive	Positive
TCGA-GI-A2C9	Basal	IDC	0.6969	Negative	Negative
TCGA-E2-A14P	Her2	IDC	0.7019	Negative	Positive
TCGA-BH-A1EN	Her2	IDC	0.8179	Negative	Positive
TCGA-AR-A0TR	LumA	IDC	0.9022	Positive	Equivocal
TCGA-C8-A132	LumA	IDC	0.5228	Positive	[Not Evaluated]
TCGA-EW-A1OV	Her2	IDC	0.4756	Negative	Negative
TCGA-A2-A3XV	Her2	IDC	0.836	Positive	Equivocal
TCGA-BH-A1EU	LumA	IDC	0.4299	Positive	Negative
TCGA-E2-A1L9	LumA	IDC	0.7831	Positive	Negative
TCGA-D8-A1JE	LumB	IDC	0.6837	Positive	Negative
TCGA-E2-A1B0	Her2	IDC	0.6774	Negative	Positive
TCGA-B6-A0RL	LumB	IDC	0.9797	Positive	[Not Evaluated]
TCGA-AC-A2BM	LumB	IDC	0.727	Positive	[Not Evaluated]
TCGA-BH-A0W5	LumA	IDC	0.514	Positive	Equivocal
TCGA-D8-A1JL	Basal	IDC	0.4777	Negative	Negative
TCGA-B6-A0WW	LumB	IDC	0.8315	Positive	[Not Evaluated]
TCGA-AN-A046	LumA	IDC	0.7034	Positive	Negative
TCGA-BH-A1EV	Her2	IDC	0.817	Positive	Positive
TCGA-BH-A0DH	LumA	IDC	0.8597	Positive	Negative
TCGA-AR-A0U0	Basal	IDC	0.5965	Negative	[Not Evaluated]
TCGA-E9-A1ND	Basal	IDC	0.5041	Negative	Positive
TCGA-AR-A1AX	LumA	IDC	0.3705	Positive	Positive
TCGA-A8-A07R	Basal	IDC	0.893	Negative	Positive
TCGA-D8-A1XU	LumA	IDC	0.805	Positive	Negative
TCGA-LL-A5YP	Basal	IDC	0.6746	Positive	Negative
TCGA-BH-A18V	Basal	IDC	NA	Negative	Negative
TCGA-E9-A1RH	Her2	IDC	0.8116	[Not Evaluated]	[Not Evaluated]
TCGA-D8-A1XK	Basal	IDC	0.6505	Negative	Negative
TCGA-OL-A5RW	Basal	IDC	0.8121	Negative	[Not Evaluated]
TCGA-AC-A5EH	Her2	IDC	0.7604	Positive	Negative
TCGA-A8-A097	LumB	IDC	0.6655	Positive	Positive
TCGA-BH-A0DO	LumA	IDC	0.7019	Positive	Negative
TCGA-A7-A26J	LumB	IDC	0.7009	Positive	Negative
TCGA-A8-A085	LumB	IDC	0.8605	Positive	Negative
TCGA-BH-A0HN	LumA	IDC	0.903	Positive	Equivocal
TCGA-AR-A24N	LumB	IDC	0.8511	Positive	Equivocal
TCGA-A1-A0SM	LumB	IDC	0.7903	Positive	Positive
TCGA-AR-A1AR	Basal	IDC	0.6122	Negative	Negative
TCGA-A8-A092	LumB	IDC	0.7971	Positive	Negative
TCGA-S3-A6ZF	LumB	IDC	0.7286	Positive	Equivocal
TCGA-AN-A03Y	LumB	IDC	0.7892	Positive	Negative
TCGA-AO-A0JD	LumB	IDC	0.7512	Positive	Negative
TCGA-EW-A6SA	LumB	IDC	0.9654	Positive	Negative
TCGA-E9-A1RB	LumB	IDC	0.8309	[Not Evaluated]	[Not Evaluated]
TCGA-A2-A0YH	LumB	IDC	0.6068	Positive	Negative
TCGA-B6-A0X1	Basal	IDC	0.8146	Negative	[Not Evaluated]
TCGA-A2-A25B	LumB	IDC	0.8657	Positive	Equivocal
TCGA-D8-A1JK	Basal	IDC	0.5818	Negative	Negative
TCGA-AN-A0XW	LumA	IDC	0.6989	Positive	Positive
TCGA-BH-A0AY	LumB	IDC	0.5612	Positive	Negative
TCGA-A8-A091	LumA	IDC	0.7984	Positive	Negative
TCGA-D8-A1XF	LumB	IDC	0.9159	Positive	Negative
TCGA-C8-A278	Her2	IDC	0.498	Negative	Positive
TCGA-D8-A1XA	LumA	IDC	0.8552	Positive	Equivocal
TCGA-AR-A0U4	Basal	IDC	0.4542	Negative	Negative
TCGA-A8-A06U	LumA	IDC	0.7982	Positive	Positive
TCGA-BH-A0E7	LumA	IDC	0.8646	Positive	Negative
TCGA-A2-A0ST	Basal	IDC	0.3132	Negative	[Not Evaluated]
TCGA-AC-A23C	LumA	IDC	0.6347	Positive	Positive
TCGA-A2-A04N	LumA	IDC	0.717	Positive	[Not Evaluated]
TCGA-A2-A0YF	LumA	IDC	0.8519	Positive	Negative
TCGA-D8-A1JG	Her2	IDC	0.5724	Negative	Equivocal
TCGA-A8-A08C	LumA	IDC	0.8423	Positive	Positive
TCGA-A2-A1G4	LumB	IDC	0.8879	Positive	Negative
TCGA-C8-A26Y	Her2	IDC	0.7554	Negative	Negative
TCGA-AQ-A04H	LumB	IDC	0.8719	Positive	Indeterminate
TCGA-BH-A0GY	LumA	IDC	0.7539	Positive	Negative
TCGA-A8-A09M	LumB	IDC	0.836	Positive	Negative
TCGA-AN-A0G0	Basal	IDC	0.8131	Negative	Negative
TCGA-E2-A108	Normal	IDC	0.4458	Positive	Negative
TCGA-AQ-A54O	LumA	IDC	0.7984	Positive	Negative
TCGA-BH-A5J0	LumA	IDC	0.6386	Positive	Negative
TCGA-EW-A2FR	Her2	IDC	0.4608	Negative	Equivocal
TCGA-A7-A13D	Basal	IDC	0.8612	Negative	Equivocal
TCGA-BH-A0HK	LumA	IDC	0.8357	Positive	Negative
TCGA-AN-A0XT	LumA	IDC	0.8163	Positive	Negative
TCGA-EW-A1IZ	LumA	IDC	0.4635	Positive	Negative
TCGA-AN-A0XO	LumA	IDC	0.8323	Positive	Negative
TCGA-E2-A56Z	LumB	IDC	0.8763	Positive	Equivocal
TCGA-BH-A18K	LumA	IDC	0.7468	Positive	Negative
TCGA-BH-A0B9	Basal	IDC	0.7243	Negative	Negative
TCGA-AO-A03T	Normal	IDC	0.813	Positive	Negative
TCGA-OL-A66O	LumB	IDC	0.8843	Positive	[Not Evaluated]
TCGA-BH-A18P	Her2	IDC	0.836	Positive	Positive
TCGA-GM-A2DD	Her2	IDC	0.5437	Negative	Equivocal
TCGA-GI-A2C8	LumA	IDC	0.6998	Positive	Negative
TCGA-A2-A0ER	LumB	IDC	0.8351	Positive	Equivocal
TCGA-A2-A0EM	LumA	IDC	0.7913	Positive	[Not Evaluated]
TCGA-A8-A06O	LumB	IDC	0.7379	Positive	Negative
TCGA-AR-A254	Her2	IDC	0.6458	Positive	Positive
TCGA-OL-A5D6	Normal	IDC	0.6749	Negative	[Not Evaluated]
TCGA-BH-A208	Normal	IDC	0.5642	[Not Evaluated]	[Not Evaluated]
TCGA-BH-A0EE	Her2	IDC	0.8136	Negative	Positive
TCGA-A7-A0DB	LumA	IDC	0.6494	Positive	Negative
TCGA-D8-A1JI	LumA	IDC	0.899	Positive	Negative
TCGA-D8-A1XM	LumA	IDC	0.6665	Positive	Negative
TCGA-D8-A1XD	LumA	IDC	0.8916	Positive	Negative
TCGA-LD-A9QF	Normal	IDC	0.1497	Negative	Positive
TCGA-A2-A25C	LumB	IDC	0.7454	Positive	Negative
TCGA-E9-A1R2	LumA	IDC	0.8144	Positive	Equivocal
TCGA-D8-A27F	Basal	IDC	0.8014	Negative	Negative
TCGA-EW-A3U0	Basal	IDC	0.4688	Negative	Negative
TCGA-B6-A1KI	LumA	IDC	0.7888	Positive	Equivocal
TCGA-A7-A13F	LumB	IDC	0.7915	Positive	Equivocal
TCGA-AR-A1AO	Normal	IDC	0.4766	Positive	Negative
TCGA-AR-A24L	LumA	IDC	0.7182	Positive	Equivocal
TCGA-A8-A08X	Her2	IDC	0.5296	Negative	Positive
TCGA-A8-A07G	LumA	IDC	0.6288	Positive	Negative
TCGA-BH-A0E2	LumA	IDC	0.8287	Positive	Negative
TCGA-BH-A0EB	LumA	IDC	0.5517	Positive	Equivocal
TCGA-A2-A0ET	LumA	IDC	0.861	Positive	Equivocal
TCGA-AO-A1KT	LumB	IDC	0.7696	Positive	Equivocal
TCGA-S3-AA10	Basal	IDC	0.6053	Negative	Negative
TCGA-3C-AALI	Her2	IDC	0.6974	Positive	Positive
TCGA-A7-A5ZW	LumA	IDC	0.7466	Positive	Negative
TCGA-BH-A204	LumB	IDC	0.9601	[Not Evaluated]	[Not Evaluated]
TCGA-AR-A0TQ	LumB	IDC	0.7026	Positive	Equivocal
TCGA-A2-A0CM	Basal	IDC	0.5497	Negative	Negative
TCGA-A7-A2KD	LumB	IDC	0.6932	Positive	Positive
TCGA-OL-A5RU	LumA	IDC	0.6058	Positive	[Not Evaluated]
TCGA-A8-A09B	LumA	IDC	0.7784	Positive	Negative
TCGA-OL-A6VR	LumA	IDC	0.9404	Positive	Negative
TCGA-A2-A25F	Basal	IDC	0.2489	Negative	Negative
TCGA-D8-A140	LumA	IDC	0.7561	Positive	Positive
TCGA-BH-A0BJ	LumA	IDC	0.7458	Positive	Negative
TCGA-AO-A0J6	Basal	IDC	0.7779	Negative	Negative
TCGA-A2-A04U	Basal	IDC	0.8602	Negative	Negative
TCGA-BH-A0BZ	LumB	IDC	0.5138	Positive	Negative
TCGA-EW-A1IY	LumB	IDC	0.6246	Positive	Negative
TCGA-A8-A08G	LumB	IDC	0.7383	Positive	Positive
TCGA-AR-A252	LumA	IDC	0.4382	Positive	Negative
TCGA-D8-A27N	LumB	IDC	0.7521	Positive	Positive
TCGA-AN-A0FD	LumA	IDC	0.8136	Positive	Positive
TCGA-A7-A6VW	Basal	IDC	0.8178	Negative	Negative
TCGA-E2-A14S	LumB	IDC	0.769	Positive	Equivocal
TCGA-B6-A400	Basal	IDC	0.6898	Negative	Negative
TCGA-A2-A0CU	LumA	IDC	0.7034	Positive	Equivocal
TCGA-D8-A1JP	LumB	IDC	0.8198	Positive	Negative
TCGA-OL-A5RZ	Her2	IDC	0.9095	Positive	[Not Evaluated]
TCGA-BH-A0BM	LumA	IDC	0.7886	Positive	Negative
TCGA-AN-A041	LumA	IDC	0.7223	Positive	Positive
TCGA-AC-A6IW	Basal	IDC	0.5423	Negative	Negative
TCGA-BH-A0BQ	LumA	IDC	0.5779	Positive	Positive
TCGA-BH-A1ET	LumA	IDC	0.8442	Positive	Negative
TCGA-AN-A0XR	LumB	IDC	0.9256	Positive	Negative
TCGA-A2-A1FX	LumB	IDC	0.8364	Positive	[Not Evaluated]
TCGA-BH-A0HF	LumA	IDC	0.7424	Positive	Negative
TCGA-E2-A1LH	Basal	IDC	0.4633	Negative	Negative
TCGA-B6-A0WS	LumA	IDC	0.656	Positive	[Not Evaluated]
TCGA-D8-A1X6	LumB	IDC	0.7399	Positive	Negative
TCGA-E2-A1IK	LumA	IDC	0.7546	Positive	Negative
TCGA-B6-A0IQ	Basal	IDC	0.7019	Negative	[Not Evaluated]
TCGA-E9-A24A	LumA	IDC	0.7263	[Not Evaluated]	[Not Evaluated]
TCGA-A1-A0SO	Basal	IDC	0.9325	Negative	Equivocal
TCGA-BH-A0B3	Basal	IDC	0.646	Negative	Negative
TCGA-E2-A106	LumA	IDC	0.9548	Positive	Equivocal
TCGA-E9-A22E	LumB	IDC	0.6539	Positive	Positive
TCGA-A8-A07J	LumA	IDC	0.6573	Positive	Negative
TCGA-E9-A1RD	LumA	IDC	0.7696	[Not Evaluated]	[Not Evaluated]
TCGA-GM-A2DF	Basal	IDC	0.529	Negative	Negative
TCGA-E2-A1II	Basal	IDC	0.5584	Negative	Negative
TCGA-A8-A083	LumA	IDC	0.893	Positive	Negative
TCGA-C8-A138	Her2	IDC	0.5707	Positive	Equivocal
TCGA-A2-A0T5	LumA	IDC	0.7658	Positive	Negative
TCGA-E9-A22H	LumB	IDC	0.7964	Positive	Positive
TCGA-A8-A084	LumB	IDC	0.8224	Positive	Negative
TCGA-B6-A402	Basal	IDC	0.8997	Negative	Negative
TCGA-A8-A09N	LumB	IDC	0.7806	Positive	Positive
TCGA-BH-A0BR	LumA	IDC	0.5233	Positive	Negative
TCGA-A2-A1G1	Basal	IDC	0.5685	Negative	Equivocal
TCGA-AO-A03O	LumB	IDC	0.7688	Positive	Negative
TCGA-A2-A04P	Basal	IDC	0.7001	Negative	[Not Evaluated]
TCGA-A2-A0SU	LumA	IDC	0.7712	Positive	Negative
TCGA-E2-A10A	LumB	IDC	0.7834	Positive	Positive
TCGA-BH-A0E6	Basal	IDC	0.7617	Negative	Equivocal
TCGA-E2-A1AZ	Basal	IDC	0.6433	Negative	Indeterminate
TCGA-E9-A1R0	LumA	IDC	0.7049	[Not Evaluated]	[Not Evaluated]
TCGA-E2-A15D	LumA	IDC	0.7676	Positive	Equivocal
TCGA-D8-A1XY	LumA	IDC	0.6991	Positive	Positive
TCGA-E2-A9RU	LumB	IDC	0.7365	Positive	Equivocal
TCGA-AO-A129	Basal	IDC	0.6281	Negative	Negative
TCGA-A1-A0SQ	LumA	IDC	0.8417	Positive	Negative
TCGA-E9-A1N8	Basal	IDC	0.9275	Negative	Negative
TCGA-OL-A5D8	LumA	IDC	0.7891	Positive	[Not Evaluated]
TCGA-E9-A226	LumB	IDC	0.7248	[Not Evaluated]	[Not Evaluated]
TCGA-AN-A0AM	LumB	IDC	0.7049	Positive	Negative
TCGA-BH-A1FL	LumA	IDC	0.8912	Positive	[Not Evaluated]
TCGA-BH-A18F	LumA	IDC	0.6309	Positive	Negative
TCGA-D8-A1XQ	Basal	IDC	0.6581	Negative	Negative
TCGA-A8-A07W	LumB	IDC	0.7274	Positive	Negative
TCGA-UU-A93S	Her2	IDC	0.8339	Negative	Positive
TCGA-E9-A1N6	LumB	IDC	0.7431	Positive	Positive
TCGA-A1-A0SF	LumA	IDC	0.7237	Positive	Negative
TCGA-GM-A2DH	Her2	IDC	0.6612	Negative	Negative
TCGA-AO-A0J4	Basal	IDC	0.661	Negative	Negative
TCGA-A8-A08P	LumB	IDC	0.6126	Positive	Positive
TCGA-AR-A250	LumB	IDC	0.5916	Positive	Equivocal
TCGA-BH-A0HU	LumB	IDC	0.8583	Positive	Negative
TCGA-BH-A1FG	LumA	IDC	0.9042	Positive	Negative
TCGA-AO-A12D	Her2	IDC	0.4647	Negative	Positive
TCGA-AN-A04C	Her2	IDC	0.8375	Negative	Positive
TCGA-A2-A0SW	LumB	IDC	0.6421	Positive	[Not Evaluated]
TCGA-C8-A12N	LumA	IDC	0.769	Positive	Negative
TCGA-B6-A0I2	Basal	IDC	0.6522	[Not Evaluated]	[Not Evaluated]
TCGA-EW-A1OZ	LumB	IDC	0.8205	Positive	Equivocal
TCGA-BH-A1FU	Her2	IDC	0.6121	Negative	[Not Evaluated]
TCGA-AC-A23E	LumA	IDC	0.5792	Positive	[Not Evaluated]
TCGA-E2-A156	LumA	IDC	0.9221	Positive	Negative
TCGA-D8-A1Y2	LumB	IDC	0.4127	Positive	Indeterminate
TCGA-C8-A1HE	LumA	IDC	0.8548	Positive	Equivocal
TCGA-A2-A3XY	Basal	IDC	0.5595	Negative	Negative
TCGA-B6-A0RE	Basal	IDC	0.7943	Negative	[Not Evaluated]
TCGA-A2-A04T	Basal	IDC	0.7466	Negative	Equivocal
TCGA-E2-A1LE	Her2	IDC	0.6882	Negative	Positive
TCGA-BH-A1FD	LumB	IDC	0.8692	Positive	Negative
TCGA-A2-A0YE	Basal	IDC	0.8224	Negative	Negative
TCGA-EW-A1PF	LumA	IDC	0.6464	Positive	Negative
TCGA-AO-A128	Basal	IDC	0.4024	Negative	Negative
TCGA-AR-A256	Basal	IDC	0.8204	Negative	Negative
TCGA-AN-A0XL	LumA	IDC	0.6888	Positive	Negative
TCGA-E9-A229	LumA	IDC	0.6898	[Not Evaluated]	[Not Evaluated]
TCGA-BH-A1F0	Basal	IDC	0.358	Negative	Negative
TCGA-A8-A08R	Basal	IDC	0.6015	Negative	Negative
TCGA-BH-A1EX	LumA	IDC	0.7618	Positive	Positive
TCGA-BH-A1FE	LumA	IDC	NA	Positive	[Not Evaluated]
TCGA-A7-A6VV	Basal	IDC	0.6841	Negative	Negative
TCGA-B6-A0RS	Her2	IDC	0.7197	Negative	[Not Evaluated]
TCGA-AN-A0FL	Basal	IDC	0.9115	Negative	Positive
TCGA-E9-A243	Basal	IDC	0.3881	[Not Evaluated]	[Not Evaluated]
TCGA-A1-A0SP	Basal	IDC	0.6913	Negative	Negative
TCGA-AC-A62V	LumB	IDC	0.7923	Positive	[Not Evaluated]
TCGA-E2-A14N	Basal	IDC	0.4769	Negative	Negative
TCGA-E9-A1R3	LumA	IDC	0.6115	[Not Evaluated]	[Not Evaluated]
TCGA-GM-A2DI	LumA	IDC	0.3872	Negative	[Not Evaluated]
TCGA-E2-A1LS	Basal	IDC	0.8917	Negative	Negative
TCGA-D8-A27K	LumA	IDC	0.7268	Positive	Negative
TCGA-E2-A1L7	LumB	IDC	0.8555	Negative	Negative
TCGA-BH-A0DS	LumA	IDC	0.7423	Positive	Negative
TCGA-A8-A09I	LumB	IDC	0.7318	Positive	Positive
TCGA-C8-A134	Basal	IDC	0.7792	Negative	Equivocal
TCGA-E9-A1NG	LumA	IDC	0.5605	Positive	Negative
TCGA-E2-A15F	LumA	IDC	0.8328	Positive	Negative
TCGA-E9-A1R4	LumB	IDC	0.5522	[Not Evaluated]	[Not Evaluated]
TCGA-A8-A09E	LumB	IDC	0.8806	Positive	Positive
TCGA-C8-A12T	Her2	IDC	0.8266	Positive	Positive
TCGA-D8-A27M	Basal	IDC	0.5446	Negative	Negative
TCGA-E9-A1R7	LumB	IDC	0.8212	[Not Evaluated]	[Not Evaluated]
TCGA-EW-A6SD	Her2	IDC	0.6573	Negative	[Not Evaluated]
TCGA-E9-A22A	LumB	IDC	0.5894	Positive	Negative
TCGA-EW-A6SB	Basal	IDC	0.6239	Negative	Negative
TCGA-BH-A6R8	LumA	IDC	0.7913	Positive	[Not Evaluated]
TCGA-AC-A62X	Basal	IDC	0.9269	Positive	[Not Evaluated]
TCGA-AN-A03X	LumA	IDC	0.6844	Positive	Positive
TCGA-BH-A0RX	Basal	IDC	0.366	Negative	Negative
TCGA-EW-A1OY	LumB	IDC	0.8973	Positive	Negative
TCGA-AN-A0XS	LumA	IDC	0.7201	Negative	Negative
TCGA-D8-A1XR	LumB	IDC	0.8245	Positive	Negative
TCGA-LL-A6FR	Basal	IDC	0.843	Negative	Equivocal
TCGA-C8-A12M	LumB	IDC	0.869	Positive	Negative
TCGA-A2-A0EO	LumA	IDC	0.6086	Positive	Negative
TCGA-A2-A0CS	LumA	IDC	0.7057	Positive	Equivocal
TCGA-A8-A08I	LumB	IDC	0.7019	Positive	Negative
TCGA-AN-A0AT	Basal	IDC	0.7913	Negative	Negative
TCGA-S3-AA14	LumA	IDC	0.7492	Positive	Positive
TCGA-C8-A26W	LumB	IDC	0.7058	Positive	Equivocal
TCGA-C8-A1HO	LumB	IDC	0.9101	Positive	Negative
TCGA-E2-A15A	LumB	IDC	NA	Positive	Negative
TCGA-A2-A04Y	LumB	IDC	0.7318	Positive	Negative
TCGA-C8-A12Q	Her2	IDC	0.6581	Negative	Positive
TCGA-D8-A1JU	LumA	IDC	0.5122	Positive	Negative
TCGA-E2-A1IO	LumA	IDC	0.715	Positive	Equivocal
TCGA-BH-A0BS	LumA	IDC	0.8722	Positive	[Not Available]
TCGA-C8-A12Z	Her2	IDC	0.8648	Negative	Positive
TCGA-EW-A1P8	Basal	IDC	0.7303	Negative	Negative
TCGA-AR-A1AS	LumB	IDC	0.8509	Positive	Negative
TCGA-A8-A08Z	LumA	IDC	0.7508	Positive	Negative
TCGA-C8-A12Y	LumA	IDC	0.7913	[Not Evaluated]	[Not Evaluated]
TCGA-A2-A259	LumA	IDC	0.6159	Positive	Negative
TCGA-AQ-A04J	Basal	IDC	0.5991	Negative	Negative
TCGA-BH-A0H6	LumA	IDC	0.8311	Positive	Negative
TCGA-D8-A1XZ	LumB	IDC	0.7704	Positive	Negative
TCGA-PL-A8LY	Normal	IDC	0.7952	[Not Evaluated]	[Not Evaluated]
TCGA-D8-A1XL	LumB	IDC	0.7184	Positive	Equivocal
TCGA-AR-A24Q	Basal	IDC	0.6575	Positive	Negative
TCGA-E2-A1BD	LumA	IDC	0.7929	Positive	Equivocal
TCGA-AN-A0FV	Her2	IDC	0.7019	Negative	Positive
TCGA-BH-A0HQ	LumA	IDC	0.7576	Positive	Negative
TCGA-AN-A0XV	LumA	IDC	0.7121	Positive	Positive
TCGA-AO-A12C	LumA	IDC	0.8583	Positive	Positive
TCGA-EW-A1P7	Normal	IDC	0.3684	Negative	Equivocal
TCGA-AO-A0JE	Her2	IDC	0.6612	Negative	Positive
TCGA-E2-A154	LumA	IDC	0.7982	Positive	Negative
TCGA-V7-A7HQ	LumA	IDC	0.7774	Positive	[Not Evaluated]
TCGA-E9-A228	LumB	IDC	0.8949	[Not Evaluated]	[Not Evaluated]
TCGA-AR-A0TT	LumB	IDC	0.5199	Positive	Negative
TCGA-A2-A0T3	LumB	IDC	0.7466	Positive	Equivocal
TCGA-EW-A1J1	LumA	IDC	0.834	Positive	Negative
TCGA-LL-A7T0	LumB	IDC	0.836	Positive	Positive
TCGA-OL-A66I	Basal	IDC	0.4999	Negative	[Not Evaluated]
TCGA-A8-A08F	LumB	IDC	0.7413	Positive	Negative
TCGA-AR-A0TU	Basal	IDC	0.8189	Negative	Negative
TCGA-D8-A1JM	Basal	IDC	0.9111	Positive	Negative
TCGA-BH-A0BV	LumA	IDC	0.6749	Positive	Negative
TCGA-B6-A0RN	LumA	IDC	0.8504	Negative	[Not Evaluated]
TCGA-D8-A143	Basal	IDC	0.8311	Negative	Negative
TCGA-A7-A0CE	Basal	IDC	0.8551	Negative	Equivocal
TCGA-OL-A66L	LumA	IDC	0.6126	Positive	[Not Evaluated]
TCGA-AN-A04D	Basal	IDC	0.9699	Negative	Negative
TCGA-E2-A574	Basal	IDC	0.8488	Negative	Equivocal
TCGA-AC-A7VB	LumB	IDC	0.9649	Positive	[Not Evaluated]
TCGA-B6-A0IK	Her2	IDC	0.8024	Negative	[Not Evaluated]
TCGA-LL-A441	Normal	IDC	0.493	Negative	Negative
TCGA-D8-A1JJ	LumB	IDC	0.7272	Positive	Negative
TCGA-A2-A0CT	LumA	IDC	1	Positive	Equivocal
TCGA-GM-A2DN	LumA	IDC	0.5048	Positive	Negative
TCGA-AR-A0TY	LumB	IDC	0.8835	Positive	Negative
TCGA-BH-A0B0	LumA	IDC	0.6749	Positive	Negative
TCGA-A2-A3XU	Basal	IDC	0.807	Negative	[Not Evaluated]
TCGA-B6-A409	Basal	IDC	0.7701	Negative	Equivocal
TCGA-C8-A12V	Basal	IDC	0.5043	Negative	Negative
TCGA-BH-A1FN	LumB	IDC	0.8313	Positive	[Not Evaluated]
TCGA-AN-A049	LumB	IDC	0.6627	Positive	Negative
TCGA-BH-A18I	LumA	IDC	0.7034	Positive	Positive
TCGA-S3-AA11	LumA	IDC	0.7638	Positive	Equivocal
TCGA-A2-A04V	LumA	IDC	0.8341	Positive	Equivocal
TCGA-BH-A0BC	LumA	IDC	0.7727	Positive	Negative
TCGA-E2-A1B1	LumA	IDC	0.7112	Positive	Equivocal
TCGA-A8-A07F	LumA	IDC	0.7302	Positive	Negative
TCGA-A2-A0SV	LumB	IDC	0.6729	Positive	Equivocal
TCGA-LL-A7SZ	Her2	IDC	0.5109	Positive	Negative
TCGA-AN-A0AR	Basal	IDC	0.9397	Negative	Negative
TCGA-AO-A03V	LumA	IDC	0.7466	Positive	Negative
TCGA-BH-A0DQ	LumA	IDC	0.7869	Positive	Negative
TCGA-S3-AA12	LumA	IDC	0.7992	Positive	Negative
TCGA-AQ-A1H3	LumA	IDC	0.7233	Positive	Negative
TCGA-C8-A135	Her2	IDC	0.6789	Negative	Positive
TCGA-A7-A0D9	LumA	IDC	0.8921	Positive	Negative
TCGA-B6-A0WV	LumB	IDC	0.8728	Positive	[Not Evaluated]
TCGA-BH-A0HX	LumA	IDC	0.7759	Positive	Negative
TCGA-BH-A1FM	LumB	IDC	0.7874	Positive	[Not Evaluated]
TCGA-E2-A1B4	LumA	IDC	0.8854	Positive	Negative
TCGA-B6-A1KF	Basal	IDC	0.9309	Negative	Equivocal
TCGA-A2-A3Y0	Basal	IDC	0.7326	Positive	Negative
TCGA-AR-A1AJ	Basal	IDC	0.41	Positive	Negative
TCGA-E2-A14Z	LumA	IDC	0.5517	Positive	Negative
TCGA-B6-A0X4	LumA	IDC	0.9189	Positive	[Not Evaluated]
TCGA-E2-A14W	LumB	IDC	0.6844	Positive	[Not Evaluated]
TCGA-A8-A095	LumB	IDC	0.7011	Positive	Negative
TCGA-A2-A0YM	Basal	IDC	0.7266	Negative	[Not Evaluated]
TCGA-A7-A4SD	Basal	IDC	0.4889	Negative	Equivocal
TCGA-E9-A245	LumA	IDC	0.8825	[Not Evaluated]	[Not Evaluated]
TCGA-BH-A0B8	LumA	IDC	0.9342	Positive	Equivocal
TCGA-BH-A0AW	Her2	IDC	0.6617	Positive	Positive
TCGA-E9-A1RF	LumA	IDC	0.6424	[Not Evaluated]	[Not Evaluated]
TCGA-C8-A1HM	LumB	IDC	0.5704	Positive	Negative
TCGA-E2-A14V	Her2	IDC	0.7019	Positive	Positive
TCGA-C8-A26Z	LumA	IDC	0.8701	Positive	Negative
TCGA-C8-A12W	LumB	IDC	0.6252	Positive	Negative
TCGA-BH-A0HI	LumA	IDC	0.8536	Positive	Negative
TCGA-C8-A26X	Her2	IDC	0.484	Negative	Negative
TCGA-AO-A03N	LumB	IDC	0.7942	Positive	Negative
TCGA-E2-A1IE	LumA	IDC	0.8817	Positive	Equivocal
TCGA-AN-A0FJ	Basal	IDC	0.8179	Positive	Positive
TCGA-C8-A12O	LumA	IDC	0.6455	Positive	Negative
TCGA-LL-A73Y	Basal	IDC	0.629	Negative	Negative
TCGA-AR-A251	Basal	IDC	0.8039	Positive	Equivocal
TCGA-OL-A5D7	Basal	IDC	0.7204	Negative	[Not Evaluated]
TCGA-A8-A07E	LumA	IDC	0.656	Positive	Negative
TCGA-AR-A24V	LumA	IDC	0.746	Positive	Negative
TCGA-A2-A0D0	Basal	IDC	0.8171	Negative	Negative
TCGA-BH-A0W3	LumB	IDC	0.8827	Positive	Equivocal
TCGA-E2-A1L6	LumA	IDC	0.689	Positive	Negative
TCGA-BH-A0H5	LumA	IDC	0.1632	Positive	[Not Available]
TCGA-A8-A08O	LumA	IDC	0.8251	Positive	Negative
TCGA-A8-A09A	LumA	IDC	0.6764	Positive	Negative
TCGA-BH-A18T	Basal	IDC	0.8266	Negative	Positive
TCGA-A8-A094	Her2	IDC	0.5718	Positive	Negative
TCGA-BH-A0DX	LumA	IDC	0.5327	Positive	Negative
TCGA-E9-A244	Basal	IDC	0.6448	[Not Evaluated]	[Not Evaluated]
TCGA-A2-A0CX	Her2	IDC	0.5922	Positive	Positive
TCGA-AN-A0FZ	LumA	IDC	0.7466	Positive	Positive
TCGA-A7-A26H	LumA	IDC	0.7811	Positive	Equivocal
TCGA-E2-A1LA	LumA	IDC	0.6662	Positive	Equivocal
TCGA-BH-A1F5	LumA	IDC	0.8969	Positive	Negative
TCGA-S3-AA0Z	Basal	IDC	0.7187	Positive	Equivocal
TCGA-AN-A0FX	Basal	IDC	0.8136	Negative	Positive
TCGA-EW-A1P6	LumA	IDC	0.8253	Positive	Negative
TCGA-BH-A18H	LumA	IDC	0.5548	Positive	Positive
TCGA-BH-A1FB	LumA	IDC	0.6007	Positive	Negative
TCGA-D8-A1X5	LumB	IDC	0.7027	Positive	Positive
TCGA-BH-A0HA	LumA	IDC	0.7386	Positive	[Not Available]
TCGA-BH-A0AZ	LumA	IDC	0.6655	Positive	Negative
TCGA-C8-A12U	LumB	IDC	0.7913	Positive	Negative
TCGA-B6-A0RO	LumA	IDC	0.8227	Positive	[Not Evaluated]
TCGA-AR-A0TV	LumB	IDC	0.7775	Positive	Equivocal
TCGA-A8-A07I	Her2	IDC	0.836	Positive	Positive
TCGA-BH-A0W7	LumA	IDC	0.7034	Positive	Negative
TCGA-AO-A0JF	LumA	IDC	0.7511	Positive	Negative
TCGA-A2-A0CL	Her2	IDC	0.3716	Positive	Negative
TCGA-E9-A247	LumA	IDC	0.8721	[Not Evaluated]	[Not Evaluated]
TCGA-C8-A1HJ	Basal	IDC	0.8699	Negative	Negative
TCGA-D8-A1XT	Her2	IDC	0.7206	Negative	Positive
TCGA-LL-A442	LumA	IDC	0.7959	Positive	Equivocal
TCGA-BH-A202	LumB	IDC	0.6758	Positive	Positive
TCGA-BH-A0DV	LumA	IDC	0.4856	Positive	Negative
TCGA-A2-A25E	LumB	IDC	0.8077	Positive	Equivocal
TCGA-BH-A0EA	LumA	IDC	0.684	Positive	Negative
TCGA-E2-A1IF	LumA	IDC	0.733	Positive	Negative
TCGA-LL-A8F5	Basal	IDC	0.7056	Positive	Negative
TCGA-C8-A12L	Her2	IDC	0.7913	Negative	Equivocal
TCGA-D8-A147	Basal	IDC	0.7595	Negative	Negative
TCGA-A8-A09Q	LumB	IDC	0.5457	Positive	Negative
TCGA-S3-A6ZH	LumB	IDC	0.8698	Positive	Equivocal
TCGA-A8-A08A	LumA	IDC	0.6746	Positive	Negative
TCGA-E2-A1IN	LumA	IDC	0.7839	Positive	Negative
TCGA-E2-A10C	LumB	IDC	0.6938	Positive	Negative
TCGA-AR-A24Z	LumB	IDC	0.8886	Positive	Negative
TCGA-E2-A14Y	Basal	IDC	0.8884	Positive	Equivocal
TCGA-OL-A5RV	LumA	IDC	0.8408	Positive	[Not Evaluated]
TCGA-BH-A0BT	LumA	IDC	0.7751	Positive	Negative
TCGA-BH-A18J	LumB	IDC	0.7243	Positive	Negative
TCGA-E2-A573	Basal	IDC	0.6344	Negative	Equivocal
TCGA-E2-A1LL	Basal	IDC	0.6533	Negative	Negative
TCGA-B6-A1KC	LumB	IDC	0.9052	Positive	Negative
TCGA-AN-A0FT	LumA	IDC	0.7243	Positive	Positive
TCGA-BH-A0HY	LumB	IDC	0.8838	Positive	Positive
TCGA-B6-A0X5	LumB	IDC	0.8977	Positive	[Not Evaluated]
TCGA-A2-A3XT	Basal	IDC	0.6632	Negative	Negative
TCGA-A7-A26I	Basal	IDC	0.7381	Negative	Equivocal
TCGA-LL-A5YN	LumA	IDC	0.4885	Positive	Equivocal
TCGA-A8-A06T	LumA	IDC	0.7562	Positive	Positive
TCGA-D8-A1J9	LumB	IDC	0.667	Positive	Positive
TCGA-B6-A401	LumA	IDC	0.6744	Positive	Negative
TCGA-E2-A158	Basal	IDC	0.7799	Negative	Negative
TCGA-AR-A1AP	LumA	IDC	0.7471	Positive	Equivocal
TCGA-A8-A076	LumB	IDC	0.7129	Positive	Positive
TCGA-E9-A22D	LumB	IDC	0.5721	Positive	Positive
TCGA-E2-A10E	LumA	IDC	0.9071	Positive	Equivocal
TCGA-B6-A0I9	Her2	IDC	0.7508	Indeterminate	[Not Evaluated]
TCGA-UL-AAZ6	Her2	IDC	0.8031	Positive	Positive
TCGA-AC-A2BK	Basal	IDC	0.9767	Negative	Negative
TCGA-A2-A0SX	Basal	IDC	0.6626	Negative	Negative
TCGA-A2-A0CQ	LumA	IDC	0.7701	Positive	Equivocal
TCGA-A2-A0CP	LumA	IDC	0.6409	Positive	[Not Evaluated]
TCGA-AR-A24P	LumA	IDC	0.7805	Positive	Equivocal
TCGA-EW-A1P3	LumA	IDC	0.784	Positive	Negative
TCGA-S3-AA15	Basal	IDC	0.5387	Negative	Negative
TCGA-C8-A27B	Basal	IDC	0.7069	Negative	Negative
TCGA-A2-A0CZ	LumA	IDC	0.7413	Positive	Negative
TCGA-WT-AB41	LumA	IDC	0.6051	Positive	[Not Evaluated]
TCGA-AN-A0AS	LumA	IDC	0.6939	Positive	Negative
TCGA-A8-A09C	LumB	IDC	0.8515	Positive	Negative
TCGA-AR-A0U3	LumB	IDC	0.8902	Positive	Negative
TCGA-C8-A1HG	LumB	IDC	0.6315	Positive	Negative
TCGA-A2-A0EY	LumB	IDC	0.7092	Positive	Positive
TCGA-E2-A15I	LumA	IDC	0.7565	Positive	Equivocal
TCGA-A1-A0SD	LumA	IDC	0.6906	Positive	Negative
TCGA-A2-A0YG	LumB	IDC	0.7976	Positive	Positive
TCGA-D8-A1XB	LumA	IDC	0.8248	Positive	Negative
TCGA-D8-A1Y1	LumB	IDC	0.6898	Positive	Negative
TCGA-E9-A22G	Basal	IDC	0.9416	Negative	Positive
TCGA-AQ-A04L	LumA	IDC	0.8262	Positive	Positive
TCGA-AR-A0TX	Her2	IDC	0.5818	Positive	Positive
TCGA-AQ-A54N	Basal	IDC	0.9075	Negative	Equivocal
TCGA-D8-A13Z	Her2	IDC	0.6349	Negative	Negative
TCGA-A8-A07O	Basal	IDC	0.7915	Negative	Negative
TCGA-E2-A15C	LumA	IDC	0.7431	Positive	Equivocal
TCGA-B6-A0RI	LumA	IDC	0.8374	Positive	[Not Evaluated]
TCGA-A2-A1G6	Normal	IDC	0.7913	Negative	Negative
TCGA-D8-A27H	Basal	IDC	0.7659	Negative	Negative
TCGA-AO-A0JM	LumB	IDC	0.7582	Positive	Positive
TCGA-AN-A04A	LumA	IDC	0.7125	Positive	Negative
TCGA-D8-A1JA	Her2	IDC	0.8858	Negative	Positive
TCGA-E2-A14Q	LumA	IDC	0.7913	Positive	Negative
TCGA-E2-A153	LumA	IDC	0.5474	Positive	Negative
TCGA-AR-A255	LumA	IDC	0.6931	Positive	Positive
TCGA-AO-A03L	LumB	IDC	0.7349	Positive	Positive
TCGA-A2-A3XZ	Her2	IDC	0.6138	Negative	Positive
TCGA-BH-A0GZ	LumA	IDC	0.7978	Positive	Equivocal
TCGA-A7-A6VX	LumB	IDC	0.7913	Positive	Negative
TCGA-A1-A0SH	LumA	IDC	0.6574	Negative	Equivocal
TCGA-AO-A03R	Normal	IDC	0.7243	Positive	Negative
TCGA-AC-A8OQ	Basal	IDC	0.5986	Negative	Indeterminate
TCGA-BH-A0B1	LumA	IDC	0.753	Positive	Negative
TCGA-BH-A0H3	LumA	IDC	0.656	Positive	[Not Available]
TCGA-A8-A06N	LumB	IDC	0.9499	Positive	Negative
TCGA-A7-A0CJ	LumB	IDC	0.8785	Positive	Negative
TCGA-BH-A0DZ	Her2	IDC	0.7792	Positive	Positive
TCGA-EW-A2FS	LumA	IDC	0.7268	Positive	Negative
TCGA-BH-A18G	Basal	IDC	0.912	Negative	Negative
TCGA-D8-A1Y3	LumB	IDC	0.8137	Positive	Indeterminate
TCGA-BH-A0B4	LumA	IDC	0.6749	Positive	Equivocal
TCGA-E2-A150	Basal	IDC	0.6648	Negative	Negative
TCGA-BH-A203	Her2	IDC	0.5905	[Not Evaluated]	[Not Evaluated]
TCGA-BH-A0W4	LumA	IDC	0.8002	Positive	Negative
TCGA-BH-A0DD	LumB	IDC	0.8714	Positive	Positive
TCGA-A2-A4S3	LumB	IDC	0.6935	Positive	Negative
TCGA-A2-A04Q	Basal	IDC	0.3242	Negative	Equivocal
TCGA-C8-A130	LumB	IDC	0.7243	Positive	Equivocal
TCGA-B6-A0RT	Basal	IDC	0.3032	Negative	[Not Evaluated]
TCGA-PL-A8LZ	Basal	IDC	0.4779	[Not Evaluated]	[Not Evaluated]
TCGA-B6-A0I8	LumA	IDC	0.8528	[Not Evaluated]	[Not Evaluated]
TCGA-A2-A0D1	Her2	IDC	0.898	Negative	Positive
TCGA-D8-A27L	LumA	IDC	0.7847	Positive	Negative
TCGA-A8-A08B	Her2	IDC	0.7913	Positive	Positive
TCGA-C8-A274	LumB	IDC	0.8912	Positive	Negative
TCGA-E2-A109	LumB	IDC	0.8553	Positive	Equivocal
TCGA-A7-A4SF	Her2	IDC	0.7498	Positive	Positive
TCGA-AQ-A1H2	LumA	IDC	0.894	Positive	Indeterminate
TCGA-A8-A08T	LumA	IDC	0.7913	Positive	Positive
TCGA-AR-A0TW	LumA	IDC	0.7947	Positive	Equivocal
TCGA-BH-A0HB	LumA	IDC	0.7964	Positive	Equivocal
TCGA-BH-A0E0	Basal	IDC	0.7486	Negative	Negative
TCGA-C8-A1HI	LumA	IDC	0.675	Positive	Negative
TCGA-BH-A0HW	LumB	IDC	0.9767	Positive	Equivocal
TCGA-AR-A0TS	Basal	IDC	0.4654	Negative	Negative
TCGA-AO-A0JL	Basal	IDC	0.8053	Negative	Negative
TCGA-A2-A0YT	LumB	IDC	0.7817	Positive	[Not Evaluated]
TCGA-A8-A079	LumB	IDC	0.8402	Positive	Negative
TCGA-A7-A0CD	LumA	IDC	0.8525	Positive	Equivocal
TCGA-A8-A06R	LumB	IDC	0.6126	Positive	Positive
TCGA-E2-A15H	LumA	IDC	0.6749	Positive	Equivocal
TCGA-AO-A0J2	Her2	IDC	0.7887	Negative	Equivocal
TCGA-AC-A23H	Her2	IDC	0.8197	Positive	Positive
TCGA-E2-A14R	Basal	IDC	0.7437	Negative	Negative
TCGA-BH-A18N	LumA	IDC	0.832	Positive	Negative
TCGA-A8-A06Y	LumA	IDC	0.8864	Positive	Negative
TCGA-C8-A12P	Her2	IDC	0.6757	Negative	Positive
TCGA-BH-A0BP	LumA	IDC	0.6597	Positive	Negative
TCGA-OL-A6VO	Basal	IDC	0.7633	Negative	Negative
TCGA-AO-A0JC	LumA	IDC	0.1344	Positive	Negative
TCGA-C8-A26V	LumB	IDC	0.8558	Positive	Negative
TCGA-GM-A2DA	LumA	IDC	0.646	Positive	Equivocal
TCGA-AQ-A0Y5	LumA	IDC	0.7019	Positive	Positive
TCGA-A8-A075	LumB	IDC	0.6706	Positive	Positive
TCGA-A8-A06Q	LumB	IDC	0.912	Positive	Negative
TCGA-B6-A0RM	LumA	IDC	0.931	Positive	[Not Evaluated]
TCGA-A7-A6VY	Basal	IDC	0.5982	Negative	Negative
TCGA-A7-A0DA	Basal	IDC	0.7466	Negative	Negative
TCGA-BH-A18Q	Basal	IDC	0.836	Negative	Positive
TCGA-B6-A0WZ	LumA	IDC	0.8586	Positive	[Not Evaluated]
TCGA-A2-A04R	LumB	IDC	0.9501	Positive	Equivocal
TCGA-AR-A1AN	LumA	IDC	0.6708	Positive	Negative
TCGA-B6-A0IG	LumA	IDC	0.8526	Positive	[Not Evaluated]
TCGA-E2-A10B	LumA	IDC	0.8646	Positive	Equivocal
TCGA-A2-A0YC	LumA	IDC	0.8188	Positive	[Not Evaluated]
TCGA-E2-A570	LumA	IDC	0.7913	Positive	Equivocal
TCGA-E2-A572	LumA	IDC	0.8909	Positive	Equivocal
TCGA-E9-A1RE	LumB	IDC	0.8959	[Not Evaluated]	[Not Evaluated]
TCGA-C8-A1HK	Her2	IDC	0.8752	Negative	Positive
TCGA-E9-A1R6	LumA	IDC	0.832	[Not Evaluated]	[Not Evaluated]
TCGA-AO-A0JA	LumA	IDC	0.79	Positive	Negative
TCGA-E2-A1LK	Basal	IDC	0.8594	Negative	Equivocal
TCGA-A8-A07C	Basal	IDC	0.7396	Negative	Negative
TCGA-E2-A152	Her2	IDC	0.663	Positive	Positive
TCGA-AN-A0FK	LumA	IDC	0.8266	Positive	Positive
TCGA-D8-A1Y0	LumB	IDC	0.7198	Positive	Negative
TCGA-AO-A12A	LumA	IDC	0.6831	Positive	Negative
TCGA-BH-A0DE	LumA	IDC	0.6844	Positive	Negative
TCGA-AR-A1AY	Basal	IDC	0.8587	Negative	Negative
TCGA-AN-A0XU	Basal	IDC	0.7875	Negative	Negative
TCGA-BH-A1F6	Basal	IDC	0.6316	Negative	Negative
TCGA-A8-A099	LumA	IDC	0.7718	Positive	Positive
TCGA-AR-A1AW	LumB	IDC	0.3857	Positive	Equivocal
TCGA-A2-A0EQ	Her2	IDC	0.5025	Negative	Positive
TCGA-A8-A086	LumA	IDC	0.724	Positive	Negative
TCGA-A2-A1FZ	LumA	IDC	0.7087	Positive	Negative
TCGA-AN-A0XN	LumA	IDC	0.6999	Negative	Negative
TCGA-AO-A1KP	LumB	IDC	0.9611	Positive	Negative
TCGA-A8-A07L	LumB	IDC	0.8472	Positive	Negative
TCGA-AC-A8OP	LumA	IDC	0.762	Positive	Indeterminate
TCGA-S3-AA17	LumB	IDC	0.5751	Positive	Equivocal
TCGA-E2-A1LB	Her2	IDC	0.815	Negative	Positive
TCGA-EW-A1PD	LumB	IDC	0.7402	Positive	Equivocal
TCGA-A2-A0D2	Basal	IDC	0.712	Negative	Negative
TCGA-E2-A15E	LumA	IDC	NA	Positive	[Not Evaluated]
TCGA-AO-A0JI	LumA	IDC	0.9084	Positive	Negative
TCGA-B6-A0IO	LumA	IDC	0.8583	Positive	[Not Evaluated]
TCGA-A2-A0T7	LumA	IDC	0.7923	Positive	Negative
TCGA-E9-A1R5	LumA	IDC	0.8536	[Not Evaluated]	[Not Evaluated]
TCGA-E9-A1NH	LumA	IDC	0.7905	Positive	Negative
TCGA-E2-A15K	LumB	IDC	NA	Positive	Equivocal
TCGA-AR-A24W	LumA	IDC	0.6138	Positive	Negative
TCGA-AC-A6NO	LumA	IDC	0.8625	Positive	Negative
TCGA-A7-A4SE	Basal	IDC	0.7913	Negative	Negative
TCGA-A8-A08L	Her2	IDC	0.7132	Positive	Negative
TCGA-A8-A09G	Her2	IDC	0.7041	Positive	Positive
TCGA-D8-A27P	LumA	IDC	0.8136	Positive	Negative
TCGA-B6-A0I6	Basal	IDC	0.8137	Negative	[Not Evaluated]
TCGA-A2-A04X	Her2	IDC	0.7223	Positive	Positive
TCGA-E9-A1RA	LumA	IDC	0.6829	[Not Evaluated]	[Not Evaluated]
TCGA-A1-A0SN	LumB	IDC	0.6915	Positive	Positive
TCGA-OL-A5RY	Normal	IDC	0.3501	Positive	[Not Evaluated]
TCGA-C8-A137	Her2	IDC	0.874	Negative	Positive
TCGA-EW-A1PC	LumB	IDC	0.914	Positive	Negative
TCGA-A8-A07U	Basal	IDC	0.4026	Negative	Negative
TCGA-GM-A2D9	LumA	IDC	0.8679	Positive	[Not Evaluated]
TCGA-AN-A0FW	LumB	IDC	0.7805	Positive	Negative
TCGA-D8-A145	LumA	IDC	0.6802	Positive	Equivocal
TCGA-AO-A1KQ	LumB	IDC	0.7314	Positive	Negative
TCGA-E2-A15T	LumB	IDC	0.9054	Positive	Equivocal
TCGA-A2-A0CW	LumB	IDC	0.8349	Positive	Equivocal
TCGA-3C-AALJ	LumB	IDC	0.7666	Positive	Indeterminate
TCGA-A8-A081	LumB	IDC	0.7511	Positive	Negative
TCGA-AO-A03P	LumB	IDC	0.8316	Positive	Negative
TCGA-D8-A142	Basal	IDC	0.6273	Negative	Equivocal
TCGA-AR-A24S	LumB	IDC	0.5987	Positive	Negative
TCGA-AR-A24K	LumB	IDC	0.8974	Positive	Equivocal
TCGA-BH-A0BL	Basal	IDC	0.5873	Negative	Negative
TCGA-BH-A1EY	LumA	IDC	0.6308	Positive	Negative
TCGA-A2-A3XW	Normal	IDC	0.6063	Positive	Negative
TCGA-A2-A0T2	Basal	IDC	0.8631	Negative	Negative
TCGA-B6-A1KN	LumB	IDC	0.7427	Negative	[Not Evaluated]
TCGA-E2-A14O	LumB	IDC	0.8171	Positive	Equivocal
TCGA-BH-A1FH	LumA	IDC	0.6881	Positive	[Not Evaluated]
TCGA-B6-A0IB	LumB	IDC	0.8646	Positive	[Not Evaluated]
TCGA-A2-A0D4	LumB	IDC	0.8456	Positive	Negative
TCGA-BH-A0EI	LumA	IDC	0.8077	Positive	Negative
TCGA-BH-A0BF	LumB	IDC	0.5676	Positive	Negative
TCGA-C8-A131	Basal	IDC	0.7024	Negative	Negative
TCGA-BH-A0B7	Her2	IDC	0.4954	Positive	Positive
TCGA-A7-A0CH	LumA	IDC	0.7978	[Not Evaluated]	[Not Evaluated]
TCGA-D8-A1J8	LumB	IDC	0.7215	Positive	Negative
TCGA-A8-A09D	LumB	IDC	0.7034	Positive	Negative
TCGA-OL-A5RX	LumA	IDC	0.8019	Positive	[Not Evaluated]
TCGA-BH-A0DT	LumA	IDC	0.6659	Positive	Negative
TCGA-A7-A13E	Basal	IDC	0.9184	Positive	Equivocal
TCGA-E2-A1IG	LumA	IDC	0.8399	Positive	Negative
TCGA-B6-A0WT	LumA	IDC	0.7788	Positive	[Not Evaluated]
TCGA-EW-A1PB	Basal	IDC	0.4611	Negative	Negative
TCGA-A2-A0CY	LumB	IDC	0.5145	Positive	Negative
TCGA-D8-A1JD	LumB	IDC	0.6188	Positive	Negative
TCGA-BH-A0DI	LumA	IDC	0.5542	Positive	Negative
TCGA-BH-A0H9	LumA	IDC	0.747	Positive	Equivocal
TCGA-E9-A1QZ	LumA	IDC	0.539	[Not Evaluated]	[Not Evaluated]
TCGA-E2-A155	LumB	IDC	0.9213	Positive	Negative
TCGA-BH-A0H0	LumB	IDC	0.9449	Positive	Negative
TCGA-LD-A7W5	LumA	IDC	0.6009	Positive	Negative
TCGA-AN-A0AK	LumB	IDC	0.8077	Positive	Positive
TCGA-EW-A1P1	Normal	IDC	0.5404	Negative	Equivocal
TCGA-A8-A093	LumA	IDC	0.7953	Positive	Negative
TCGA-A2-A0EV	LumA	IDC	0.5945	Positive	Negative
TCGA-AN-A0FF	LumB	IDC	0.8646	Positive	Negative
TCGA-B6-A0RG	LumA	IDC	0.8958	Negative	[Not Evaluated]
TCGA-AO-A12F	Basal	IDC	0.7978	Negative	Negative
TCGA-BH-A201	LumA	IDC	0.7648	Positive	Negative
TCGA-AR-A1AQ	Basal	IDC	0.5404	Negative	Equivocal
TCGA-C8-A1HF	Her2	IDC	0.6122	Negative	Positive
TCGA-E2-A15J	LumA	IDC	0.9356	Positive	Equivocal
TCGA-AN-A0AL	Basal	IDC	0.6126	Negative	Negative
TCGA-BH-A0H7	LumA	IDC	0.7534	Positive	Negative
TCGA-C8-A1HN	LumB	IDC	0.8408	Positive	Equivocal
TCGA-A2-A0T0	Basal	IDC	0.7259	Negative	Negative
TCGA-AR-A1AV	LumA	IDC	0.7856	Positive	Negative
TCGA-A1-A0SJ	LumA	IDC	0.7984	Positive	Equivocal
TCGA-LL-A73Z	Normal	IDC	0.577	Positive	Equivocal
TCGA-AO-A0JB	Normal	IDC	0.8334	Positive	Negative
TCGA-BH-A0B2	LumA	IDC	0.7749	Positive	Negative
TCGA-A2-A0D3	LumA	IDC	0.8266	Positive	Negative
TCGA-BH-A0DK	LumA	IDC	0.6837	Positive	Negative
TCGA-E2-A1IU	LumA	IDC	0.8116	Positive	Negative
TCGA-A2-A3XX	Basal	IDC	0.7868	Negative	Negative
TCGA-D8-A1XG	LumA	IDC	0.8957	Positive	Negative
TCGA-OL-A66P	Her2	IDC	0.4448	Negative	[Not Evaluated]
TCGA-C8-A12K	Basal	IDC	0.5578	[Not Evaluated]	[Not Evaluated]
TCGA-OL-A5S0	Basal	IDC	0.657	Positive	[Not Evaluated]
TCGA-BH-A0BW	Basal	IDC	0.6749	Negative	[Not Available]
TCGA-E9-A249	LumA	IDC	0.8617	[Not Evaluated]	[Not Evaluated]
TCGA-A8-A07P	LumA	IDC	0.733	Positive	Positive
TCGA-A8-A09K	LumB	IDC	0.8836	Positive	Negative
TCGA-D8-A146	LumA	IDC	0.6305	Positive	Negative
TCGA-EW-A1J6	LumB	IDC	0.7751	Positive	Negative
TCGA-E2-A1B6	Basal	IDC	0.4396	Negative	Equivocal
TCGA-BH-A0AU	LumB	IDC	0.652	Positive	Positive
TCGA-BH-A0AV	Basal	IDC	0.6844	Negative	[Not Available]
TCGA-A8-A07B	LumB	IDC	0.7587	Positive	Positive
TCGA-AR-A0TZ	LumA	IDC	0.8597	Positive	Equivocal
TCGA-D8-A1X9	LumA	IDC	0.8703	Positive	Indeterminate
TCGA-D8-A1JF	Her2	IDC	0.7164	Negative	Negative
TCGA-D8-A1XW	Normal	IDC	0.6698	Negative	Negative
TCGA-D8-A1JC	LumB	IDC	0.832	Positive	Negative
TCGA-LL-A5YO	Her2	IDC	0.3351	Negative	Negative
TCGA-A1-A0SI	LumB	IDC	0.6438	Positive	Negative
TCGA-A8-A06Z	LumB	IDC	0.8996	Positive	Negative
TCGA-BH-A0E1	LumB	IDC	0.8524	Positive	Equivocal
TCGA-BH-A0BD	LumB	IDC	0.7913	Positive	Negative
TCGA-BH-A0DG	LumA	IDC	0.5386	Positive	Negative
TCGA-A8-A08S	LumB	IDC	0.8646	Positive	Positive
TCGA-EW-A1P5	LumA	IDC	0.7629	Positive	Negative
TCGA-B6-A0I5	LumA	IDC	0.7466	Positive	[Not Evaluated]
TCGA-GM-A3XL	Basal	IDC	0.7311	Negative	[Not Evaluated]
TCGA-E9-A227	LumA	IDC	0.6158	Positive	Negative
TCGA-B6-A0RH	Her2	IDC	0.7792	Positive	[Not Evaluated]
TCGA-D8-A27R	LumB	IDC	0.6439	Positive	Equivocal
TCGA-BH-A0BG	Basal	IDC	0.6749	Negative	Negative
TCGA-EW-A1PH	Basal	IDC	0.8229	Negative	Negative
TCGA-AN-A0XP	LumA	IDC	0.8277	Positive	Positive
TCGA-C8-A275	Her2	IDC	0.6608	[Not Evaluated]	[Not Evaluated]
TCGA-AO-A12B	LumA	IDC	0.9025	Positive	Negative
TCGA-EW-A1PA	LumA	IDC	0.7739	Positive	Negative
TCGA-A2-A3XS	Basal	IDC	0.7855	Negative	[Not Evaluated]
TCGA-BH-A18U	LumB	IDC	0.8077	Positive	Positive
TCGA-BH-A0B6	LumA	IDC	0.4975	Positive	Positive
TCGA-D8-A13Y	LumB	IDC	0.971	Positive	Negative
TCGA-BH-A0BO	LumA	IDC	0.5193	Positive	Negative
TCGA-A8-A06X	LumB	IDC	0.7535	Positive	Positive
TCGA-D8-A1JB	LumA	IDC	0.4648	Positive	Equivocal
TCGA-BH-A1ES	LumA	IDC	NA	Positive	Negative
TCGA-AR-A0U2	LumB	IDC	0.7958	Positive	Negative
TCGA-BH-A0HO	LumA	IDC	0.7019	Positive	Negative
TCGA-BH-A18M	LumA	IDC	0.6525	Positive	Positive
TCGA-D8-A1JH	LumA	IDC	0.6126	Positive	Negative
TCGA-E2-A15R	LumA	IDC	0.9352	Positive	Equivocal
TCGA-D8-A141	LumA	IDC	0.419	Positive	Negative
TCGA-AO-A03M	LumA	IDC	0.6514	Positive	Negative
TCGA-A7-A56D	LumA	IDC	0.587	Positive	Negative
TCGA-E9-A248	Her2	IDC	0.4143	[Not Evaluated]	[Not Evaluated]
TCGA-AR-A24R	LumB	IDC	0.7847	Positive	Negative
TCGA-GM-A2DB	Her2	IDC	0.6723	Negative	Negative
TCGA-E2-A15P	LumA	IDC	0.8053	Positive	Negative
TCGA-AN-A0FY	LumB	IDC	0.7921	Positive	Negative
TCGA-PL-A8LX	LumA	IDC	0.8593	[Not Evaluated]	[Not Evaluated]
TCGA-BH-A42V	LumA	IDC	0.6497	Positive	Negative
TCGA-3C-AALK	LumA	IDC	0.6869	Positive	Positive
TCGA-AO-A1KR	Basal	IDC	0.7423	Negative	Negative
TCGA-A8-A0A9	LumA	IDC	0.7913	Positive	Negative
TCGA-EW-A6S9	Her2	IDC	0.7571	Positive	Positive
TCGA-A8-A08H	Normal	IDC	0.3776	Positive	Positive
TCGA-C8-A27A	LumB	IDC	0.8949	Positive	Negative
TCGA-A2-A0CV	LumA	IDC	0.625	Positive	Negative
TCGA-A8-A090	LumB	IDC	0.7223	Positive	Positive
TCGA-E2-A1LI	Basal	IDC	0.6505	Negative	Equivocal
TCGA-A2-A0YJ	Basal	IDC	0.726	Positive	Negative
TCGA-AR-A1AH	Basal	IDC	0.9104	Positive	Negative
TCGA-E9-A1RG	LumB	IDC	0.7904	[Not Evaluated]	[Not Evaluated]
TCGA-GM-A2DL	Her2	IDC	0.701	Positive	Negative
TCGA-A8-A09R	LumB	IDC	0.656	Positive	Negative
TCGA-AC-A5XU	LumA	IDC	0.7798	Positive	Negative
TCGA-BH-A0C7	LumB	IDC	0.776	Positive	[Not Available]
TCGA-BH-A1EW	LumA	IDC	0.5972	Negative	Negative
TCGA-A7-A0DC	LumA	IDC	NA	Positive	Negative
TCGA-HN-A2OB	LumA	ILC	0.4274	Positive	Negative
TCGA-LL-A440	LumA	ILC	0.6702	Positive	Equivocal
TCGA-EW-A1PG	LumA	ILC	0.6851	Positive	Equivocal
TCGA-E9-A295	LumA	ILC	0.7547	Positive	Positive
TCGA-A7-A3IZ	LumA	ILC	0.9059	Positive	Equivocal
TCGA-AR-A1AK	LumA	ILC	0.5835	Positive	Negative
TCGA-AC-A3QQ	LumA	ILC	0.7771	Positive	Positive
TCGA-AR-A2LE	LumA	ILC	0.8306	Positive	[Not Evaluated]
TCGA-BH-A0C1	LumA	ILC	0.6581	Positive	Negative
TCGA-E9-A3HO	LumB	ILC	0.8239	[Not Evaluated]	[Not Evaluated]
TCGA-E9-A3X8	LumA	ILC	0.6126	Positive	Positive
TCGA-A2-A0EP	LumA	ILC	0.3512	Positive	Negative
TCGA-D8-A27I	LumA	ILC	0.5941	Positive	Negative
TCGA-AR-A5QP	LumA	ILC	0.7489	Positive	Equivocal
TCGA-A8-A0A1	LumA	ILC	0.6573	Positive	Negative
TCGA-E2-A10F	LumA	ILC	0.706	Positive	Equivocal
TCGA-5L-AAT1	LumA	ILC	0.5553	Positive	Equivocal
TCGA-EW-A1J5	LumA	ILC	0.7538	Positive	Negative
TCGA-AC-A2FG	LumA	ILC	0.7895	Positive	[Not Evaluated]
TCGA-AC-A3W5	Her2	ILC	0.6823	Positive	[Not Evaluated]
TCGA-EW-A1J2	LumA	ILC	0.7126	Positive	Negative
TCGA-GM-A3XN	LumA	ILC	0.7312	Positive	Negative
TCGA-LL-A6FP	LumA	ILC	0.9584	Positive	Equivocal
TCGA-AC-A3OD	LumA	ILC	0.6141	Positive	Negative
TCGA-A2-A1FV	LumA	ILC	0.9309	Positive	Negative
TCGA-D8-A3Z5	LumA	ILC	0.847	Positive	Negative
TCGA-LL-A5YL	LumA	ILC	0.7466	Positive	Positive
TCGA-HN-A2NL	Basal	ILC	0.8957	Negative	Negative
TCGA-AO-A0J9	LumA	ILC	0.5233	Positive	[Not Evaluated]
TCGA-AC-A2FM	LumA	ILC	0.8989	[Not Evaluated]	[Not Evaluated]
TCGA-OL-A66K	LumA	ILC	0.836	Positive	Equivocal
TCGA-AR-A1AM	LumA	ILC	0.7182	Positive	Equivocal
TCGA-A2-A0YL	LumA	ILC	0.7032	Positive	Negative
TCGA-E9-A6HE	LumB	ILC	0.7019	Positive	Negative
TCGA-E2-A1B5	LumA	ILC	0.3604	Positive	Negative
TCGA-A8-A09X	Her2	ILC	0.474	Negative	Negative
TCGA-D8-A27V	LumA	ILC	0.7582	Positive	Negative
TCGA-5L-AAT0	LumA	ILC	0.6501	Positive	Negative
TCGA-AR-A2LO	LumA	ILC	0.6388	Positive	Equivocal
TCGA-A2-A0CK	LumA	ILC	0.7057	Positive	Negative
TCGA-A8-A09V	LumA	ILC	0.787	Positive	Negative
TCGA-D8-A1X8	LumA	ILC	0.7121	Positive	Negative
TCGA-OK-A5Q2	LumA	ILC	0.7133	Positive	Negative
TCGA-E9-A5FK	LumA	ILC	0.2308	Positive	Negative
TCGA-B6-A0IH	LumA	ILC	0.6066	Positive	[Not Evaluated]
TCGA-AR-A5QM	LumA	ILC	0.6158	Positive	Equivocal
TCGA-LL-A9Q3	LumA	ILC	0.7531	Positive	Positive
TCGA-AR-A24H	LumB	ILC	0.855	Positive	Negative
TCGA-A2-A0ES	LumA	ILC	0.7674	Positive	Negative
TCGA-XX-A89A	LumA	ILC	0.6067	Positive	Negative
TCGA-BH-A8FY	LumA	ILC	0.8839	Positive	Negative
TCGA-AR-A2LM	LumA	ILC	0.7744	Positive	[Not Evaluated]
TCGA-BH-A42T	LumB	ILC	0.7107	Positive	Positive
TCGA-A2-A0YD	LumA	ILC	0.7142	Positive	[Not Evaluated]
TCGA-D8-A27T	LumA	ILC	0.7142	Positive	Negative
TCGA-W8-A86G	LumA	ILC	0.8806	Positive	Negative
TCGA-EW-A424	LumA	ILC	0.8806	Positive	Positive
TCGA-4H-AAAK	LumA	ILC	0.649	Positive	Equivocal
TCGA-A2-A4RW	LumA	ILC	0.7072	Positive	Negative
TCGA-C8-A3M7	LumA	ILC	0.6962	Negative	Negative
TCGA-D8-A1XO	LumA	ILC	0.7386	Positive	Negative
TCGA-AO-A12E	LumA	ILC	0.6979	Positive	Negative
TCGA-AO-A0J8	LumA	ILC	0.769	Positive	Negative
TCGA-A2-A0CO	LumA	ILC	0.7228	Positive	Negative
TCGA-LQ-A4E4	LumA	ILC	0.8847	Positive	[Not Evaluated]
TCGA-E2-A2P5	LumB	ILC	0.8034	Positive	[Not Evaluated]
TCGA-AC-A3BB	LumA	ILC	0.5299	Positive	Negative
TCGA-LL-A50Y	LumA	ILC	0.7447	Positive	Equivocal
TCGA-EW-A3E8	LumA	ILC	0.6689	Positive	Negative
TCGA-AC-A3W6	LumA	ILC	0.5696	Positive	Negative
TCGA-AO-A1KO	Normal	ILC	0.7957	Positive	Negative
TCGA-A8-A09T	LumA	ILC	0.744	Positive	Negative
TCGA-OL-A5DA	LumA	ILC	0.8184	Positive	[Not Evaluated]
TCGA-B6-A0IP	LumA	ILC	0.805	Positive	[Not Evaluated]
TCGA-AC-A2FE	LumA	ILC	0.5379	Positive	[Not Evaluated]
TCGA-OL-A66N	LumA	ILC	0.6573	Positive	[Not Evaluated]
TCGA-AR-A2LK	LumB	ILC	0.8692	Positive	Equivocal
TCGA-BH-A2L8	LumA	ILC	0.5579	Positive	Negative
TCGA-GM-A5PV	LumA	ILC	0.8352	Positive	[Not Evaluated]
TCGA-GM-A5PX	LumA	ILC	0.7913	Positive	Negative
TCGA-BH-A42U	Normal	ILC	0.6973	Negative	Negative
TCGA-PE-A5DD	LumA	ILC	0.6816	Positive	Positive
TCGA-A8-A0A7	Her2	ILC	0.3716	Negative	Positive
TCGA-EW-A1IW	LumA	ILC	0.7313	Positive	Positive
TCGA-AC-A2B8	LumA	ILC	0.6892	Positive	Negative
TCGA-C8-A3M8	LumB	ILC	0.8177	Positive	Positive
TCGA-E2-A576	LumA	ILC	0.9253	Positive	Equivocal
TCGA-A7-A4SA	LumA	ILC	0.7065	Positive	Negative
TCGA-A2-A4RY	Normal	ILC	0.7913	Positive	Negative
TCGA-E9-A3Q9	LumA	ILC	0.7072	Positive	Indeterminate
TCGA-A8-A0A4	LumA	ILC	0.787	Positive	Negative
TCGA-AR-A2LQ	Normal	ILC	0.5055	Positive	Negative
TCGA-AC-A23G	LumA	ILC	0.5808	Positive	Positive
TCGA-A8-A0A2	LumA	ILC	0.769	Positive	Negative
TCGA-E2-A1IH	LumA	ILC	0.4512	Positive	Equivocal
TCGA-A2-A3KC	LumA	ILC	0.7365	Positive	Equivocal
TCGA-GM-A2DO	LumB	ILC	0.5741	Positive	Negative
TCGA-AR-A2LN	LumA	ILC	0.6702	Positive	Negative
TCGA-AR-A2LJ	LumA	ILC	0.652	Positive	Positive
TCGA-E9-A2JS	LumB	ILC	0.8267	[Not Evaluated]	[Not Evaluated]
TCGA-A2-A0EX	LumA	ILC	0.6738	Positive	Negative
TCGA-XX-A899	LumA	ILC	0.6069	Positive	Negative
TCGA-BH-A28Q	LumA	ILC	0.8503	Positive	Negative
TCGA-A2-A0EN	LumA	ILC	0.5883	Positive	Equivocal
TCGA-AC-A8OS	LumA	ILC	0.6523	Positive	Positive
TCGA-A2-A25A	Normal	ILC	0.595	Positive	Equivocal
TCGA-AR-A2LL	LumB	ILC	0.8337	Positive	Equivocal
TCGA-A7-A4SC	LumA	ILC	0.7975	Positive	Equivocal
TCGA-A7-A13H	LumA	ILC	0.671	Positive	Equivocal
TCGA-PE-A5DC	LumA	ILC	0.7709	Positive	Positive
TCGA-OL-A6VQ	LumA	ILC	NA	Positive	[Not Evaluated]
TCGA-BH-A28O	Normal	ILC	0.8591	Positive	Negative
TCGA-GM-A3NW	LumA	ILC	0.7587	Negative	Equivocal
TCGA-AR-A1AT	Her2	ILC	0.5659	Positive	Positive
TCGA-D8-A27G	LumA	ILC	0.706	Positive	Equivocal
TCGA-EW-A6SC	LumA	ILC	0.6285	Positive	Negative
TCGA-AC-A3TN	LumA	ILC	0.8632	Positive	Positive
TCGA-E2-A1IL	LumA	ILC	0.8323	Positive	Negative
TCGA-AC-A5XS	LumA	ILC	0.656	Positive	Negative
TCGA-AC-A3TM	LumA	ILC	0.8322	Positive	Equivocal
TCGA-AC-A3HN	LumA	ILC	0.6751	Positive	Negative
TCGA-AQ-A7U7	LumA	ILC	0.5218	Positive	Negative
TCGA-B6-A0RQ	Normal	ILC	0.791	Positive	[Not Evaluated]
TCGA-A2-A0YK	Normal	ILC	0.5516	Positive	Negative
TCGA-AC-A2FO	LumA	ILC	0.5956	Positive	Negative
TCGA-B6-A40C	LumA	ILC	0.7913	Positive	Negative
TCGA-E2-A2P6	LumA	ILC	0.882	Positive	[Not Evaluated]
TCGA-AC-A2FK	Normal	ILC	0.8222	Positive	[Not Evaluated]
TCGA-D8-A73U	LumA	ILC	0.4138	Positive	Negative
TCGA-E2-A1LG	Basal	ILC	0.8421	Negative	Equivocal
TCGA-E2-A107	LumB	ILC	0.7959	Positive	Equivocal
TCGA-B6-A40B	LumA	ILC	0.7592	Positive	Negative
TCGA-JL-A3YW	Her2	ILC	0.6126	Positive	Positive
TCGA-Z7-A8R5	LumA	ILC	0.6919	Positive	Negative
TCGA-D8-A1JN	LumA	ILC	0.9449	Positive	Indeterminate
TCGA-A7-A5ZX	LumA	ILC	0.836	Positive	Negative
TCGA-A2-A0CR	LumA	ILC	0.4889	Positive	Negative
TCGA-E2-A3DX	LumA	ILC	0.5672	Positive	[Not Evaluated]
TCGA-LD-A66U	LumA	ILC	0.6126	Positive	Negative
TCGA-BH-A8FZ	Normal	ILC	0.6573	Positive	Equivocal
TCGA-A8-A0A6	LumA	ILC	0.6691	Positive	Negative
TCGA-D8-A3Z6	LumA	ILC	0.7739	Positive	Negative
TCGA-A7-A425	LumA	ILC	0.8133	Positive	Indeterminate
TCGA-AC-A3W7	LumA	ILC	0.7726	Positive	Negative
TCGA-PE-A5DE	LumA	ILC	0.5043	Positive	Negative
TCGA-EW-A423	LumA	ILC	0.7564	Positive	Negative
TCGA-GM-A3NY	LumA	ILC	0.8363	Positive	Negative
TCGA-GM-A3XG	LumA	ILC	0.8792	Positive	Negative
TCGA-AC-A3YI	Normal	ILC	0.607	Positive	Positive
TCGA-AC-A62Y	LumA	ILC	0.7913	Positive	Negative
TCGA-A2-A25D	LumA	ILC	0.6756	Positive	Negative
TCGA-WT-AB44	LumA	ILC	0.7493	Positive	Negative
TCGA-AC-A3QP	LumA	ILC	0.804	Positive	Equivocal
TCGA-AC-A4ZE	LumA	ILC	0.8169	Positive	Positive
TCGA-AC-A6IX	LumA	ILC	NA	Positive	[Not Evaluated]
TCGA-BH-A0B5	LumB	ILC	0.6566	Positive	Negative
TCGA-A2-A0T6	LumA	ILC	0.7257	Positive	Negative
TCGA-BH-A8G0	LumA	ILC	0.6126	Positive	Negative
TCGA-JL-A3YX	LumA	ILC	0.8694	Positive	Positive
TCGA-A8-A09W	LumB	ILC	0.7019	Positive	Negative
TCGA-AR-A1AL	LumA	ILC	0.6334	Positive	Negative
TCGA-D8-A4Z1	LumA	ILC	0.7466	Positive	Negative
TCGA-A7-A3J1	LumA	ILC	0.6485	Positive	Negative
TCGA-A7-A4SB	LumA	ILC	0.846	Positive	Negative
TCGA-A8-A09Z	LumB	ILC	0.7913	Positive	Negative
TCGA-E2-A1IJ	LumA	ILC	0.6903	Positive	Equivocal
TCGA-BH-A0HP	LumA	ILC	0.6866	Positive	Negative
TCGA-E9-A54Y	LumB	ILC	0.8148	Positive	Negative
TCGA-AC-A2FB	LumA	ILC	0.4436	Positive	Positive
TCGA-A8-A0AB	LumA	ILC	0.9078	Positive	Positive
TCGA-AC-A2QI	LumA	ILC	0.7098	Positive	Negative
TCGA-AC-A2FF	LumA	ILC	0.6667	Positive	[Not Evaluated]
TCGA-OL-A66J	LumA	ILC	0.7019	Positive	[Not Evaluated]
TCGA-A2-A0SY	LumA	ILC	0.8188	Positive	[Not Evaluated]
TCGA-AR-A2LH	Normal	ILC	0.4697	Negative	Equivocal
TCGA-AO-A1KS	LumB	ILC	0.7771	Positive	Equivocal
TCGA-A7-A26E	LumA	ILC	0.7913	Positive	Negative
TCGA-B6-A2IU	LumA	ILC	0.852	Positive	[Not Evaluated]
TCGA-AO-A0JJ	LumA	ILC	0.6854	Positive	Negative
TCGA-AR-A24T	LumA	ILC	0.746	Positive	Equivocal
TCGA-A7-A426	LumA	ILC	0.7037	Positive	Negative
TCGA-GM-A4E0	LumA	ILC	0.5918	Positive	[Not Evaluated]
TCGA-BH-A0E9	LumA	ILC	0.7531	Positive	Negative
TCGA-E2-A14U	LumA	ILC	0.8515	Positive	Equivocal
TCGA-C8-A8HR	Normal	ILC	0.6573	[Not Evaluated]	[Not Evaluated]
TCGA-E2-A15L	LumA	ILC	0.8583	Positive	Equivocal
TCGA-BH-A0DP	LumA	ILC	0.655	Positive	Negative
TCGA-MS-A51U	LumA	ILC	0.7466	Positive	Negative
TCGA-E2-A15M	LumB	ILC	0.4285	Positive	Negative
TCGA-3C-AAAU	LumA	ILC	0.7886	Positive	Negative
TCGA-AR-A5QN	LumA	ILC	0.7466	Positive	Positive
TCGA-E2-A1L8	LumA	ILC	0.7449	Positive	Equivocal
TCGA-EW-A1J3	LumA	ILC	0.8455	Positive	Positive
TCGA-BH-AB28	LumA	ILC	0.643	Positive	Negative
TCGA-E9-A2JT	LumA	ILC	0.3275	[Not Evaluated]	[Not Evaluated]
TCGA-A2-A0EW	LumA	ILC	0.5991	Positive	Negative
TCGA-A2-A0T4	LumB	ILC	0.6972	Positive	Equivocal
TCGA-A7-A3J0	LumA	NA	0.8681	Positive	Negative
TCGA-E9-A1N5	LumA	NA	0.6748	Positive	Positive
TCGA-E9-A1NC	Basal	NA	0.5439	Negative	Positive
TCGA-D8-A1XJ	Her2	NA	0.838	Positive	Positive
TCGA-A2-A3KD	LumA	NA	0.8248	Positive	Negative
TCGA-A2-A4S1	Basal	NA	0.4622	Positive	Negative
TCGA-OL-A97C	Normal	NA	0.7434	Negative	[Not Evaluated]
TCGA-EW-A1OX	LumB	NA	0.9955	Positive	Negative
TCGA-C8-A1HL	LumB	NA	0.8042	Positive	Equivocal
TCGA-B6-A0RU	Basal	NA	0.8273	Negative	[Not Evaluated]
TCGA-AO-A124	Basal	NA	0.8859	Negative	Negative
TCGA-AR-A5QQ	Basal	NA	0.4909	Negative	Negative
TCGA-E9-A5UO	LumB	NA	0.9698	[Not Evaluated]	[Not Evaluated]
TCGA-EW-A1P4	Basal	NA	0.6075	Negative	Negative
TCGA-BH-A209	LumB	NA	0.4645	Positive	[Not Evaluated]
TCGA-E2-A15G	LumA	NA	0.6796	Positive	Negative
TCGA-E9-A1NI	LumB	NA	0.7639	Positive	Negative
TCGA-AC-A3YJ	LumA	NA	0.7918	Positive	[Not Available]
TCGA-AC-A7VC	Basal	NA	0.6409	Negative	Negative
TCGA-E9-A22B	LumA	NA	0.7789	Positive	Negative
TCGA-A8-A07S	LumB	NA	0.8806	Positive	Negative
TCGA-AO-A0JG	LumA	NA	0.7331	Positive	Negative
TCGA-A1-A0SE	LumA	NA	0.7979	Positive	Negative
TCGA-AO-A12H	LumA	NA	0.7787	Positive	Negative
TCGA-BH-A6R9	Normal	NA	0.6509	Negative	Negative
TCGA-D8-A73W	LumA	NA	0.7887	Positive	Negative
TCGA-D8-A1XS	LumB	NA	0.764	Positive	Positive
TCGA-A7-A0CG	LumA	NA	0.5327	Positive	Negative
TCGA-C8-A8HP	Her2	NA	0.5794	Negative	Positive
TCGA-D8-A1XV	LumA	NA	0.8689	Positive	Equivocal
TCGA-A2-A4S0	LumA	NA	0.883	Positive	Negative
TCGA-BH-A1FC	Basal	NA	0.6517	Negative	Negative
TCGA-AO-A0J3	LumB	NA	0.945	Positive	Equivocal
TCGA-B6-A408	LumA	NA	0.8016	Positive	Equivocal
TCGA-BH-A0WA	Basal	NA	0.7925	Negative	Negative
TCGA-AR-A2LR	Basal	NA	0.87	Negative	Negative
TCGA-C8-A8HQ	LumB	NA	0.6573	Positive	Negative
TCGA-BH-A1FR	LumA	NA	0.7881	Positive	[Not Evaluated]
TCGA-D8-A1JS	LumA	NA	0.9714	Positive	Negative
TCGA-LD-A7W6	LumA	NA	0.8806	Positive	Negative
TCGA-C8-A133	LumA	NA	0.8806	Positive	[Not Evaluated]
TCGA-B6-A3ZX	Basal	NA	0.4662	Negative	Negative
TCGA-B6-A0X0	LumA	NA	0.8077	Positive	[Not Evaluated]
TCGA-A1-A0SK	Basal	NA	0.9288	Negative	Negative
TCGA-A1-A0SB	Normal	NA	0.9328	Positive	Negative
TCGA-BH-A18S	LumA	NA	0.8676	Positive	Negative
TCGA-B6-A0IC	LumA	NA	0.9736	Positive	[Not Evaluated]
TCGA-E9-A54X	LumA	NA	0.8966	Positive	Negative
TCGA-AO-A12G	LumA	NA	0.8106	Positive	Positive
TCGA-AR-A24X	LumA	NA	0.7985	Positive	Equivocal
TCGA-AC-A2QH	Basal	NA	0.7951	Negative	Negative
TCGA-5T-A9QA	LumB	NA	0.8368	Positive	Equivocal
TCGA-EW-A2FV	LumA	NA	0.7037	Positive	Negative
TCGA-D8-A27W	LumB	NA	0.7155	Positive	Equivocal
TCGA-AC-A2QJ	Basal	NA	0.4884	Negative	Negative
TCGA-E9-A3QA	Basal	NA	0.475	[Not Evaluated]	[Not Evaluated]
TCGA-D8-A1X7	LumB	NA	0.8307	Positive	Negative
TCGA-OL-A66H	LumA	NA	0.7466	Positive	[Not Evaluated]
TCGA-B6-A0RP	LumA	NA	0.7733	Positive	[Not Evaluated]
TCGA-E9-A1RC	LumA	NA	0.9053	[Not Evaluated]	[Not Evaluated]
TCGA-A7-A26F	Basal	NA	0.6312	Negative	Equivocal
TCGA-AR-A24O	LumA	NA	0.6188	Positive	Negative
TCGA-AR-A24M	LumA	NA	0.7982	Positive	Negative
TCGA-LD-A74U	LumA	NA	0.5623	Positive	Negative
TCGA-E9-A1NF	LumB	NA	0.5489	Positive	Negative
TCGA-B6-A0IM	LumA	NA	0.8136	Positive	[Not Evaluated]
TCGA-D8-A73X	LumA	NA	0.7466	Positive	Negative
TCGA-AO-A03U	Normal	NA	0.6747	Negative	Negative
TCGA-E9-A1NA	LumB	NA	0.7216	Positive	Positive
TCGA-D8-A1JT	LumB	NA	0.9024	Positive	Equivocal
TCGA-D8-A1XC	LumA	NA	0.9423	Positive	Negative
TCGA-C8-A12X	LumA	NA	0.7991	Positive	Negative
TCGA-EW-A1P0	LumB	NA	0.8404	Positive	Negative
TCGA-AO-A0J5	LumA	NA	0.6372	Positive	Equivocal
TCGA-D8-A27E	LumA	NA	0.8092	Positive	Negative
TCGA-BH-A1EO	LumA	NA	0.7493	Positive	Negative
TCGA-E9-A1RI	LumA	NA	0.6764	[Not Evaluated]	[Not Evaluated]
TCGA-BH-A0C3	LumB	NA	0.528	Positive	Negative
TCGA-A2-A4RX	Basal	NA	0.6782	Positive	Negative
TCGA-A1-A0SG	LumA	NA	0.7569	Positive	Negative
TCGA-B6-A0IN	LumB	NA	0.7223	Positive	[Not Evaluated]
TCGA-EW-A2FW	LumB	NA	0.9128	Positive	Negative
TCGA-A2-A04W	Her2	NA	0.7309	Negative	Positive
TCGA-AC-A8OR	LumA	NA	0.8006	Positive	Negative
TCGA-B6-A0RV	LumA	NA	0.7694	Positive	[Not Evaluated]
TCGA-A7-A3IY	LumA	NA	0.614	Positive	Negative
TCGA-AR-A1AI	Basal	NA	0.5233	Negative	Equivocal
TCGA-E9-A1N9	Basal	NA	0.8101	Negative	Positive
TCGA-A7-A3RF	LumA	NA	0.8802	Positive	Negative
TCGA-E9-A1N3	LumA	NA	0.9093	[Not Evaluated]	[Not Evaluated]
TCGA-B6-A0IA	LumB	NA	0.929	Positive	[Not Evaluated]
TCGA-A7-A5ZV	Basal	NA	0.8146	Negative	Equivocal
TCGA-PL-A8LV	Basal	NA	0.7256	[Not Evaluated]	[Not Evaluated]
TCGA-BH-A0DL	Basal	NA	0.6655	Positive	Negative
TCGA-E9-A5UP	LumA	NA	0.9162	[Not Evaluated]	[Not Evaluated]
TCGA-AO-A125	LumA	NA	0.984	Positive	Negative
TCGA-BH-A0BA	LumA	NA	0.7278	Positive	Negative
TCGA-EW-A1IX	LumA	NA	0.7242	Positive	Negative
TCGA-A7-A26G	Basal	NA	0.5182	Negative	Negative
TCGA-A8-A0AD	LumA	NA	0.7413	Positive	Negative
TCGA-AO-A0J7	LumB	NA	0.893	Positive	Negative
TCGA-E9-A5FL	Basal	NA	0.7866	Negative	Negative
TCGA-AC-A3EH	LumA	Histology_text_code_mismatch	0.8033	Positive	Negative
TCGA-E9-A1NE	LumA	Histology_text_code_mismatch	0.4246	Positive	Negative
TCGA-A8-A08J	Her2	Histology_text_code_mismatch	0.7508	Positive	Negative
TCGA-EW-A1OW	Basal	Histology_text_code_mismatch	0.7657	Negative	Negative
TCGA-BH-A0HL	LumA	Histology_text_code_mismatch	0.8835	Positive	Equivocal
TCGA-Z7-A8R6	LumB	Histology_text_code_mismatch	0.8143	Positive	Negative
TCGA-A2-A1G0	LumA	Histology_text_code_mismatch	0.7088	Positive	Equivocal
TCGA-A2-A4S2	LumA	Histology_text_code_mismatch	0.7401	Positive	Negative
TCGA-AN-A0FS	LumA	Histology_text_code_mismatch	0.7357	Positive	Positive
TCGA-E2-A1BC	LumA	Histology_text_code_mismatch	0.7707	Positive	Negative
TCGA-B6-A0X7	LumA	Histology_text_code_mismatch	0.7458	Positive	[Not Evaluated]
TCGA-B6-A0IE	LumA	Histology_text_code_mismatch	0.8136	Negative	[Not Evaluated]
TCGA-BH-A1F2	LumB	Histology_text_code_mismatch	0.754	Positive	Positive
TCGA-AN-A0AJ	LumB	Histology_text_code_mismatch	0.7697	Positive	Positive
TCGA-AN-A0FN	LumA	Histology_text_code_mismatch	0.4	Positive	Positive
TCGA-AC-A6IV	LumA	Histology_text_code_mismatch	0.6198	Positive	Equivocal
TCGA-E9-A1N4	LumA	Histology_text_code_mismatch	0.6483	Positive	Positive
TCGA-EW-A1PE	LumA	Histology_text_code_mismatch	0.5971	Positive	Negative
TCGA-S3-A6ZG	LumB	Histology_text_code_mismatch	0.7741	Positive	Negative
TCGA-LL-A5YM	LumB	Histology_text_code_mismatch	0.8806	Positive	Equivocal
TCGA-A2-A0YI	LumA	Histology_text_code_mismatch	0.6682	Positive	Negative
TCGA-B6-A0WX	Basal	Histology_text_code_mismatch	0.5499	Negative	[Not Evaluated]
