# Supplementary material for: Invasive lobular and ductal breast carcinoma differ in immune response, protein translation efficiency and metabolism
Source: Sci Rep. 2018 May 8;8:7205. doi: 10.1038/s41598-018-25357-0 (PMC5940770; doi:10.1038/s41598-018-25357-0)
Supplement: Supplementary file 3 — Supplementary table 3 [file 41598_2018_25357_MOESM3_ESM.xlsx]

## Sheet: Info
Analysis procedure--Differentially Expressed(DE) genes
	Validated DE genes before CPE
	1. Select LumA ILC and LumA IDC patients in TCGA and METABRIC dataset.
	2. Use R package DESeq2 to run DE analyze comparing LumA ILC(n=159) to LumA IDC(n=311). (Run the TCGA)
	3. Use R package SAM to run DE analyze comparing METABRIC LumA ILC(n=149) to LumA IDC(n=311).
	4. Use the DE genes list got from METABRIC validate the DE gene from TCGA. Then get the final DE gene list "Validated DE genes before CPE"
	P-values were adjusted by Benjamini-Hochberg method
	Validated DE genes with CPE coorection
	1. Select LumA ILC and LumA IDC patients in TCGA and METABRIC dataset.
	2. Use R package DESeq2 to run DE analyze comparing TCGA LumA ILC(n=157) to LumA IDC(n=307) (TCGA tumor purity score 'CPE" score is added to DESeq2 for tumor purity correction, patient numbers changed due to the CPE score avalability)
	3. Use R package SAM to run DE analyze comparing METABRIC LumA ILC(n=149) to LumA IDC(n=311).
	4. Use the DE genes list got from METABRIC validate the DE gene from TCGA. Then get the final DE gene list "Validated DE genes after CPE"
	P-values were adjusted by Benjamini-Hochberg method
	DE gene 157 ILC vs 307 IDC
	1. Use the same LumA ILC and LumA IDC patients used in Validated DE genes with CPE coorection
	2. Use R package DESeq2 to run DE analyze comparing LumA ILC(n=159) to LumA IDC(n=311). (Run the TCGA)
	3. Use R package SAM to run DE analyze comparing METABRIC LumA ILC(n=149) to LumA IDC(n=311).
	4. Use the DE genes list got from METABRIC validate the DE gene from TCGA. Then get the final DE gene list "Validated DE genes before CPE"
	P-values were adjusted by Benjamini-Hochberg method
		Definition
	TCGA_LumA_ILCvsIDC_log2FC	The log2foldchange of TCGA DE genes (always LumA ILC compared to LumA IDC, log2FC>0 indicates the gene is upregulated in LumA ILC)
	TCGA_LumA_ILCvsIDC_padj	The adjusted-p-value of TCGA DE genes(Indicate how significant the gene is differentially expressed), Benjamini–Hochberg multiple comparison correction)

## Sheet: TCGA Immune checkpoint genes
Gene	Log2FoldChange in TCGA	p-value	BH adjusted p-value
CD274	0.1798	0.049	0.084
PDCD1	0.5531	0.00012	0.00042
CTLA4	0.3626	0.011	0.023

## Sheet: Validated DE genes before CPE
	TCGA_LumA_ILCvsIDC_log2FC	TCGA_LumA_ILCvsIDC_padj	METABRIC_LumA_ILCvsIDC_log2FC	METABRIC_LumA_ILCvsIDC_padj
A2M	0.24217	0.00108267	0.283787	0.0106301
ABCA4	0.351697	0.0266972	0.227226	0.00352297
ABCA6	0.463383	3.24349e-05	0.355933	0.00257395
ABCA8	0.703995	2.49968e-06	0.649195	0.00257395
ABCA9	0.577925	7.88426e-06	0.315934	0.00257395
ABCB1	0.466396	3.04558e-05	0.270611	0.00257395
ABI3BP	0.45317	0.000278703	0.665865	0.00257395
ACACB	0.598483	8.60233e-09	0.556263	0.00257395
ACAP1	0.757985	1.43421e-09	0.263514	0.00342077
ACSM5	0.583592	1.79024e-08	0.175206	0.00304414
ACVRL1	0.365042	1.49142e-08	0.122505	0.031248
ACY3	0.60298	0.000296113	0.118024	0.0278909
ADAMTS1	0.615678	7.48647e-07	0.231413	0.00507991
ADCK3	0.224364	0.000276983	0.21204	0.0114371
ADCY4	0.857541	2.16312e-24	0.375686	0.00257395
ADCY5	0.568042	0.000237748	0.0939994	0.0324212
ADH1A	0.709883	0.000351597	1.45896	0.00257395
ADH1B	0.76694	0.000205969	0.685327	0.00257395
ADHFE1	0.415187	7.02518e-06	0.225831	0.00752608
ADIPOQ	0.781922	0.000333308	0.270711	0.00257395
ADRB2	0.544266	1.86122e-07	0.256288	0.00261245
AFAP1L1	0.237775	0.000466188	0.0983502	0.0358764
AFP	0.802237	0.000401446	0.384252	0.0028301
AKAP7	0.269777	4.35762e-06	0.251938	0.00257395
AKNA	0.45621	5.5341e-08	0.259368	0.00265574
ALDH1A1	0.74108	2.8822e-13	0.737188	0.00257395
ALDH1A2	0.463741	0.000511238	0.398432	0.00257395
ALDH1L1	0.972734	7.43307e-10	0.399741	0.00257395
ALDH2	0.3509	8.27974e-05	0.430324	0.00257395
AMICA1	0.669575	3.42091e-08	0.250693	0.00441371
AMPD1	0.835968	1.31301e-06	0.229082	0.00257395
ANG	0.264316	0.00432874	0.25186	0.0283349
ANGPTL1	0.694292	5.41392e-08	0.0946213	0.014742
ANGPTL4	0.663793	5.01786e-06	0.352079	0.00313382
ANK2	0.484413	3.08038e-06	0.222553	0.00257395
ANKDD1A	0.410432	1.83708e-11	0.211098	0.00261479
ANKRD29	0.371757	0.00225894	0.253937	0.0108351
ANKRD35	0.668556	2.57905e-10	0.249276	0.0125994
ANO1	0.505191	1.79959e-06	0.37502	0.0032486
ANXA1	0.266507	0.00166142	0.362814	0.00265942
ANXA3	0.579561	2.29965e-06	0.232678	0.00414938
AOAH	0.445503	1.90842e-05	0.158416	0.0235794
AOC3	0.65105	8.16483e-09	0.140355	0.00831584
AOX1	0.432521	0.00102772	0.365397	0.00257395
APOBEC3G	0.371852	0.00019333	0.276516	0.00645005
APOBEC3H	0.479367	0.000169257	0.117048	0.0317982
APOL3	0.298514	0.00042612	0.232329	0.0217705
AQP1	0.644614	6.8847e-13	0.306871	0.00257395
AQP7	1.08413	2.1302e-09	0.185899	0.00257395
AQP7P1	0.874073	1.59323e-06	0.516629	0.00257395
AQP7P3	0.919395	1.94339e-06	0.323044	0.00257395
AQPEP	0.763819	3.13657e-07	0.184887	0.00257395
ARAP3	0.465955	3.67122e-13	0.189887	0.00953945
ARGLU1	0.466505	2.47124e-14	0.222767	0.00458776
ARHGAP15	0.454922	2.1243e-06	0.344991	0.00257395
ARHGAP19	0.178663	0.00013292	0.148881	0.00908003
ARHGAP24	0.230663	0.00277805	0.262206	0.00257395
ARHGAP25	0.392637	1.79372e-05	0.21345	0.00929837
ARID5B	0.167783	0.0437049	0.350692	0.00257395
ARL4A	0.505314	6.13046e-10	0.522094	0.00257395
ARMCX2	0.202566	0.00807686	0.267579	0.0131557
ARMCX6	0.185637	0.00109549	0.221958	0.0290644
ASPA	0.514367	1.40158e-05	0.105785	0.0332545
ATOH8	1.23785	9.8342e-20	0.178417	0.00257395
BACH2	0.296681	0.00774858	0.0978962	0.032376
BAMBI	0.423797	0.00732968	0.793737	0.00261887
BBOX1	0.817866	2.57115e-06	0.218032	0.00519147
BCL11A	0.455241	0.00428468	0.336841	0.00303049
BCL11B	0.561508	9.07073e-05	0.3346	0.00261479
BHLHE22	0.63709	1.99042e-10	0.353351	0.00257395
BHMT2	0.66669	1.0348e-10	0.184413	0.00257395
BIN1	0.49807	2.69083e-07	0.264225	0.00558805
BLK	0.727007	0.000201676	0.106739	0.0402086
BMP6	0.367991	0.000303678	0.137293	0.00529126
BNIPL	0.418009	0.000391548	0.376309	0.0224304
BOC	0.744283	1.02633e-13	0.292465	0.00257395
BTG1	0.154271	0.0344527	0.25941	0.00429616
BTG2	0.894638	7.54212e-19	0.468838	0.00257395
BTN3A3	0.171735	0.0413265	0.142905	0.0475102
BTNL9	1.04128	8.35464e-17	0.157526	0.00324473
C10orf10	0.791335	1.81422e-13	0.543508	0.00257395
C10orf128	0.677947	4.21589e-12	0.13112	0.00475657
C10orf32	0.130181	0.0146955	0.199094	0.0202968
C10orf54	0.633793	4.39189e-15	0.253975	0.00257395
C14orf180	1.33431	2.97537e-10	0.193384	0.00257395
C14orf28	0.0971128	0.0358694	0.161407	0.00414907
C1QTNF1	0.314539	0.00049965	0.24864	0.015748
C1QTNF4	1.06579	6.11911e-17	0.185665	0.00425273
C1QTNF7	0.486651	0.000453877	0.139357	0.0058832
C1S	0.200832	0.0435018	0.361721	0.00599594
C1orf162	0.4306	1.90984e-06	0.254124	0.018322
C1orf186	0.557603	6.7324e-06	0.207079	0.00964326
C2CD2	0.246639	0.000688326	0.263684	0.00766938
C2orf40	1.02059	1.91553e-09	0.65584	0.00257395
C2orf82	1.51291	4.47432e-21	0.481736	0.00257395
C2orf88	0.494426	2.72259e-06	0.187565	0.00261245
C3	0.488635	1.00266e-06	0.423965	0.00261479
C6	0.698445	0.00017201	0.485947	0.00257395
C6orf48	0.209244	0.000789097	0.205959	0.0053754
C7	0.929113	8.45984e-08	0.461639	0.00257395
C9orf85	0.241957	2.83321e-09	0.0982428	0.0173809
CA3	0.900709	1.97983e-09	0.0999528	0.0235509
CA4	0.740636	0.000824356	0.27519	0.00257395
CACHD1	0.385882	6.31775e-05	0.238491	0.00257395
CALB2	0.424726	0.00399117	0.498287	0.00257395
CALHM2	0.187963	0.000763241	0.127853	0.0175515
CAPN11	0.783489	1.09597e-12	0.178635	0.01049
CAPN5	0.200273	0.0344985	0.16193	0.0164839
CARD8	0.146052	0.00377895	0.146494	0.0283349
CASP4	0.149145	0.0285969	0.210406	0.0118028
CASQ2	0.701966	2.81358e-07	0.303306	0.00257395
CAV1	0.451146	5.84121e-07	0.656664	0.00257395
CAV2	0.335205	7.22328e-05	0.452259	0.00257395
CBLN4	0.537903	2.0814e-05	0.213621	0.00258798
CBX7	0.507127	2.82101e-13	0.175394	0.0282432
CCDC109B	0.201944	0.00170556	0.225479	0.0113925
CCDC23	0.1176	0.0300188	0.149533	0.03
CCDC3	0.472061	7.99738e-07	0.444302	0.00257395
CCDC50	0.105067	0.0245632	0.193312	0.00431818
CCDC69	0.590934	1.9445e-09	0.106958	0.0363712
CCDC80	0.386346	0.000352935	0.25642	0.00356133
CCL19	0.975165	1.66048e-07	0.809597	0.00257395
CCL21	0.882791	9.56544e-07	0.372347	0.00533942
CCL5	0.58616	2.36264e-05	0.517852	0.00365879
CCNB1IP1	0.213218	0.000100744	0.230744	0.00258798
CCR2	0.479201	0.000356497	0.203343	0.00992683
CD19	0.571911	0.00347319	0.238792	0.0190097
CD1D	0.642106	7.84238e-13	0.168453	0.00429021
CD2	0.526725	0.000242022	0.533197	0.00257395
CD247	0.663191	2.12264e-06	0.435256	0.00267084
CD27	0.584322	3.88948e-05	0.299768	0.00429616
CD300LG	0.939881	4.4994e-07	0.612612	0.00257395
CD34	0.298976	6.11752e-05	0.398379	0.00257395
CD36	0.393309	0.0290143	1.0495	0.00257395
CD37	0.549992	1.36051e-06	0.303171	0.00351286
CD3D	0.625378	4.52381e-05	0.485185	0.00318714
CD3E	0.589358	8.89753e-05	0.172187	0.00575959
CD3G	0.398502	0.0104161	0.204603	0.00735145
CD40LG	0.712173	2.53438e-06	0.0957487	0.0151929
CD48	0.474116	0.0001943	0.264289	0.0250566
CD52	0.568542	8.72337e-05	0.407766	0.0101042
CD6	0.82528	3.1893e-10	0.364546	0.00267703
CD69	0.753263	1.2176e-08	0.381356	0.00261479
CD79A	0.758326	3.32312e-05	0.484212	0.00290709
CD79B	0.923701	4.45201e-10	0.430504	0.00261245
CD8A	0.520764	0.000177839	0.523027	0.00257395
CD96	0.415998	0.00457217	0.32279	0.00282658
CDC14B	0.261613	0.000377084	0.277228	0.00257395
CDC42EP5	0.723909	5.09933e-13	0.261963	0.00627517
CDC42SE1	0.161191	0.000272903	0.201932	0.0100832
CDH5	0.31902	2.89319e-05	0.344313	0.00257395
CDKN1C	0.451711	3.73046e-07	0.28391	0.00257395
CDKN2C	0.213075	0.000959146	0.282486	0.00257395
CDO1	0.589401	4.62587e-06	0.396397	0.00257395
CEBPA	0.517982	2.51644e-10	0.237002	0.0108351
CEBPD	0.796635	8.8996e-13	0.281929	0.0158948
CELF2	0.363842	6.67279e-05	0.294351	0.00257395
CEP112	0.17864	0.019493	0.171558	0.00329046
CFD	0.828563	9.12548e-07	0.69484	0.00257395
CFLAR	0.199839	5.69966e-05	0.170555	0.0185868
CH25H	0.714828	3.72087e-09	0.354469	0.00257395
CHCHD10	0.22487	0.0236145	0.172603	0.0469153
CHST7	0.505804	2.96161e-15	0.200181	0.00275593
CIB2	0.520402	5.8722e-06	0.143362	0.00451748
CIDEA	1.08733	1.94781e-07	1.08686	0.00257395
CIDEC	1.05784	3.99978e-07	1.44709	0.00257395
CILP	0.358133	0.00969977	0.664556	0.00261245
CITED2	0.289492	0.00123174	0.267386	0.0151768
CKMT2	0.566271	8.8685e-10	0.226773	0.00257395
CLDN11	0.636337	1.23376e-07	0.455682	0.00257395
CLDN15	0.742925	3.52862e-24	0.167331	0.00833219
CLDN5	1.14106	5.68576e-21	0.526528	0.00257395
CLDND2	0.679478	5.07812e-09	0.419156	0.00257395
CLEC10A	0.600178	0.000194778	0.149457	0.0202968
CLEC14A	0.513502	3.40574e-12	0.287632	0.00257395
CLEC1A	0.619569	1.61388e-14	0.241365	0.00257395
CLEC3B	0.647129	8.64892e-09	0.251075	0.00414446
CLIC2	0.400196	3.42289e-07	0.160094	0.00276412
CLIC5	0.413323	5.12458e-05	0.204599	0.00258798
CLK4	0.329874	2.97537e-10	0.175359	0.00265574
CMAHP	0.726804	1.18282e-11	0.348522	0.00261887
CMKLR1	0.375438	1.6941e-05	0.178978	0.0135081
CNGA1	0.591802	7.04993e-05	0.155254	0.00267673
CNRIP1	0.31803	8.20788e-06	0.183015	0.00305882
CNTN2	0.743933	7.10192e-06	0.0887168	0.0342425
CNTRL	0.158245	0.00769286	0.139661	0.00702882
COL14A1	0.605732	5.75678e-07	0.516542	0.00257395
COL17A1	0.424723	0.0169583	0.338388	0.0216589
COL9A2	0.604855	2.412e-05	0.414875	0.00587179
COMMD6	0.204595	0.00239856	0.195138	0.0153449
COX19	0.307524	1.70433e-10	0.182709	0.0254597
COX4I2	0.430289	8.08055e-06	0.123078	0.0319913
COX7A1	0.293005	0.0102401	0.278135	0.0303291
CPA3	0.296011	0.0366417	0.410211	0.00917729
CPEB1	0.447651	4.56485e-05	0.14103	0.00956948
CPSF4	0.26632	3.64358e-08	0.132303	0.0280005
CPVL	0.50451	3.99705e-08	0.29771	0.00870795
CPXM2	0.359588	0.000448518	0.451095	0.00257395
CPZ	0.604164	2.59793e-08	0.204178	0.0213769
CR2	0.784567	0.00121231	0.163206	0.00858081
CRLF1	0.352157	0.0102716	0.101166	0.0325144
CROT	0.22596	0.00773494	0.259849	0.0136867
CRTAC1	0.829316	1.33206e-08	0.199006	0.00276412
CRY2	0.199054	2.0586e-05	0.21149	0.00278347
CRYAB	0.770156	1.33404e-09	0.745759	0.00257395
CSGALNACT1	0.508783	2.6701e-10	0.128231	0.0085
CSN3	0.644238	0.0246046	0.184146	0.0350298
CSRP2	0.354815	3.94163e-05	0.213884	0.00732549
CST7	0.45766	0.000703226	0.196269	0.027354
CTDSP1	0.193937	2.93378e-06	0.122139	0.0252956
CTGF	0.41082	0.000108948	0.253644	0.0428938
CTSG	0.819026	1.28163e-07	0.601609	0.00257395
CTSH	0.181027	0.0219049	0.173278	0.0292356
CUTC	0.139846	0.00114025	0.150954	0.00490158
CX3CL1	0.597296	2.56046e-07	0.278128	0.0169535
CX3CR1	0.344474	0.00604619	0.422483	0.00435042
CXCL2	1.04861	4.20472e-10	0.131543	0.0215382
CXCR3	0.6029	4.28802e-05	0.193538	0.0189262
CXCR4	0.408474	2.86162e-05	0.31323	0.0209912
CXCR5	0.487878	0.00628344	0.23222	0.00453139
CYB5R2	0.420695	1.21918e-05	0.216225	0.0283716
CYGB	0.563473	3.98535e-12	0.290312	0.00284776
CYP27A1	0.541527	6.88844e-08	0.378842	0.00276412
CYP4F8	0.716682	0.00401112	0.370192	0.00318714
CYTH3	0.222932	0.0014427	0.197385	0.00587179
CYTL1	0.722258	6.7497e-12	0.24136	0.00257395
CYYR1	0.387918	2.88665e-07	0.390927	0.00257395
DEFB1	0.925147	9.94097e-08	0.276876	0.0393464
DGAT2	0.422727	0.0036815	0.271264	0.00257395
DLK2	0.92484	2.01892e-17	0.197272	0.00290174
DLL1	0.659257	4.67902e-13	0.183736	0.0275096
DMKN	0.4641	3.8857e-05	0.349974	0.00387805
DMRT2	0.607312	2.15357e-06	0.217093	0.00257395
DNASE1L3	0.697193	2.38762e-06	0.330601	0.00257395
DNM3	0.471024	1.24522e-11	0.141201	0.00429616
DOCK11	0.265464	0.00330303	0.311474	0.00257395
DPT	0.679334	2.86565e-07	0.801466	0.00257395
DPYSL2	0.329338	5.77931e-07	0.395499	0.00257395
DUSP1	0.757285	4.19238e-11	0.493379	0.00357992
DUSP6	0.311638	0.000269682	0.330193	0.00303049
EBF1	0.371669	3.05489e-05	0.46962	0.00257395
EBF3	0.542049	7.58588e-09	0.310748	0.00257395
EBI3	0.609306	1.75958e-08	0.14508	0.0491172
ECSCR	0.603377	4.33496e-14	0.276888	0.00257395
EDN3	0.813856	0.000264718	0.11213	0.0440677
EDNRB	0.341904	0.00093997	0.248701	0.00257395
EEF1B2	0.245213	2.06911e-05	0.348038	0.00257395
EFNB2	0.232122	0.0147034	0.435422	0.00257395
EGFLAM	0.190026	0.0129686	0.293729	0.00303049
EGFR	0.374471	0.00534142	0.269496	0.00257395
EGR1	0.914305	1.28752e-12	0.585868	0.00257395
EGR2	0.770397	2.20681e-10	0.416233	0.00261479
EIF3G	0.266463	1.45401e-05	0.145494	0.013798
EIF3K	0.140871	0.0261254	0.135096	0.010478
EIF3L	0.152251	0.00769047	0.312292	0.00257395
ELN	1.00134	2.53718e-18	0.589089	0.00257395
EMCN	0.490389	1.12655e-08	0.329675	0.00257395
EMP1	0.221648	0.00868076	0.295254	0.00715091
ENG	0.302492	1.53924e-06	0.19575	0.012163
ENPP2	0.432348	0.000205969	0.549103	0.00257395
EOMES	0.653705	4.84839e-05	0.348969	0.00294044
EPAS1	0.277467	0.00046996	0.456838	0.00257395
EPB41L4A-AS1	0.418245	3.23746e-10	0.255461	0.0027398
EPHB1	0.438564	3.23038e-05	0.107137	0.0263583
EPHB6	0.648268	2.83021e-09	0.157216	0.00865745
ESAM	0.373195	4.04679e-08	0.263068	0.00267143
ESRRG	0.394487	0.020798	0.360092	0.00453139
ETS2	0.381708	5.89067e-07	0.296461	0.00257395
EVI2B	0.228469	0.0355284	0.227906	0.0418977
F10	0.869409	6.2085e-21	0.140265	0.00287719
F2R	0.224357	0.00620646	0.424461	0.00257395
F2RL2	0.395324	0.000583676	0.417703	0.00257395
FABP4	0.77386	9.83906e-05	1.26171	0.00257395
FABP5	0.346862	0.00159055	0.246226	0.0287007
FAHD2B	0.222869	0.00176116	0.175253	0.0165878
FAM107A	0.994786	6.53613e-14	0.659557	0.00257395
FAM110D	0.998843	1.23857e-18	0.607059	0.00257395
FAM13A	0.257331	0.00108141	0.355316	0.00257395
FAM13A-AS1	0.617786	3.05354e-10	0.126536	0.00578019
FAM13C	0.378914	0.000868134	0.111607	0.00671135
FAM149A	0.262748	0.00297181	0.186262	0.00766425
FAM150B	0.815853	7.81739e-08	0.21885	0.00257395
FAM162B	0.539471	1.40348e-08	0.42772	0.00257395
FAM170B	0.481156	0.0191877	0.175897	0.00257395
FAM171A1	0.358975	2.87542e-06	0.235228	0.00600708
FAM180B	1.19742	2.74745e-12	0.14408	0.0053754
FAM212B	0.169852	0.0127697	0.121319	0.0264545
FAM3D	0.651378	1.95963e-05	0.126219	0.00801495
FAM43A	0.425931	1.03059e-08	0.21647	0.00336589
FAM43B	0.438644	1.05014e-05	0.142544	0.0105979
FAM50B	0.216927	0.00655331	0.173083	0.0278909
FAM65B	0.446599	0.000977424	0.236159	0.00681171
FAM89A	0.393295	0.000104493	0.329225	0.00257395
FANCE	0.210574	0.0003082	0.135345	0.0175443
FBLN5	0.415315	7.61813e-07	0.509409	0.00257395
FBLN7	0.369416	4.93142e-06	0.265587	0.00257395
FBRSL1	0.28306	2.46579e-06	0.152844	0.0157377
FCER1A	0.563376	1.99942e-05	0.439866	0.00309851
FCRL2	0.576087	0.00219237	0.108861	0.0438691
FCRLA	0.531108	0.00322922	0.256892	0.01267
FDCSP	1.7203	9.10621e-17	0.597043	0.00257395
FEZ2	0.107101	0.0047301	0.198398	0.00378831
FGFBP2	0.851198	2.77759e-07	0.191494	0.00257395
FGL2	0.440556	7.58285e-06	0.295784	0.00844444
FHL1	0.460826	0.000462779	0.619194	0.00257395
FHL5	0.495538	8.05535e-05	0.181798	0.00257395
FLT3LG	0.631507	6.38015e-13	0.173968	0.00621443
FMNL2	0.165463	0.0342918	0.107224	0.0499984
FMNL3	0.250695	3.42189e-05	0.108229	0.0304951
FMO2	0.686246	8.27409e-07	0.526683	0.00257395
FMOD	0.708191	3.01126e-09	0.338843	0.00698456
FNBP1	0.1401	0.0112026	0.165208	0.0223641
FOLR1	0.832431	2.75537e-05	0.330414	0.0195057
FOS	0.837633	9.43141e-09	0.819946	0.00257395
FOSB	1.11715	1.91326e-10	0.753018	0.00261245
FOXC1	0.473626	1.11134e-06	0.400152	0.00257395
FOXS1	0.36224	7.86126e-05	0.160027	0.00781339
FREM1	0.732595	3.99705e-08	0.18942	0.00257826
FRMD4A	0.182956	0.00126815	0.226577	0.00257395
FRZB	0.480425	1.9354e-07	0.478511	0.00257395
FXYD1	1.18411	3.40332e-19	0.288644	0.00257395
FYN	0.212849	0.00720631	0.300701	0.00257395
FZD7	0.229334	0.00724466	0.213463	0.0283349
G0S2	1.17641	2.59536e-12	0.619255	0.00257395
GABRP	0.560022	0.00218941	0.450761	0.00313382
GALT	0.359322	4.24537e-07	0.163282	0.0306124
GAPT	0.295906	0.00232139	0.233069	0.0105962
GAS7	0.388558	7.74545e-06	0.227206	0.00904876
GBP2	0.186252	0.0331071	0.305878	0.00513751
GDF10	0.773932	8.66797e-07	0.310885	0.00257395
GDF9	2.08552	6.87174e-31	0.362669	0.00669246
GDPD5	0.60823	1.11434e-09	0.323753	0.00257395
GEM	0.658859	2.92607e-10	0.498322	0.00257395
GFI1	0.567187	6.71471e-06	0.134511	0.00752429
GFOD1	0.211047	0.0107203	0.177372	0.027001
GIMAP1	0.756673	1.11127e-16	0.11979	0.0151768
GIMAP4	0.335901	7.41371e-05	0.40091	0.00257395
GIMAP6	0.423436	3.52834e-07	0.398728	0.00257395
GIMAP7	0.582347	1.27868e-08	0.623431	0.00257395
GIMAP8	0.479334	6.24881e-09	0.375838	0.00257395
GJA4	0.372358	9.97675e-06	0.211018	0.00711601
GLI2	0.427338	7.78688e-06	0.113949	0.0172668
GLTSCR2	0.640679	6.57463e-16	0.199132	0.00284516
GMFG	0.523683	3.16254e-08	0.197905	0.0313785
GNAI1	0.253803	0.00505655	0.125211	0.00313974
GNG11	0.469261	1.28149e-09	0.489003	0.00257395
GNG2	0.203231	0.0144179	0.200742	0.00265574
GNG7	0.536633	4.49755e-12	0.213384	0.00284541
GNLY	0.586236	7.63841e-05	0.258955	0.0297942
GNRH1	0.711663	1.98429e-16	0.116128	0.0338325
GPAM	0.387687	0.000203124	0.546398	0.00257395
GPBAR1	0.776845	1.10716e-13	0.143479	0.00537527
GPC3	0.326905	0.0415042	0.500237	0.00257395
GPD1	0.941048	1.339e-06	0.274669	0.00257395
GPIHBP1	1.17714	1.5808e-20	0.406243	0.00257395
GPR124	0.382434	1.54186e-07	0.238107	0.00282658
GPR146	0.76789	8.38148e-19	0.171222	0.00257395
GPR162	0.721626	7.36722e-07	0.298399	0.0388348
GPR18	0.430505	0.00439465	0.166359	0.00851605
GPR183	0.453697	0.000189829	0.267663	0.025049
GPR34	0.370668	4.99501e-05	0.193801	0.0414101
GPRIN2	0.758225	8.06691e-07	0.157025	0.034872
GPX3	0.86911	1.16764e-10	0.719617	0.00257395
GRAMD2	0.563819	7.62843e-05	0.262868	0.00918989
GRAP	0.680571	1.24042e-15	0.166767	0.0189921
GRIK1-AS1	0.878046	7.71383e-06	0.175536	0.0305214
GSN	0.515662	2.54998e-13	0.585518	0.00257395
GSTM4	0.224779	0.011213	0.138696	0.0304749
GSTP1	0.301892	0.0160795	0.508108	0.00257395
GVINP1	0.48468	0.000731656	0.441255	0.00257395
GYG2	0.326187	0.00859423	0.459918	0.00257395
GYPC	0.583102	1.3973e-13	0.386762	0.00257395
GZMA	0.614654	1.1628e-05	0.365716	0.00415394
GZMH	0.77599	6.19809e-09	0.21502	0.00910691
GZMK	0.580635	0.000490982	0.61605	0.00257395
H19	0.605696	2.08531e-08	0.35689	0.0112301
HBA2	0.85071	8.10441e-07	0.69788	0.00257395
HBB	0.460692	0.00339884	0.863081	0.00257395
HCST	0.635261	4.24846e-08	0.313994	0.0102467
HEPACAM	0.82564	1.64854e-05	0.203382	0.00257395
HINT1	0.321828	9.7289e-08	0.229124	0.00920358
HLA-DOA	0.490457	2.00728e-07	0.280007	0.00747173
HLA-DOB	0.65232	6.25513e-07	0.198991	0.0125625
HLA-DPA1	0.401465	7.53977e-06	0.260095	0.0403576
HLA-E	0.314824	6.69446e-05	0.273655	0.00412907
HLF	0.749453	2.60091e-07	0.184906	0.00387516
HNRNPA0	0.235199	2.84271e-09	0.172989	0.0427353
HOXA4	0.582972	1.66403e-10	0.182819	0.00257395
HOXD1	0.349603	0.00400438	0.200486	0.0127182
HP	1.092	4.22817e-08	0.113818	0.0138833
HRCT1	0.960923	1.12725e-11	0.165642	0.00357992
HSD11B1	0.658897	1.00826e-06	0.247346	0.00257395
HSD17B11	0.182568	0.0248769	0.402738	0.00257395
HSPA12B	0.723908	2.89284e-20	0.22737	0.00665914
HSPB2	0.688424	6.078e-13	0.273919	0.00257395
HSPB6	0.88075	5.66854e-10	0.760668	0.00257395
HSPB7	0.725694	1.95515e-06	0.302992	0.00257395
HTR2B	0.560496	1.34032e-07	0.476234	0.00257395
HYAL1	0.417984	9.39658e-06	0.304404	0.00257802
ICAM2	0.483696	3.99143e-09	0.354839	0.00257395
ICAM3	0.323949	1.00236e-05	0.155657	0.0238108
ID1	0.587074	2.95366e-10	0.413832	0.00257395
ID2	0.359188	1.37484e-07	0.236088	0.0204057
ID3	0.345126	8.90593e-06	0.267616	0.0103514
IER2	0.828245	6.21322e-17	0.135444	0.0247347
IGDCC4	0.491883	3.76695e-07	0.169784	0.0154423
IGF1	0.69189	9.24745e-09	0.354295	0.00257395
IGFBP6	0.399515	0.000303158	0.291069	0.00726887
IGJ	0.641266	0.000322802	1.106	0.00257395
IGLL3P	0.600793	0.000135959	0.322648	0.0341478
IL10RA	0.588434	8.22287e-09	0.200517	0.0207374
IL11RA	0.762298	2.73914e-27	0.374868	0.00257395
IL16	0.385811	2.90757e-05	0.131361	0.012747
IL17D	0.247453	0.00173742	0.229725	0.00265574
IL18R1	0.448367	3.77418e-06	0.166381	0.00788455
IL18RAP	0.722628	1.01834e-07	0.165279	0.00430299
IL33	0.756118	1.07017e-07	0.668091	0.00257395
IL34	1.026	3.62199e-25	0.0965618	0.0345524
IL6R	0.34282	0.000237984	0.0761324	0.0454954
IL7R	0.396709	0.0219698	0.371885	0.0077735
INHBB	0.223139	0.0472626	0.24904	0.0354329
INMT	0.917632	6.74802e-15	0.605927	0.00257395
INPP5D	0.523301	9.55181e-10	0.159494	0.0157497
ISCU	0.243208	3.4338e-11	0.195451	0.00276412
ITGA9	0.250732	0.00456055	0.11952	0.00750138
ITK	0.486506	0.00186823	0.241372	0.00694289
ITM2A	0.56621	7.22578e-08	0.941944	0.00257395
ITM2C	0.194187	0.0281642	0.217645	0.0465647
ITPKB	0.261261	2.12484e-07	0.172991	0.00871405
JAM2	0.425496	1.88619e-07	0.406324	0.00257395
JAM3	0.139652	0.0419395	0.211849	0.00910691
JUN	0.816121	1.13614e-16	0.345254	0.0049382
JUNB	0.941774	5.7841e-20	0.335481	0.00261245
KANK2	0.194842	0.000215008	0.202068	0.00494513
KANK3	0.873936	2.15095e-27	0.132879	0.00324473
KCNA5	0.590919	2.70754e-07	0.0960042	0.0255983
KCNAB1	0.309004	1.19622e-05	0.309561	0.00257395
KCNIP1	0.500502	2.97641e-05	0.145287	0.0053754
KCNJ16	1.68671	4.2439e-19	0.0876743	0.0447449
KCTD12	0.305204	6.25351e-05	0.303702	0.00267084
KHDRBS3	0.380865	3.13657e-07	0.257579	0.00538413
KIAA0355	0.166697	0.00110848	0.126123	0.0440341
KIF13B	0.265041	0.00812055	0.292825	0.011276
KIT	0.658408	1.96262e-06	0.594402	0.00257395
KLB	0.517132	0.000325254	0.127049	0.00332645
KLF11	0.200106	0.000282694	0.314929	0.00257395
KLF15	1.07116	7.95807e-17	0.106644	0.0138973
KLF2	0.861563	2.33478e-19	0.504861	0.00257395
KLF4	0.621945	2.06171e-09	0.433961	0.00261245
KLF6	0.405746	3.90889e-08	0.223046	0.0188089
KLF9	0.348673	8.04268e-06	0.228719	0.0113782
KLHL29	0.618036	1.17962e-08	0.174473	0.00267084
KLHL6	0.450342	1.73571e-05	0.134098	0.0317637
KLK10	1.65375	3.01496e-16	0.167026	0.00899503
KLK11	1.82551	1.44261e-13	1.13387	0.00257395
KLK12	0.883271	0.00168645	0.415581	0.0130624
KLRB1	0.600562	5.50254e-06	0.508395	0.00257395
KLRG1	0.515828	8.2186e-07	0.288581	0.00257395
KRT14	1.01841	3.47899e-08	0.447281	0.00777996
KRT5	0.435984	0.024815	0.277434	0.0179138
LAD1	0.344136	0.0110692	0.417429	0.0177416
LAMA2	0.477047	4.94105e-06	0.543634	0.00257395
LAMP5	0.361702	0.000274456	0.268061	0.028596
LAT	0.798945	1.01641e-12	0.165005	0.0225895
LBH	0.157051	0.0345605	0.195656	0.0220925
LCN6	1.56824	2.864e-22	0.125528	0.00418215
LDB2	0.382726	2.31633e-07	0.411054	0.00257395
LEFTY2	1.45332	1.73113e-20	0.371225	0.00257395
LEPR	0.508545	5.94025e-06	0.6103	0.00257395
LETMD1	0.141673	0.00166784	0.145787	0.0231809
LGALS12	0.851696	1.46506e-06	0.263548	0.00257395
LHFP	0.427901	9.59004e-09	0.566255	0.00257395
LHX6	0.542965	1.46108e-07	0.389553	0.00257395
LIFR	0.314722	0.00135981	0.120145	0.0171594
LIMS2	0.604702	3.53567e-14	0.131761	0.0280331
LIN9	0.164568	0.0136549	0.136421	0.0216546
LINC00341	0.671936	4.78494e-12	0.31139	0.00257395
LIPE	0.955544	6.81078e-13	0.316332	0.00257395
LIPG	0.357282	0.00634378	0.16581	0.00306165
LIPT1	0.233021	9.90678e-09	0.194389	0.00265234
LIX1L	0.187933	0.0138423	0.113047	0.0373993
LMO2	0.393797	1.78448e-11	0.183259	0.0163383
LMO4	0.265292	0.00244208	0.309723	0.00986177
LOC100240735	0.666985	3.43959e-15	0.190611	0.00257395
LOC100506548	0.220088	0.00323041	0.134009	0.0478639
LOC400043	0.40935	1.49929e-07	0.258031	0.0046946
LOC643733	0.64528	4.59461e-14	0.408441	0.00257395
LOXL4	0.50741	4.28736e-07	0.221571	0.00628088
LPAR6	0.322372	5.53186e-09	0.245816	0.00267703
LPL	0.622029	3.47006e-05	0.687057	0.00257395
LRCH2	0.181649	0.0409211	0.105753	0.018289
LRMP	0.59794	3.69722e-11	0.245735	0.00257395
LRRC8C	0.21927	0.00314759	0.120051	0.0132928
LRRN4CL	0.829195	1.95193e-12	0.163754	0.00257395
LSP1	0.575927	4.80782e-10	0.199897	0.00328987
LTBP4	0.790137	3.02085e-29	0.288783	0.00257395
LTC4S	0.895005	7.97926e-20	0.293393	0.00257395
LYAR	0.116689	0.00959579	0.128133	0.0202343
LYL1	0.816416	2.53656e-18	0.258174	0.00278347
LYSMD4	0.355884	3.4612e-08	0.161859	0.020613
MALL	0.430157	5.9108e-07	0.378757	0.00257395
MAP3K1	0.189945	0.0292779	0.271188	0.012186
MAP4K1	0.612882	1.28452e-07	0.230054	0.0143445
2017-03-01	0.288234	0.00373499	0.295368	0.00833817
MATN2	0.429662	0.000766754	0.746536	0.00257395
MBNL3	0.259527	0.0209304	0.183912	0.00355481
MCTP1	0.318104	0.000976241	0.153893	0.00365572
MEF2C	0.169667	0.0200021	0.187855	0.00530711
MEIS2	0.389191	1.26359e-06	0.307049	0.00257395
MEOX1	1.00237	4.50542e-12	0.713709	0.00257395
MEOX2	0.832658	2.97636e-11	0.100114	0.0284442
MET	0.36281	0.00156284	0.0863518	0.046316
METTL7A	0.386824	4.45728e-09	0.20876	0.00513451
MFAP4	0.882875	8.48184e-14	0.858387	0.00257395
MFNG	0.728791	8.82721e-19	0.303484	0.00257395
MICA	0.258902	3.87694e-05	0.108485	0.0488699
MME	0.279147	0.0290524	0.344407	0.00257395
MMP23B	1.08787	2.63645e-11	0.549657	0.00257395
MMP28	0.285403	0.00174117	0.145853	0.0102739
MMP3	0.662124	2.4867e-06	0.463679	0.00257395
MMRN1	0.8062	4.23396e-08	0.361307	0.00257395
MOB3B	0.273814	0.00238003	0.254185	0.00257395
MOCS1	0.265504	4.95779e-05	0.314091	0.00257395
MRAP	0.904541	7.21698e-07	0.571194	0.00257395
MRGPRF	0.622477	9.93989e-10	0.133571	0.0244455
MRPL11	0.19757	0.0022923	0.19711	0.00562591
MS4A2	0.395648	0.00496003	0.199397	0.0382172
MT1M	0.78394	2.10301e-07	0.328673	0.00257395
MT1X	0.739148	6.39665e-09	0.676541	0.00257395
MYCN	0.803664	4.27507e-07	0.369165	0.00257395
MYCT1	0.346539	9.58152e-06	0.173075	0.0026297
MYH11	0.565052	1.03855e-05	0.769441	0.00257395
MYOM1	0.540869	6.35403e-09	0.416393	0.00257395
N4BP2L1	0.294624	1.10241e-06	0.156591	0.00844444
NAALAD2	0.517468	2.57906e-09	0.165111	0.00261887
NAALADL1	0.505854	4.8509e-10	0.133263	0.0234474
NAP1L5	0.145735	0.0365555	0.256887	0.00257395
NCOA7	0.375222	1.57595e-05	0.232655	0.0136196
NDN	0.377196	1.49832e-06	0.269325	0.00986177
NDUFV1	0.372392	6.09915e-07	0.183772	0.0123476
NEK3	0.383714	1.2045e-11	0.115596	0.0338325
NES	0.250942	0.00117088	0.199032	0.00986177
NEURL2	0.611546	8.32102e-15	0.0883114	0.0309465
NEURL3	0.845971	1.15852e-10	0.215646	0.005282
NFIB	0.45415	3.27501e-05	0.707397	0.00257395
NFKBIZ	0.699657	2.17427e-06	0.59941	0.00313974
NKG7	0.565596	0.00014356	0.496686	0.00257395
NKX3-1	0.36092	0.0316118	0.44095	0.0124071
NMB	0.362851	0.000390793	0.310966	0.00257395
NMT2	0.207042	0.00117147	0.236765	0.00265574
NMU	0.732486	9.64022e-05	0.145659	0.0196393
NNAT	0.839152	9.23499e-09	0.245971	0.0129163
NOSTRIN	0.359261	0.000223642	0.409565	0.00329046
NOV	0.721606	9.39696e-11	0.637035	0.00257395
NPR2	0.214874	0.00251472	0.11699	0.0485385
NR2F1	0.574118	2.02519e-05	0.510601	0.00257395
NR2F2	0.233284	0.0156854	0.423207	0.00257395
NR3C2	0.289424	0.0125746	0.218081	0.00309268
NR4A3	0.518612	0.00173328	0.188091	0.00793198
NR5A2	0.22853	0.0211156	0.110978	0.034915
NRXN2	0.59922	2.52195e-09	0.235329	0.00556978
OAF	0.462942	2.60453e-11	0.222953	0.0169305
ODF2	0.118772	0.0103808	0.137399	0.0271644
OGT	0.148218	0.00744215	0.174792	0.0140589
OSR1	1.26805	1.74529e-17	0.786504	0.00257395
OXTR	0.713524	1.68822e-05	0.272751	0.0202968
P2RY13	0.393629	0.000133425	0.198299	0.0291761
P2RY8	0.537592	4.52445e-06	0.28805	0.00258898
PAPLN	0.607481	6.43833e-12	0.191182	0.00820208
PAQR8	0.220779	0.000297903	0.153925	0.0116543
PATL2	0.590283	9.641e-06	0.101828	0.039438
PCK1	1.08703	2.25773e-07	0.187726	0.00257395
PCOLCE2	0.827397	4.23844e-06	0.739833	0.00257395
PCSK5	0.350358	9.86338e-05	0.30956	0.00267703
PDE1A	0.440489	3.8428e-07	0.478393	0.00257395
PDE1B	0.388223	1.08579e-05	0.104157	0.0246118
PDE2A	0.677131	2.11248e-12	0.145838	0.00316978
PDE3B	0.437979	0.00150116	0.17229	0.00257395
PDE4B	0.461434	0.000283031	0.454095	0.00344715
PDE7B	0.267158	0.00207574	0.20512	0.0030264
PDE9A	0.478019	4.72327e-08	0.155863	0.0419043
PDK4	0.974576	5.09933e-13	0.775666	0.00257395
PDXK	0.212106	0.000208698	0.236009	0.00508093
PDZD2	0.378634	0.000137431	0.296635	0.00257395
PEAR1	0.730153	2.45155e-18	0.114079	0.0086005
PECAM1	0.462706	2.94961e-10	0.396858	0.00257395
PELI1	0.158576	0.0217999	0.174822	0.00939578
PEMT	0.365037	1.73377e-06	0.233969	0.00519235
PENK	0.564277	0.00489705	0.169383	0.00793198
PER2	0.210154	0.00032765	0.181072	0.0094822
PGM5	0.66007	8.10362e-09	0.682042	0.00257395
PHGDH	0.455151	0.000160413	0.437909	0.00361346
PI16	0.696434	0.000800839	0.573883	0.00257395
PID1	0.237671	0.0285743	0.30537	0.00257395
PIK3IP1	0.257646	1.95563e-05	0.152102	0.0385806
PIP5K1B	0.478426	0.00103684	0.0999371	0.027767
PIWIL4	0.566271	4.31405e-13	0.090258	0.0225895
PKP1	0.488203	0.00420939	0.227614	0.00282658
PLA2G2A	1.53297	1.06396e-13	0.631239	0.00257395
PLAC9	1.03131	3.56176e-17	0.771699	0.00257395
PLAGL1	0.457664	1.00183e-07	0.21662	0.00257395
PLCG2	0.356978	6.92941e-06	0.278883	0.00313974
PLCL2	0.329303	0.000211248	0.311996	0.00257395
PLCXD3	0.772801	1.82119e-06	0.204777	0.00257395
PLEKHF1	0.285878	0.00460154	0.210129	0.0235973
PLEKHH2	0.603547	2.44148e-08	0.128846	0.0439162
PLIN1	1.06458	5.59297e-09	0.844717	0.00257395
PLIN2	0.221083	0.0144888	0.285248	0.00895254
PLIN4	0.994208	7.64016e-08	1.11618	0.00257395
PLSCR4	0.189229	0.0216902	0.33397	0.00257395
PLTP	0.373193	2.26249e-05	0.214524	0.0375768
PNKD	0.481647	5.78593e-10	0.286305	0.0238108
PNPLA2	0.511741	2.52381e-13	0.290567	0.00257395
PODN	0.600304	4.17754e-10	0.584954	0.00257395
POLR1E	0.126259	0.00901311	0.133778	0.0291522
PPAP2A	0.330335	1.22992e-06	0.493261	0.00257395
PPAP2B	0.183753	0.0147373	0.417803	0.00257395
PPARG	0.476076	6.13013e-05	0.633185	0.00257395
PPFIBP2	0.374192	1.26751e-06	0.38195	0.00257395
PPP1R14A	1.05511	4.28122e-19	0.270405	0.00267084
PPP1R15A	0.528554	6.53351e-12	0.208914	0.0143708
PPP1R16B	0.667693	2.91912e-08	0.419793	0.00257395
PPP1R1A	0.809027	2.0335e-06	0.638574	0.00257395
PPP1R3B	0.257675	0.001443	0.11177	0.0293305
PPWD1	0.170111	8.53625e-07	0.118282	0.0267127
PRDM8	0.487775	6.46336e-07	0.155601	0.00483485
PRELP	0.661857	8.67251e-09	0.153239	0.00261245
PRF1	0.537561	6.32575e-05	0.18654	0.00623576
PRG4	0.434642	0.0122101	0.427008	0.00258898
PRKCB	0.48573	0.000728634	0.296235	0.00986177
PRODH	0.81987	6.05088e-06	0.450784	0.00900828
PROL1	1.44391	5.42495e-08	0.595781	0.00257395
PROS1	0.348338	8.11691e-05	0.521056	0.00257395
PTCHD1	0.802418	7.10251e-06	0.154257	0.00468161
PTGDR2	0.903881	5.18981e-13	0.0837907	0.0243969
PTGDS	0.992439	8.28276e-11	0.536018	0.00257395
PTGER4	0.660547	1.84884e-13	0.451844	0.00257395
PTGFR	0.772552	7.3705e-08	0.106167	0.00956109
PTGIS	0.557523	3.31785e-07	0.34484	0.00267084
PTGS2	0.654225	1.06635e-05	0.380619	0.00261245
PTH2R	0.271933	0.0390795	0.228433	0.00259197
PTPRB	0.324247	0.000136235	0.267295	0.00257395
PTPRCAP	0.987743	4.33619e-11	0.259728	0.00441371
PVRIG	0.703011	2.03577e-09	0.337816	0.00261479
PYHIN1	0.46864	0.00180028	0.216349	0.00451748
RAMP2	0.36	8.34454e-05	0.217483	0.00775964
RAPGEF3	0.918698	6.51824e-32	0.278284	0.00257395
RASGRP2	1.06141	7.34959e-19	0.143628	0.00744093
RASIP1	0.667344	1.68253e-15	0.361456	0.00257395
RASL11A	0.44859	1.24671e-05	0.129903	0.0232692
RASL12	0.516247	1.9895e-12	0.269744	0.00257395
RASSF5	0.380395	3.83287e-05	0.269462	0.00534834
RASSF6	0.409357	0.0083625	0.141573	0.0338861
RBM5	0.34863	4.72142e-16	0.134653	0.0295312
RBMS3	0.28622	0.000939351	0.343353	0.00257395
RBP4	0.962405	3.29706e-07	0.4178	0.00257395
RBP7	0.321897	0.00714575	0.582558	0.00257395
RBPMS	0.4779	1.60871e-11	0.17891	0.0267687
RCBTB2	0.220822	1.7095e-05	0.189168	0.00414938
RCSD1	0.38634	2.19859e-05	0.100517	0.0453137
RELN	0.458064	0.00646252	0.128522	0.0492059
RFTN1	0.23099	0.00285253	0.31703	0.00261887
RGL1	0.273684	0.00042077	0.389125	0.00257395
RGMA	0.636033	3.12026e-10	0.35455	0.00257395
RGS18	0.322443	0.00252258	0.168664	0.0110497
RGS2	0.679422	1.19481e-09	0.321182	0.0109456
RHOJ	0.359867	8.46966e-07	0.278601	0.00257395
RILPL2	0.297496	1.89364e-06	0.159776	0.0142848
RIMS3	0.426934	4.41959e-06	0.1719	0.0237683
RNASE4	0.236269	0.00449401	0.446325	0.00261887
RND3	0.229058	0.0443719	0.434991	0.00257395
RNF125	0.199767	0.00995591	0.255627	0.00265574
ROBO3	0.91509	2.42976e-22	0.166324	0.00935824
ROPN1	0.886174	8.27654e-06	0.224668	0.00743017
ROPN1B	0.720063	3.69156e-06	0.211085	0.00593061
RPL12	0.195339	0.0106317	0.21474	0.00441371
RPL13A	0.183994	0.0155442	0.199824	0.0236271
RPL13AP3	0.671868	5.57254e-11	0.11509	0.0188888
RPL13AP6	0.496914	7.24376e-12	0.223476	0.0077009
RPL18A	0.506857	9.90678e-09	0.236886	0.0232452
RPL31	0.263095	6.15397e-05	0.242415	0.0241757
RPL35A	0.155086	0.0140108	0.174216	0.015475
RPL4	0.158489	0.0133227	0.194994	0.0225895
RPL5	0.179052	0.00288745	0.163322	0.0292639
RPL7A	0.187826	0.00412264	0.193829	0.0308264
RPS13	0.155712	0.00819096	0.162689	0.018512
RPS27	0.246175	0.000398404	0.293115	0.0310951
RPS27A	0.261806	0.000226187	0.216736	0.00911175
RPS3	0.231898	0.00559871	0.24884	0.00261887
RPS3A	0.231093	0.000228141	0.192345	0.0325144
RPS6	0.326212	9.27091e-07	0.185925	0.00718208
RUNDC3B	0.285678	0.00327201	0.267469	0.00257395
RUNX1T1	0.365643	1.50391e-05	0.259227	0.00257395
RUNX3	0.467053	9.69518e-06	0.225738	0.0284324
RXRA	0.297274	3.56137e-10	0.227438	0.00296719
RYR1	0.435102	7.3011e-05	0.117139	0.0390388
RYR3	0.542019	8.54339e-09	0.124184	0.00322222
S1PR1	0.647608	7.76422e-12	0.313491	0.00257395
S1PR4	0.824834	2.20574e-08	0.117035	0.0308978
SAA1	1.20026	1.74164e-11	1.36212	0.00257395
SAA2	1.17562	2.6927e-11	0.138622	0.0049382
SAMD3	0.601276	5.98712e-06	0.214065	0.00310879
SAMD5	0.455633	0.000534294	0.13548	0.00912879
SCARA5	0.594668	0.00270864	0.27826	0.00261887
SCN3B	0.405258	0.00210748	0.108346	0.0328277
SCN4A	0.78921	1.16361e-10	0.149143	0.00261702
SCN4B	0.481125	1.71918e-06	0.140665	0.00629622
SCRG1	1.46193	2.31776e-23	0.259952	0.00257395
SDPR	0.96323	4.03702e-13	0.512595	0.00257395
SELL	0.478752	0.000741839	0.19555	0.0418977
SELP	0.705988	5.80384e-07	0.0892441	0.0407089
SEMA3G	0.489904	7.39601e-07	0.106931	0.0467358
SEMA4D	0.207143	0.0004783	0.15412	0.0412182
2017-09-04	0.322434	2.81207e-06	0.199179	0.0158562
SESN1	0.34773	9.54055e-08	0.229557	0.00276412
SETMAR	0.170659	0.000375115	0.162873	0.0125934
SFRP1	0.835387	7.21397e-07	1.25204	0.00257395
SFRP4	0.361189	0.00569717	0.534966	0.0032486
SGK223	0.546429	2.01653e-07	0.365205	0.00733803
SGSM1	0.318318	0.0083625	0.188666	0.0434345
SH2D1A	0.396764	0.0172598	0.183932	0.00833248
SH2D3C	0.558313	3.24848e-14	0.255996	0.00261245
SHANK2	0.299367	0.00361978	0.204881	0.0164945
SHANK3	0.693402	1.14458e-21	0.215759	0.00986177
SHE	0.562978	1.06798e-11	0.238994	0.00257395
SHROOM1	1.57291	1.41991e-20	0.445852	0.00387113
SLA2	0.4781	0.000530419	0.11493	0.0149473
SLAMF1	0.502336	0.000923734	0.152333	0.0170584
SLAMF6	0.359244	0.0256519	0.376282	0.00318714
SLC15A2	0.494533	0.000517162	0.101025	0.0439945
SLC19A3	0.872854	4.06042e-06	0.643863	0.00257395
SLC29A4	0.473311	2.56947e-05	0.344632	0.00257395
SLC7A10	1.08269	1.89029e-10	0.448601	0.00257395
SLC7A3	1.06873	1.88311e-08	0.138847	0.00369543
SLC9A9	0.295165	0.000453755	0.263336	0.00257395
SLCO2A1	0.186239	0.0276202	0.359323	0.00257395
SLPI	0.362846	0.0336199	0.427888	0.00701636
SNCAIP	0.289296	0.00573529	0.282652	0.00309268
SOCS2	0.702609	1.36337e-07	0.868081	0.00257395
SOD3	0.712696	4.74989e-08	0.276558	0.00257395
SORBS1	0.393273	6.97682e-05	0.644219	0.00257395
SOWAHA	1.40936	1.22241e-15	0.632925	0.00257395
SOX10	0.977681	1.78877e-07	0.262283	0.00384496
SOX17	0.800512	7.90352e-16	0.221232	0.00257395
SOX18	0.682085	2.65563e-13	0.338756	0.00260924
SOX7	0.425251	9.65193e-06	0.169446	0.00324473
SPARCL1	0.36306	7.47292e-06	0.614844	0.00257395
SPOCK2	0.598914	7.24342e-06	0.43485	0.00313037
SPRY1	0.555992	9.88438e-09	0.588813	0.00257395
SPRY2	0.452574	1.23861e-06	0.355099	0.00257395
SRL	0.712578	3.42693e-14	0.132723	0.00306165
SRPX	0.299875	0.00504602	0.489299	0.00257395
SRSF3	0.141274	2.62967e-06	0.112801	0.0447449
SRSF7	0.127983	4.2457e-06	0.156835	0.00986177
STAC2	1.10465	1.8053e-07	0.270106	0.00355094
STAMBPL1	0.404645	1.93289e-08	0.278524	0.00257395
STARD5	0.520136	1.12552e-11	0.233193	0.00299533
STAT4	0.282214	0.0238208	0.336821	0.00257395
STK39	0.183638	0.0219991	0.256945	0.0212021
STX19	0.551461	2.65452e-05	0.140903	0.0186983
STXBP6	0.475898	0.000139016	0.115041	0.0313772
SV2B	0.701342	1.23616e-08	0.125707	0.00750046
SVEP1	0.446571	5.43835e-05	0.77289	0.00257395
SYN2	0.759805	4.18856e-08	0.261649	0.00257395
SYNM	0.791571	4.74607e-08	0.488892	0.00257395
SYT11	0.162744	0.0329794	0.220596	0.0068795
TAC1	0.587888	0.000688913	0.115192	0.0211658
TBC1D10C	0.8662	1.83708e-11	0.315026	0.00303049
TBC1D13	0.12088	0.00357025	0.105871	0.0438455
TBC1D2B	0.180904	0.0010774	0.25398	0.00257395
TCEAL2	0.725889	3.03998e-09	0.265735	0.00860168
TCEAL7	0.513182	5.93955e-09	0.186418	0.00268847
TCF7L2	0.311587	9.04148e-06	0.235664	0.00257395
TCN2	0.422165	2.39068e-09	0.139257	0.0403028
TDRD10	1.30264	2.49931e-34	0.153907	0.0032636
TDRD5	0.322952	0.014956	0.24374	0.0152897
TEK	0.292228	0.000973032	0.353488	0.00257395
TENC1	0.434543	5.56337e-17	0.113436	0.0278032
TESC	0.925522	1.20752e-14	0.214797	0.00492889
TF	0.477646	0.00584939	0.762752	0.00257395
TFAP2B	0.874745	7.45635e-06	0.812408	0.00257395
TGFB3	0.331328	1.48624e-05	0.214201	0.0376424
TGFBR2	0.364588	1.43702e-05	0.535652	0.00257395
THBS4	0.81083	2.40031e-08	1.10169	0.00257395
THEMIS	0.50563	0.000959977	0.099581	0.0315814
THSD7B	0.702034	1.60523e-09	0.19657	0.00257395
TIMP4	0.376996	0.0421568	0.655535	0.00257395
TINAGL1	0.457464	6.46737e-06	0.0984404	0.0284324
TLE1	0.200893	0.0468847	0.21038	0.0313772
TLE2	0.619463	2.62831e-15	0.234588	0.00831584
TLE4	0.332199	3.92486e-05	0.270054	0.00258898
TLR10	0.621349	3.94599e-06	0.115492	0.0324647
TMEM100	0.953885	1.38267e-13	0.32982	0.00257395
TMEM119	0.635653	5.93317e-12	0.573957	0.00257395
TMEM237	0.227507	6.83459e-06	0.166864	0.0173631
TMEM37	0.538816	1.30127e-06	0.262203	0.00267084
TMEM88	0.923865	7.81048e-21	0.27546	0.00257395
TMOD1	0.602978	8.04575e-08	0.218785	0.00257395
TMPRSS3	0.997754	6.60126e-10	0.372223	0.0332385
TNFAIP8	0.223627	0.00967012	0.162686	0.018814
TNFRSF13B	1.0493	1.41746e-08	0.206342	0.00451748
TNFRSF17	0.45504	0.0110784	0.285065	0.00645158
TNFSF12	0.393466	4.37733e-10	0.139475	0.0289517
TNMD	1.10759	3.99143e-09	0.455967	0.00257395
TNNT3	1.17682	3.13148e-14	0.210889	0.00257395
TNS1	0.343704	7.14361e-06	0.160885	0.00542239
TOMM7	0.160283	0.0219049	0.160279	0.00495196
TPTE2P3	0.27889	0.0271009	0.317169	0.00257395
TRAF3IP3	0.459091	4.7828e-06	0.256079	0.00303049
TRAT1	0.557219	0.000976555	0.157079	0.00749123
TRIM22	0.216698	0.0152302	0.260263	0.00743017
TRIM6	0.230151	0.0087159	0.261928	0.00447821
TSC22D1	0.158704	0.00421816	0.32118	0.00688252
TSC22D3	0.298611	3.98879e-06	0.226035	0.00779446
TSHZ2	0.461931	2.14803e-05	0.588206	0.00257395
TSPAN32	0.866802	7.33836e-15	0.173896	0.0132189
TSPAN7	0.746642	3.47793e-12	0.81283	0.00257395
TTC3	0.123334	0.0181628	0.164262	0.0205015
TUSC1	0.284466	3.11309e-06	0.173563	0.00833248
TUSC5	1.12828	9.88942e-08	0.25875	0.00257395
TWIST2	0.798516	1.40371e-11	0.189153	0.00418137
TXNIP	0.510711	1.18152e-10	0.504012	0.00257395
UBASH3A	0.724469	4.94561e-07	0.110343	0.0357232
UBE2E3	0.181867	0.048472	0.292167	0.0183074
UCP2	0.315891	0.00174193	0.389382	0.00332645
VAMP5	0.409063	2.40632e-06	0.252944	0.0049382
VEGFC	0.161128	0.0223679	0.138745	0.0308693
VIM	0.20852	0.006661	0.210397	0.036449
VIT	0.652942	1.28116e-06	0.125709	0.00408156
VPREB3	0.732264	3.51594e-05	0.205805	0.0226966
VSIG2	0.793748	2.92012e-05	0.240915	0.0296609
VTCN1	0.52356	0.00414197	0.587253	0.0402086
VWF	0.478083	1.17854e-08	0.433784	0.00257395
WNK4	0.754059	1.57858e-06	0.667371	0.00257395
WNT10A	0.624823	3.15523e-06	0.0872158	0.0422693
YPEL1	0.338535	6.10701e-08	0.125349	0.0232975
YPEL4	0.639093	1.90426e-12	0.0824919	0.0267408
ZAP70	0.927103	4.16087e-10	0.191332	0.00520197
ZBTB16	0.648878	8.81494e-05	0.536123	0.00257395
ZCCHC24	0.518439	4.65994e-14	0.475175	0.00257395
ZEB2	0.181181	0.0315901	0.181415	0.00544093
ZFP36	0.868594	5.23121e-13	0.344751	0.00898753
ZFP36L1	0.323056	1.11073e-05	0.23846	0.0475806
ZFP36L2	0.618417	3.8452e-14	0.391171	0.00257395
ZFP37	0.356106	6.57388e-05	0.282149	0.00257395
ZNF266	0.289228	1.10515e-08	0.162805	0.0219212
ZNF366	0.329929	0.00384587	0.0899864	0.0372596
ZNF423	0.437164	1.26751e-06	0.184739	0.0238108
ZNF438	0.0979004	0.0154525	0.116064	0.0121866
ZNF512	0.117945	0.0174108	0.141392	0.0407771
ZNF830	0.0886373	0.0356167	0.135623	0.0341688
ZNF831	0.538374	0.00108487	0.146855	0.00513135
ZRANB2	0.0873735	0.0412318	0.177401	0.00585185
AARS	-0.48614	2.40666e-18	-0.174907	0.0153981
AASDHPPT	-0.417195	3.56738e-15	-0.142139	0.0488699
ABAT	-0.272411	0.0166264	-0.280563	0.00507991
ABCA3	-0.599771	1.89402e-11	-0.533421	0.00257395
ABCC1	-0.30021	1.4386e-08	-0.160216	0.00491412
ABCF3	-0.127534	0.00113629	-0.105759	0.0478639
ABHD12	-0.274705	0.000485185	-0.289005	0.00788089
ACAT1	-0.401653	5.23082e-09	-0.21659	0.0211083
ACLY	-0.428013	2.72092e-14	-0.204369	0.0153042
ACOT7	-0.478283	8.87335e-10	-0.306483	0.00267703
ACP2	-0.153771	0.00952044	-0.205316	0.0129716
ACTA1	-0.433497	0.00602097	-0.275197	0.0248887
ADAM19	-0.358409	0.000196016	-0.243166	0.0085
ADAT1	-0.500554	2.17195e-11	-0.175252	0.0077554
ADIPOR2	-0.595898	1.48823e-10	-0.353773	0.00289172
ADRM1	-0.155149	0.0424229	-0.214157	0.00313974
AIFM1	-0.329349	1.32333e-11	-0.224329	0.00261479
AIMP2	-0.182978	4.93857e-06	-0.139076	0.0232871
AKR7A3	-0.688189	1.42512e-05	-0.368783	0.0264878
ALDH1B1	-0.366194	1.05289e-09	-0.130306	0.0163383
ALDOA	-0.38613	5.49838e-07	-0.313976	0.0186898
ALG3	-0.250572	2.14972e-05	-0.154265	0.0193826
ALOX12P2	-0.62592	0.000735578	-0.100937	0.0301339
ALPK2	-0.547225	4.82614e-05	-0.287559	0.00261887
AMZ1	-0.487423	0.00263096	-0.0812577	0.0436226
AMZ2	-0.394212	2.90946e-13	-0.142972	0.0364945
ANGPT2	-0.411897	1.28485e-06	-0.188317	0.0237844
ANO10	-0.271503	1.20256e-09	-0.162378	0.0202416
ANXA2P3	-0.206656	0.000520566	-0.121308	0.017853
AP1B1	-0.112523	0.0190122	-0.193617	0.00472509
APEH	-0.145414	0.00482751	-0.161505	0.010671
APLN	-0.746585	1.18282e-11	-0.153355	0.0066057
APLP1	-1.00858	1.1858e-11	-0.288791	0.0294227
APLP2	-0.50606	7.93734e-14	-0.186478	0.0407476
APRT	-0.174638	0.0318925	-0.165925	0.0276807
ARF3	-0.328206	1.57535e-15	-0.14773	0.0152897
ARFGEF2	-0.484148	1.11282e-10	-0.12224	0.047418
ARL6IP1	-0.451737	8.13584e-15	-0.166657	0.0288996
ARSB	-0.269387	0.000126542	-0.121609	0.0369004
ASCL1	-0.634756	0.025063	-0.347639	0.0478656
ATP2A2	-0.29261	1.10515e-08	-0.285251	0.00257395
ATP6AP1	-0.415859	1.48624e-12	-0.262698	0.00273038
ATP6V0A1	-0.243001	1.12001e-07	-0.270503	0.00257395
ATP6V0B	-0.236554	0.000565755	-0.224245	0.00391549
ATP6V0C	-0.192451	0.00705034	-0.218085	0.00278347
ATP6V1A	-0.391767	3.56176e-17	-0.149507	0.017378
ATP6V1H	-0.391485	6.37021e-11	-0.187566	0.0217365
ATXN2L	-0.106549	0.0211279	-0.191636	0.00265574
BAI2	-0.366016	0.00262935	-0.206873	0.0128679
BCAP31	-0.311314	1.45673e-07	-0.182953	0.00743017
BCAS4	-0.421728	4.01726e-05	-0.254115	0.0330406
BCAT1	-0.399252	0.000349495	-0.21907	0.00416359
BCKDK	-0.150259	0.0105547	-0.265079	0.00257395
BEX1	-0.905565	0.0004528	-0.918449	0.00585185
BOP1	-0.26461	0.00242641	-0.316667	0.00257395
BRI3BP	-0.47615	2.17573e-10	-0.136581	0.031195
BSN	-0.354922	0.00661065	-0.22471	0.0223272
BTRC	-0.354525	2.73908e-06	-0.162455	0.0464647
C12orf49	-0.320251	1.32208e-07	-0.114302	0.024352
C16orf45	-0.311851	0.00995363	-0.255373	0.0210241
C16orf72	-0.29852	2.68031e-12	-0.133424	0.0238108
C16orf87	-0.617868	2.06344e-21	-0.130665	0.0263699
C1QBP	-0.187882	0.00147537	-0.19077	0.0165995
C20orf85	-0.931491	0.00123585	-0.12907	0.0404971
C21orf119	-0.169708	0.0400088	-0.129825	0.0259163
C3orf33	-0.175273	0.00923883	-0.0973407	0.0286746
C5orf46	-0.752632	2.27399e-07	-0.64877	0.00257395
C8orf33	-0.295735	2.02911e-06	-0.158537	0.0438455
C8orf34	-0.520334	0.00110171	-0.301003	0.0449036
C8orf76	-0.23085	0.000523156	-0.167252	0.012607
C9orf171	-0.765008	4.4653e-05	-0.132453	0.0142149
C9orf64	-0.199802	2.29019e-05	-0.126623	0.023832
CA9	-1.03424	3.70817e-07	-0.161014	0.0157497
CACNA1H	-0.511518	0.00270669	-0.371466	0.0386517
CAMK2B	-0.683558	2.01989e-05	-0.420224	0.012747
CAPN1	-0.199236	2.05441e-05	-0.195049	0.0108351
CASK	-0.425436	9.22945e-09	-0.186401	0.012607
CBX2	-0.649917	6.92389e-07	-0.310365	0.0101282
CCDC103	-0.349254	2.72773e-05	-0.226805	0.00257395
CCDC51	-0.169289	0.00163911	-0.116608	0.0363318
CCDC68	-0.318143	0.0393196	-0.135519	0.0108351
CCNF	-0.350531	1.55272e-09	-0.324981	0.00257395
CCRN4L	-0.462881	6.30085e-05	-0.406663	0.00261887
CD1A	-0.60677	0.00334476	-0.238421	0.0491128
CD55	-0.382799	8.78686e-06	-0.230829	0.0232871
CDC20B	-0.629974	0.0195768	-0.217972	0.0181477
CDH1	-2.17891	2.33465e-89	-1.68865	0.00257395
CDH2	-1.10368	2.01635e-17	-0.604638	0.00257395
CDHR3	-0.819777	7.71172e-06	-0.296904	0.0418767
CDK5R1	-0.439475	9.4692e-07	-0.201276	0.00261245
CDR2	-0.171296	0.00212262	-0.203963	0.00488435
CELSR2	-0.52721	5.6093e-07	-0.400419	0.00383312
CENPBD1	-0.219194	3.20796e-05	-0.173699	0.012186
CEP41	-0.152397	0.00477069	-0.189035	0.0152897
CEP85	-0.310842	1.97798e-06	-0.157854	0.00442503
CETN2	-0.249825	2.75478e-06	-0.13036	0.0394572
CGN	-0.21038	0.0219698	-0.274399	0.0243666
CHD6	-0.327364	5.00869e-07	-0.130957	0.0408911
CHD7	-0.522499	2.89338e-09	-0.229758	0.00416932
CHN1	-0.306313	3.7364e-05	-0.182013	0.0243234
CHRNA1	-0.366791	0.0114064	-0.15467	0.00812587
CHST1	-0.897283	2.98715e-09	-0.381673	0.0119227
CIAPIN1	-0.354919	8.25464e-12	-0.129567	0.0289517
CLIP1	-0.388515	4.20881e-11	-0.149129	0.0488699
CLPTM1L	-0.108866	0.0322109	-0.157839	0.0459379
CLUAP1	-0.33363	5.49044e-10	-0.200918	0.00485568
CMC1	-0.143726	0.00513022	-0.140362	0.0402588
CMC2	-0.129619	0.0362046	-0.153145	0.0271026
CMTM4	-0.393958	1.77696e-06	-0.198541	0.0237177
CNDP2	-0.265877	1.2778e-06	-0.153035	0.0283349
CNEP1R1	-0.262574	6.09443e-07	-0.147743	0.0214614
CNTNAP2	-0.83556	8.0606e-06	-0.611102	0.00753656
COASY	-0.127316	0.039365	-0.188089	0.0106613
COL10A1	-0.642317	1.56712e-06	-0.479137	0.00746939
COL11A1	-0.986783	8.07927e-09	-1.32356	0.00257395
COL12A1	-0.601719	1.59462e-07	-0.406423	0.00454282
COL22A1	-0.510023	0.000113012	-0.195998	0.00473455
COL4A1	-0.331119	2.60981e-05	-0.234288	0.0105979
COL5A3	-0.214889	0.0395428	-0.169897	0.00814834
COQ7	-0.265201	5.69708e-07	-0.205918	0.00290174
COQ9	-0.271007	1.27439e-06	-0.193545	0.00488435
CORIN	-0.551616	5.89909e-05	-0.260647	0.00747685
COX6A1	-0.224058	0.00146889	-0.153035	0.0197347
COX6C	-0.741287	3.42391e-08	-0.349825	0.00257395
CPT2	-0.147365	0.0013425	-0.14921	0.0171935
CSMD2	-0.518273	4.71783e-06	-0.10986	0.0214693
CSPG4	-0.240836	0.00244579	-0.182281	0.00532903
CST1	-0.584119	0.00481236	-0.659658	0.00784328
CYB561	-0.482796	2.49715e-11	-0.281297	0.00258898
CYC1	-0.239558	0.000763387	-0.205185	0.00796212
CYFIP2	-0.455663	6.38763e-05	-0.341274	0.0138825
CYP27B1	-0.586185	3.79627e-05	-0.194376	0.00572274
DBNDD1	-0.70645	1.90752e-14	-0.468115	0.00257395
DCBLD1	-0.505562	1.03528e-10	-0.205811	0.00399745
DCTN5	-0.311309	2.49715e-11	-0.182716	0.00461521
DDR1	-0.151847	0.0244344	-0.291935	0.00615641
DDX10	-0.257551	2.45396e-08	-0.129179	0.0476941
DHCR7	-0.64792	2.1515e-11	-0.44262	0.00257395
DHX33	-0.107349	0.0224981	-0.126044	0.0312532
DIO1	-1.28326	1.60523e-09	-0.478053	0.0278032
DISP2	-0.352892	0.0272399	-0.230952	0.018459
DNAJA3	-0.278381	1.90317e-08	-0.27716	0.00257395
DNAJB11	-0.21068	6.14098e-06	-0.131998	0.0259163
DNAJC3	-0.42473	5.11291e-13	-0.117143	0.0332545
DNAJC5	-0.260983	1.06448e-05	-0.201432	0.00261479
DNAL1	-0.252942	1.2717e-06	-0.111808	0.0366235
DNASE2	-0.145157	0.00162957	-0.150857	0.015583
DPP3	-0.220808	0.000179466	-0.199762	0.00578019
DPY19L1	-0.477401	9.37898e-09	-0.174282	0.0428938
DTNA	-0.955865	7.86738e-13	-0.29035	0.007551
DUSP14	-0.273514	2.16944e-05	-0.220403	0.00528494
DYNC1H1	-0.28094	2.93975e-11	-0.131876	0.0254597
DYNLL2	-0.438616	1.38736e-13	-0.132442	0.0431392
DYNLT3	-0.426192	2.47155e-13	-0.201746	0.0102739
EARS2	-0.372113	6.60821e-11	-0.218545	0.00265574
ECE2	-0.250541	0.00118229	-0.174009	0.0181489
ECM1	-0.59149	0.000186137	-0.393741	0.0176788
EDC4	-0.114138	0.0235763	-0.145263	0.0376498
EEF1A2	-0.995707	1.75406e-09	-0.883029	0.00257395
EFR3A	-0.479297	7.17858e-15	-0.133683	0.0349697
EFR3B	-0.570706	4.99198e-08	-0.374633	0.00261479
EIF2AK1	-0.327193	1.15624e-15	-0.133555	0.0285507
EIF3C	-0.27988	0.0101467	-0.112663	0.0160646
EIF3H	-0.467358	3.14125e-08	-0.263931	0.0176127
EIF4G1	-0.201912	3.09815e-07	-0.129118	0.0293217
EIF4G3	-0.229195	5.86847e-06	-0.152425	0.0325383
ELL3	-0.296862	4.72767e-05	-0.168561	0.0353813
ELMO2	-0.324569	2.17399e-11	-0.130132	0.0241757
ELOVL6	-0.559898	9.03742e-10	-0.277226	0.0053508
ENO1	-0.173862	0.00572251	-0.165832	0.0076098
ENO2	-0.707923	6.3266e-10	-0.534194	0.00257395
EPT1	-0.513302	5.56337e-17	-0.13048	0.0283349
EPYC	-0.938742	7.02731e-06	-0.495742	0.00257395
ERAL1	-0.267721	2.82009e-06	-0.154992	0.0203771
ERMP1	-0.306329	3.74758e-05	-0.18765	0.0163383
ESM1	-0.676395	1.06199e-09	-0.36372	0.00257395
ESR1	-0.544591	1.38569e-06	-0.309406	0.0440341
EXOSC6	-0.295544	1.27673e-08	-0.142993	0.0416425
FADS1	-0.899231	7.55676e-17	-0.255365	0.00593884
FADS2	-1.35807	1.12129e-18	-0.193664	0.00355094
FAHD1	-0.268234	1.21604e-06	-0.230924	0.00342507
FAM102A	-0.288366	4.77748e-07	-0.193738	0.0174124
FAM183A	-0.498514	0.00079465	-0.397746	0.00313382
FAM216A	-0.197437	0.0082472	-0.155165	0.0246118
FAM57B	-0.537386	0.000381587	-0.462018	0.00257395
FAM83H	-0.368054	4.38111e-07	-0.2883	0.00523996
FAM86A	-0.116494	0.0328447	-0.152395	0.0313772
FAR2	-0.56964	8.56407e-08	-0.22982	0.0250668
FASN	-0.484499	0.000131486	-0.417686	0.00326426
FASTKD5	-0.328359	3.09281e-12	-0.12362	0.0298262
FBXL16	-0.388773	0.00128102	-0.386633	0.0053508
FBXO15	-0.242742	0.0355087	-0.211994	0.0258565
FBXO2	-0.322221	0.0257527	-0.292022	0.017985
FCRLB	-1.50375	5.83186e-15	-0.527094	0.00625848
FGD1	-0.33357	1.27673e-08	-0.188818	0.00699325
FGF10	-1.17979	3.09469e-08	-0.184791	0.044446
FKBP4	-0.386278	2.13621e-07	-0.287745	0.00426029
FLNB	-0.349808	6.43282e-06	-0.275528	0.014283
FN1	-0.758967	7.45522e-11	-0.204315	0.00404056
FOPNL	-0.239198	6.39208e-07	-0.154106	0.0286768
FOXN4	-0.954528	1.57308e-06	-0.13799	0.021442
FSIP1	-0.973559	1.98141e-12	-0.368826	0.0284278
FZD3	-0.448252	3.37285e-06	-0.390666	0.00257395
FZD6	-0.775908	5.58455e-13	-0.17497	0.0317151
G6PC3	-0.171153	0.0119504	-0.234217	0.00578019
G6PD	-0.447759	3.64333e-12	-0.261551	0.00271282
GAD1	-1.10069	2.45261e-07	-0.451576	0.0143708
GALE	-0.382807	4.59189e-06	-0.387767	0.00257395
GALNT1	-0.291507	1.41733e-06	-0.166176	0.0336711
GAS8	-0.133404	0.0454433	-0.217765	0.00441371
GEMIN6	-0.258341	3.59378e-07	-0.123124	0.037248
GFOD2	-0.163291	0.000100866	-0.124868	0.0305566
GINS2	-0.788953	4.18044e-15	-0.430387	0.00257395
GJA1	-1.02667	1.07125e-12	-0.413857	0.0366334
GJB2	-0.675847	2.4486e-06	-0.842299	0.00257395
GLDC	-1.36573	8.55089e-10	-0.255177	0.0495203
GLIS3	-0.232868	0.0418953	-0.216563	0.012163
GLRB	-0.66473	2.57136e-06	-0.298624	0.0481862
GLYR1	-0.140715	0.00218941	-0.177887	0.00619335
GNAS	-0.410713	5.82602e-11	-0.217346	0.00404798
GNB1	-0.266488	2.20868e-12	-0.126931	0.0296191
GNS	-0.29045	2.54488e-07	-0.122484	0.0483858
GOT2	-0.476943	8.45773e-14	-0.291993	0.00303049
GPHN	-0.605766	2.85356e-14	-0.167832	0.0341713
GPR56	-0.501423	1.29798e-11	-0.286251	0.00529126
GRHL2	-0.367838	4.25585e-11	-0.199811	0.00953945
GRIA2	-0.715716	0.00845772	-1.08508	0.00257395
GRM8	-0.480473	0.000129578	-0.142239	0.00715553
GSPT1	-0.387872	6.16432e-17	-0.266322	0.00257395
GSS	-0.283167	3.29285e-07	-0.197177	0.00284168
GTF3C1	-0.141878	0.00460657	-0.195424	0.00960942
GTPBP4	-0.279188	8.49362e-13	-0.150396	0.0145325
H2AFJ	-0.695983	1.70945e-08	-0.400308	0.00261245
H3F3C	-0.233586	6.98713e-06	-0.193932	0.0243181
HAGH	-0.18143	0.0169385	-0.440444	0.00257395
HAPLN1	-0.873712	2.7299e-06	-0.16164	0.0216867
HDAC6	-0.0884815	0.0153344	-0.160198	0.0124482
HEATR3	-0.325796	1.34578e-06	-0.150744	0.016389
HEPH	-0.3305	0.000132076	-0.185844	0.0101391
HIST1H1C	-0.837339	7.35122e-09	-0.564979	0.0032486
HIST1H2AE	-0.600299	0.000275672	-0.275647	0.00818221
HIST1H2BD	-0.674073	2.88187e-08	-0.370983	0.02076
HIST1H2BF	-1.3441	3.92311e-13	-0.14656	0.0378399
HIST1H2BG	-0.709736	3.46196e-05	-0.336323	0.00790434
HIST1H2BH	-0.513817	0.00256782	-0.13404	0.0267426
HIST1H3H	-0.725922	5.11768e-05	-0.311154	0.00684615
HIST1H4H	-0.855616	1.46997e-07	-0.359562	0.0453137
HIST2H2BE	-0.557369	4.05741e-06	-0.549145	0.00257395
HIST2H2BF	-0.412631	0.00258974	-0.150728	0.00822597
HM13	-0.343542	9.90678e-09	-0.175514	0.0446854
HMBS	-0.191979	0.00285843	-0.133788	0.0422204
HMGB3	-0.731356	1.93553e-11	-0.4614	0.00257395
HN1	-0.502846	4.18803e-10	-0.15897	0.0120587
HN1L	-0.390219	6.40426e-12	-0.194997	0.00726887
HNRNPAB	-0.116715	0.0161622	-0.150269	0.0322107
HPRT1	-0.362952	3.36587e-10	-0.256889	0.00261245
HSBP1	-0.454373	1.46729e-14	-0.17386	0.0239585
HSD17B6	-0.451795	2.57136e-06	-0.256629	0.00806321
HSP90B1	-0.309518	6.76697e-12	-0.139988	0.0381247
HSPA1A	-0.202852	0.0304251	-0.286565	0.0148827
HSPA9	-0.319584	2.55562e-12	-0.151857	0.0269313
HSPB8	-1.21945	1.94821e-15	-0.416416	0.00517763
HSPH1	-0.640804	5.22217e-19	-0.205561	0.0211229
HYAL3	-0.250159	0.00223981	-0.199455	0.00426029
HYOU1	-0.395527	2.89853e-11	-0.254429	0.00271282
ICT1	-0.201446	0.00127337	-0.169182	0.00986177
IFT46	-0.286442	7.76839e-06	-0.153211	0.0372087
IGF2R	-0.200472	0.00126197	-0.165797	0.00896256
IGFL1	-0.79215	8.43869e-05	-0.193015	0.00952419
IGFL2	-0.607851	0.000483797	-0.200466	0.0404413
INTS2	-0.528664	1.39433e-11	-0.139692	0.0232871
INTS5	-0.156426	0.000452775	-0.131245	0.0259163
IQCG	-0.151598	0.0169076	-0.173001	0.0123537
IRX5	-0.169587	0.0328811	-0.287828	0.0117707
ISG15	-0.670221	2.37505e-05	-0.389052	0.033906
ITFG3	-0.165051	0.00237013	-0.281887	0.00257395
ITGA11	-0.68682	3.34428e-08	-0.540124	0.00257395
ITPR3	-0.188403	0.00101999	-0.207972	0.0122753
IVD	-0.203277	0.000129851	-0.179826	0.0146964
KCND2	-0.75894	1.06237e-07	-0.190797	0.0166479
KCNF1	-0.988378	8.58653e-07	-0.511504	0.00521872
KCNJ6	-1.14169	2.0899e-09	-0.148122	0.0325101
KCNK6	-0.434105	1.91877e-06	-0.284419	0.00637835
KCNS3	-0.213781	0.0428923	-0.341654	0.00754653
KCTD5	-0.283558	9.82625e-09	-0.356637	0.00257395
KIAA1467	-1.00788	1.64188e-16	-0.299561	0.0261346
KISS1R	-0.600218	0.00154492	-0.38955	0.0043389
KLHL18	-0.144017	0.000180646	-0.110908	0.0127065
KREMEN2	-0.507032	0.00208167	-0.253275	0.0201844
KRT6A	-1.23414	1.76751e-12	-0.177625	0.0408934
KRT80	-0.716783	1.17622e-08	-0.341579	0.00552261
KTN1-AS1	-0.219883	0.00632482	-0.111065	0.0304951
LACTB	-0.235616	0.000660449	-0.206801	0.0158948
LACTB2	-0.520324	8.70903e-14	-0.17486	0.0454954
LAMC2	-0.490534	0.00033206	-0.242411	0.0467081
LARS	-0.175691	2.04077e-05	-0.119403	0.0340664
LCMT1	-0.269054	2.04332e-05	-0.162469	0.0472004
LDHA	-0.488896	1.48516e-16	-0.154552	0.0360933
LDLR	-0.381421	6.52262e-05	-0.454489	0.00257395
LGALS3BP	-0.36906	3.46194e-05	-0.311007	0.00595422
LMTK3	-0.264454	0.0256992	-0.344674	0.0261436
LONP2	-0.651707	1.7706e-21	-0.240578	0.0050356
LRP11	-0.58721	3.17579e-20	-0.235909	0.00313974
LRP8	-0.723306	5.26881e-17	-0.180281	0.00314493
LRRC15	-0.335472	0.0147974	-0.419336	0.00257395
LRRC41	-0.118233	0.000776645	-0.111733	0.0446709
LRRC46	-0.245267	0.0272269	-0.183414	0.00290174
LRRC6	-0.589865	3.70357e-07	-0.277936	0.00922376
LRRC8E	-0.251179	6.14059e-06	-0.142097	0.0180442
LRRFIP2	-0.290971	2.85165e-05	-0.21783	0.0152897
LRTOMT	-0.174679	0.00645808	-0.206457	0.00534834
LY6E	-0.250782	0.0438712	-0.260399	0.0454954
MANBAL	-0.124	0.017594	-0.19662	0.00414938
MANF	-0.175945	0.0027245	-0.200606	0.00330801
MAPK8IP2	-0.728824	1.46492e-08	-0.253475	0.00790337
MBOAT7	-0.269724	0.000692649	-0.178373	0.0488699
MED13L	-0.469555	6.44496e-09	-0.150785	0.0256336
METTL1	-0.224623	0.000489853	-0.166762	0.00425273
MFAP5	-0.527808	1.06126e-05	-0.324812	0.0208211
MFSD6	-0.282951	0.000499432	-0.206461	0.0340664
MICAL2	-0.3754	1.75135e-05	-0.123295	0.0229483
MIEN1	-0.232332	0.0248626	-0.183228	0.0102467
MIPEP	-0.204927	0.00197565	-0.175403	0.0198763
MLLT11	-0.264068	0.000384778	-0.21602	0.0118761
MMP1	-1.60161	2.95425e-17	-0.132057	0.0227469
MMP10	-1.76243	4.57201e-22	-0.440631	0.00257395
MMP11	-0.475959	0.000297238	-1.15575	0.00257395
MMP13	-0.948328	6.10942e-08	-0.367132	0.00257395
MMP9	-0.62828	0.000242245	-0.890625	0.00257395
MPV17	-0.1153	0.0146623	-0.143561	0.0106596
MPV17L	-0.427047	0.000286223	-0.165514	0.0109555
MRPS28	-0.381929	8.71161e-09	-0.181571	0.0296191
MRPS30	-0.641719	6.32364e-06	-0.495397	0.00949395
MSMO1	-0.491411	7.3485e-16	-0.198417	0.0104116
MTA2	-0.152781	0.000157641	-0.12308	0.0382172
MYT1	-1.24321	4.01811e-10	-0.338906	0.00992205
NAA20	-0.29774	1.58804e-08	-0.173841	0.0333912
NAV1	-0.355923	1.10117e-05	-0.254682	0.00313974
NCBP2	-0.205806	1.64766e-08	-0.133481	0.0292778
NDE1	-0.338337	1.19481e-09	-0.239736	0.00484983
NDRG3	-0.304709	6.7497e-12	-0.159861	0.0117252
NDUFAB1	-0.165483	0.0061703	-0.219871	0.00342799
NDUFV2	-0.279009	1.88976e-05	-0.131856	0.0462203
NEK8	-0.173163	0.013334	-0.152858	0.0259163
NETO2	-0.81928	7.9111e-11	-0.262394	0.0104653
NFE2L1	-0.365023	3.0175e-14	-0.184425	0.0162572
NID2	-0.429045	2.50383e-06	-0.121882	0.024373
NKAIN1	-0.922262	8.07611e-08	-0.262558	0.00363553
NKX3-2	-0.341115	0.0225849	-0.449432	0.00257395
NME1	-0.339913	8.47376e-05	-0.285947	0.00258798
NME1-NME2	-0.536326	6.20683e-06	-0.132409	0.0235708
NOL3	-0.208398	0.0161565	-0.235283	0.00509524
NOMO1	-0.383744	1.4096e-14	-0.273796	0.00257395
NPC1	-0.271957	2.49752e-08	-0.133182	0.0132213
NRSN2	-0.220749	0.000180321	-0.24681	0.00257395
NSUN2	-0.197706	1.02529e-06	-0.126608	0.0296191
NTM	-0.403263	4.03707e-06	-0.366451	0.00257395
NUTF2	-0.311567	1.37808e-06	-0.141044	0.0149282
OGFOD1	-0.454673	1.74246e-25	-0.183151	0.00451748
ORC6	-0.665219	1.30428e-10	-0.11613	0.0301339
ORMDL2	-0.239196	3.09288e-05	-0.092744	0.0481127
P4HA1	-0.592371	1.46323e-18	-0.191342	0.0232975
P4HB	-0.336092	9.22151e-09	-0.197943	0.00959872
PAICS	-0.337704	3.11707e-11	-0.165508	0.0156349
PAPD5	-0.596074	7.0236e-14	-0.330171	0.00261245
PARD6A	-0.401025	6.23002e-06	-0.243922	0.00282658
PARD6B	-0.730702	1.25997e-09	-0.163671	0.0225628
PARN	-0.293942	4.4711e-12	-0.261405	0.00257395
PCCB	-0.278818	2.14737e-07	-0.192017	0.0122787
PCDH17	-0.285448	0.00229496	-0.265145	0.00575959
PCDH7	-0.304712	0.00476502	-0.316366	0.00265574
PCDHGB4	-0.606956	0.000692657	-0.119107	0.00552626
PDCL3	-0.210768	1.0261e-05	-0.116834	0.0434043
PDE12	-0.257782	4.23961e-08	-0.114652	0.0284153
PDHB	-0.145227	0.00352642	-0.143458	0.0284324
PDPK1	-0.397162	2.03112e-10	-0.180472	0.00839507
PDXP	-0.179071	0.00301924	-0.216068	0.00793739
PFKFB4	-0.295935	1.06401e-06	-0.271908	0.00257395
PGAM5	-0.242507	2.24407e-08	-0.186884	0.00257395
PGD	-0.369862	1.56002e-12	-0.162581	0.0283349
PGR	-0.567542	0.00128213	-0.493882	0.00287719
PHKA1	-0.462123	7.24013e-12	-0.159508	0.00354852
PIGU	-0.225295	3.50857e-05	-0.141667	0.0284442
PIK3R2	-0.127368	0.0227827	-0.163061	0.0410284
PIP4K2C	-0.444223	1.44846e-16	-0.140622	0.0186898
PKIB	-0.382921	0.00386593	-0.541571	0.00284566
PLA2G4C	-0.229808	0.0101673	-0.271986	0.0102512
PLAU	-0.688514	6.45281e-10	-0.648135	0.00257395
PLEC	-0.156901	0.00660942	-0.161603	0.0106596
PLOD1	-0.183925	0.000710074	-0.193527	0.00738764
PLOD2	-0.784219	2.41239e-14	-0.438465	0.00257395
PNPO	-0.474846	5.18173e-16	-0.30444	0.00257395
POLDIP2	-0.286974	2.17674e-08	-0.139079	0.0221375
POLR3K	-0.329215	1.37099e-06	-0.268245	0.00261245
PPAPDC1A	-0.349088	0.0127425	-0.180911	0.0285518
PPEF1	-0.78484	5.35715e-15	-0.42686	0.00257395
PPM1E	-1.18227	9.99947e-14	-0.202677	0.0214614
PPM1G	-0.167955	9.50173e-05	-0.134035	0.0159028
PPM1H	-0.522088	2.70185e-07	-0.355412	0.00311441
PPP1R10	-0.098429	0.0147102	-0.168931	0.00746939
PPP2CA	-0.244927	3.01061e-11	-0.120557	0.040478
PPP2R2C	-1.01704	1.12642e-07	-0.514514	0.00276412
PRAF2	-0.20078	0.00526555	-0.13758	0.00667812
PRDX2	-0.187535	0.00301322	-0.19534	0.0288996
PREX1	-0.498805	4.21873e-07	-0.226659	0.0212642
PRKAG1	-0.227083	1.58972e-12	-0.141637	0.0320439
PRKCD	-0.287199	6.24523e-06	-0.197022	0.0278032
PRPF8	-0.256314	1.88689e-07	-0.143267	0.0320439
PRSS23	-0.56069	2.56055e-06	-0.305879	0.0349697
PSMD11	-0.512481	8.96179e-23	-0.0937213	0.0489197
PSMD2	-0.341982	3.5818e-17	-0.1433	0.0174408
PSMD3	-0.312234	8.37249e-05	-0.205702	0.00562591
PSMD8	-0.170559	0.0016717	-0.216159	0.00267673
PSME3	-0.313689	1.0744e-12	-0.153501	0.0192814
PTK6	-0.347523	0.000394109	-0.253092	0.00494513
PTPN1	-0.693356	1.40153e-16	-0.210598	0.0381413
PTPRD	-0.629667	1.11233e-06	-0.329821	0.00276412
PTRH2	-0.429505	1.92602e-07	-0.200717	0.00588741
PUF60	-0.155599	0.0257969	-0.222371	0.0053754
PUS7	-0.244098	6.41092e-06	-0.16999	0.0089892
PVR	-0.362557	5.51499e-08	-0.130796	0.00812587
PVT1	-0.22609	0.0109723	-0.208973	0.00466398
PXDN	-0.267254	0.00183538	-0.295176	0.00451748
QTRTD1	-0.221414	1.73703e-07	-0.0986205	0.0468736
RAB30	-0.850715	1.73827e-12	-0.271568	0.0188888
RAB31	-0.664026	2.10246e-10	-0.464017	0.00257395
RAC1	-0.154708	0.000195362	-0.202771	0.0173838
RAI14	-0.264315	4.57458e-05	-0.191644	0.0226966
RAMP1	-0.526709	0.00149471	-0.409974	0.00750138
RBBP6	-0.13407	0.000477101	-0.135359	0.0350047
RBBP8	-0.462169	4.21545e-06	-0.381869	0.00429616
RBKS	-0.163713	0.0119735	-0.173446	0.0164648
RCC1	-0.350321	6.59028e-10	-0.169123	0.00585155
RCOR2	-0.58041	1.26808e-06	-0.216921	0.00550842
REPS2	-0.631898	8.43492e-07	-0.320506	0.0317151
RFWD3	-0.398379	1.92429e-14	-0.168941	0.00572274
RIMS4	-1.12309	1.50382e-09	-0.23903	0.00972213
RNF167	-0.123557	0.0208861	-0.159881	0.0291761
RNF213	-0.389424	7.90258e-07	-0.201257	0.0192313
RNF40	-0.263841	3.22972e-09	-0.23178	0.00265942
RNFT2	-0.266029	0.00460471	-0.319338	0.00257395
RNPEP	-0.143176	0.00865286	-0.205367	0.00742617
RRN3	-0.405991	8.91689e-18	-0.132028	0.015748
RRS1	-0.33418	1.62739e-05	-0.197874	0.0135774
RSPH4A	-0.389051	0.00699232	-0.122791	0.0283592
RTN4RL1	-0.243227	0.00846843	-0.157256	0.00820208
RUNDC3A	-0.903571	7.83912e-09	-0.265959	0.0250566
RUVBL1	-0.235489	6.01402e-06	-0.151188	0.0259163
SAE1	-0.179232	5.79423e-06	-0.106028	0.0402714
SALL4	-0.330782	0.00657348	-0.314112	0.00293878
SAYSD1	-0.187056	0.00119555	-0.219883	0.00414446
SBK1	-0.217011	0.0133292	-0.414676	0.00257395
SCAMP5	-0.349003	0.000553417	-0.187344	0.0354307
SCD	-1.21784	1.12662e-21	-0.55683	0.00257395
SDC1	-0.328943	0.00122986	-0.452128	0.00284751
SDC2	-0.616632	2.40455e-08	-0.161285	0.0374172
SEC11C	-0.463284	2.77047e-10	-0.210385	0.0272299
SEC61A1	-0.226071	6.0005e-09	-0.133969	0.0412182
SEH1L	-0.249687	8.52988e-08	-0.104863	0.0498395
SEPHS2	-0.508443	1.32825e-14	-0.313895	0.00257395
2017-09-03	-0.615325	1.56336e-06	-0.264091	0.0134881
2017-09-09	-0.118255	0.0176434	-0.150976	0.0237497
SERINC2	-0.268307	0.00173788	-0.363035	0.00257395
SERPINA1	-1.27263	3.66039e-13	-0.725389	0.00495196
SERPINA11	-0.598046	0.000460385	-0.409107	0.0271276
SGIP1	-0.429936	1.86954e-05	-0.14866	0.0476941
SHISA5	-0.162162	0.00147416	-0.177991	0.00564822
SHROOM2	-0.489417	4.28846e-10	-0.225829	0.00404056
SLC16A3	-0.466521	1.06516e-05	-0.665797	0.00257395
SLC16A6	-0.466831	0.00245554	-0.363124	0.00396552
SLC20A1	-0.14193	0.00860745	-0.179236	0.00994497
SLC22A18AS	-0.403955	0.00280918	-0.265803	0.0105828
SLC25A19	-0.207998	0.000271464	-0.168685	0.0153981
SLC27A2	-0.936942	2.00339e-08	-0.472203	0.00863308
SLC35B2	-0.112415	0.0272142	-0.174723	0.00812587
SLC37A4	-0.183698	0.000450023	-0.256001	0.00257395
SLC38A7	-0.412401	1.12132e-10	-0.127248	0.0192126
SLC39A6	-0.541474	3.3225e-05	-0.438547	0.0158948
SLC6A10P	-0.514898	6.45189e-08	-0.342948	0.00275676
SLC6A8	-0.550297	4.56146e-11	-0.254283	0.00314493
SLC7A2	-1.07639	4.01674e-11	-0.778196	0.00340548
SLC7A5	-0.649564	7.23438e-08	-0.348262	0.0155166
SLC9A3R1	-0.432433	1.84282e-05	-0.327121	0.00820208
SLX4	-0.197313	0.000188937	-0.266571	0.00257395
SMARCA4	-0.12072	0.00655235	-0.204777	0.00303049
SMARCD1	-0.0882334	0.00462222	-0.112145	0.037575
SMARCD2	-0.368312	4.08158e-10	-0.164473	0.0204873
SMPD3	-0.606499	7.07088e-07	-0.170548	0.00833248
SNAP25	-0.428847	0.00435055	-0.376331	0.0241757
SNRNP25	-0.17766	0.0130575	-0.241478	0.00267703
SNTB1	-0.493102	3.27297e-08	-0.163595	0.0186716
SNX11	-0.158367	0.000438017	-0.112728	0.0394569
SOD1	-0.333237	5.27016e-08	-0.112709	0.0445666
SORD	-0.599204	2.95107e-08	-0.262902	0.0311211
SPA17	-0.24994	0.00240425	-0.221648	0.0137294
SPAG1	-0.591081	1.41571e-13	-0.167089	0.0158948
SPAG4	-0.680861	9.89237e-10	-0.18243	0.00700674
SPATA18	-0.327693	0.00530016	-0.264689	0.0178844
SPINT2	-0.152813	0.0276878	-0.251219	0.00261245
SPP1	-0.522975	0.000661225	-0.888797	0.00257395
SPRYD3	-0.261109	1.27514e-08	-0.212603	0.00263602
SPRYD4	-0.201158	0.000337346	-0.114363	0.0459555
SQSTM1	-0.276532	1.5427e-05	-0.392328	0.00257395
SRC	-0.332006	4.97537e-06	-0.20079	0.011276
SRCAP	-0.219128	9.27295e-06	-0.0987515	0.0399593
SREBF1	-0.488861	3.34075e-06	-0.4731	0.00257395
SRPK1	-0.283556	7.07576e-10	-0.136993	0.0164945
SRR	-0.178613	0.00689254	-0.116966	0.0446398
SRXN1	-0.507353	1.47003e-20	-0.176117	0.00824913
SS18L1	-0.263576	7.39725e-05	-0.146383	0.0277967
ST6GALNAC4	-0.419176	2.95439e-05	-0.205937	0.0226878
STAU2	-0.467321	6.71111e-13	-0.144308	0.0440677
STIP1	-0.465605	6.06634e-19	-0.194479	0.00752429
STMN3	-0.289598	0.012634	-0.198353	0.0165995
STX3	-0.369117	5.45637e-14	-0.252593	0.00257395
SULF1	-0.934021	6.48747e-19	-0.712166	0.00257395
SULF2	-0.455799	1.25963e-06	-0.363389	0.00316306
SYN1	-0.927011	5.27148e-10	-0.268923	0.0246118
SYP	-0.463331	0.00115999	-0.273687	0.0237844
SYT13	-1.40497	1.64479e-10	-0.825342	0.00265574
TACO1	-0.305519	3.21671e-06	-0.19303	0.00342799
TBC1D24	-0.328167	2.99476e-07	-0.193014	0.00948828
TCEB1	-0.321861	3.57478e-07	-0.22078	0.0041978
TCTA	-0.225055	0.000154908	-0.176078	0.0259163
TCTN1	-0.140444	0.00827354	-0.209707	0.00831584
TDO2	-0.57931	2.29252e-05	-0.275462	0.00305
TEKT1	-0.858783	0.00181258	-0.146704	0.0375768
TFAP2A	-0.253841	0.0034354	-0.419713	0.00257395
TGFBI	-0.558825	5.5554e-09	-0.352863	0.00261887
THBS1	-0.425256	2.08498e-07	-0.24337	0.0440341
THY1	-0.236101	0.0070422	-0.295443	0.00720798
TIMELESS	-0.231134	0.000159657	-0.153514	0.0324212
TIMP3	-0.455937	4.43309e-06	-0.290471	0.0249351
TKT	-0.384968	3.08311e-09	-0.252254	0.006232
TLCD1	-0.670008	2.03345e-10	-0.285848	0.0032486
TM6SF2	-0.39428	7.94095e-05	-0.085496	0.0481931
TMEM145	-0.688208	4.25049e-05	-0.558947	0.00257826
TMEM158	-0.842125	1.36934e-10	-0.824352	0.00257395
TMEM181	-0.45715	2.99254e-09	-0.263484	0.0125527
TMEM199	-0.349233	4.32501e-11	-0.132364	0.0478639
TMEM208	-0.239337	0.0012835	-0.215643	0.00316306
TMEM63B	-0.216977	0.00023635	-0.163523	0.0158948
TMEM8A	-0.22268	0.000468599	-0.185657	0.0101244
TMPRSS6	-0.565263	0.000674741	-0.363027	0.00448471
TNFAIP1	-0.182148	7.14988e-06	-0.12044	0.0382172
TNFSF4	-0.455717	9.11627e-06	-0.341778	0.00257395
TOMM34	-0.247975	4.63113e-07	-0.198252	0.00342156
TPD52	-0.635592	8.2881e-14	-0.326882	0.012163
TPD52L2	-0.160832	0.00235534	-0.15471	0.0259163
TPI1P2	-0.20215	7.99986e-05	-0.211811	0.00281219
TPPP3	-0.49525	0.000148339	-0.198876	0.0484369
TPRG1	-0.857402	2.29961e-06	-0.338178	0.0366235
TRAF7	-0.287025	3.77197e-09	-0.191436	0.00339232
TRAP1	-0.127925	0.0372054	-0.201222	0.00416932
TRPS1	-0.560949	3.59313e-09	-0.230656	0.00357992
TSFM	-0.182625	0.00224971	-0.120584	0.0269313
TTC26	-0.365531	4.19247e-10	-0.133738	0.0241757
TTPAL	-0.2926	4.36994e-11	-0.112521	0.0360933
TUBA1A	-0.262233	0.000161604	-0.240226	0.00698456
TUBB3	-0.974001	1.40552e-11	-0.806623	0.00257395
TUBG1	-0.302943	9.90124e-07	-0.273411	0.00261702
UBE2F	-0.30088	6.9551e-07	-0.234284	0.00257395
UBE2I	-0.112063	0.0180964	-0.24036	0.00257395
UBE3C	-0.281587	4.06349e-09	-0.146651	0.0189262
UBFD1	-0.406482	3.26997e-17	-0.202081	0.00290694
UBN1	-0.302521	5.8874e-11	-0.309825	0.00257395
UGDH	-0.49892	1.59186e-06	-0.272321	0.0365053
UNC5B	-0.317133	0.000394284	-0.223463	0.00675586
UNG	-0.155676	0.0022223	-0.228397	0.00502004
UQCRB	-0.201649	0.00113629	-0.211737	0.0165293
USP13	-0.59072	1.56085e-15	-0.21625	0.00805536
USP5	-0.121942	0.0123326	-0.13578	0.0289517
USP7	-0.395822	1.28919e-22	-0.242144	0.00271282
UTP23	-0.620498	6.55591e-20	-0.135831	0.0478639
VAC14	-0.18637	0.000161234	-0.133627	0.0149207
VAV2	-0.195125	0.00021959	-0.117338	0.0202416
VEGFA	-0.192803	0.0259563	-0.188667	0.0323483
VMA21	-0.273871	9.82336e-12	-0.130666	0.0161872
VPS37A	-0.242785	6.80695e-05	-0.165174	0.0428938
WDR72	-1.23049	4.17714e-08	-0.260444	0.0358533
WFDC3	-0.302471	0.0158407	-0.154122	0.00833248
WNT2	-0.434862	0.000287559	-0.152674	0.0238108
WNT3	-0.469002	7.67102e-05	-0.262338	0.00390897
WWP1	-0.869177	2.46315e-21	-0.207249	0.0281594
XPO5	-0.286611	5.0208e-12	-0.159726	0.00408156
XPO6	-0.142611	0.000287767	-0.247824	0.00257395
XXYLT1	-0.261627	3.27835e-08	-0.174578	0.00518401
YARS	-0.286062	5.51212e-13	-0.129544	0.0387213
YWHAZ	-0.549418	7.14388e-19	-0.201416	0.0111854
ZBBX	-0.704401	0.00175458	-0.100132	0.0299535
ZBED1	-0.14878	0.000978135	-0.23567	0.00257395
ZC2HC1C	-0.225625	0.00134503	-0.168658	0.00917334
ZDHHC9	-0.352664	1.2045e-11	-0.193766	0.00956109
ZFHX3	-0.471914	3.32651e-13	-0.183684	0.0181538
ZKSCAN2	-0.503299	3.56176e-17	-0.111989	0.0254455
ZNF213	-0.179069	0.00227852	-0.217006	0.0040566
ZNF217	-0.637018	2.07779e-14	-0.191263	0.0357815
ZNF365	-0.242676	0.021626	-0.208516	0.018087
ZNF629	-0.201398	1.55368e-05	-0.164124	0.0135126
ZNF689	-0.451828	0.000225074	-0.227276	0.0366334
ZNF764	-0.141644	0.00397335	-0.111188	0.0124638
ZSCAN5A	-0.159825	0.0208775	-0.110823	0.0294227

## Sheet: Validated DE genes with CPE
	TCGA_LumA_ILCvsIDC_log2FC	TCGA_LumA_ILCvsIDC_padj	METABRIC_LumA_ILCvsIDC_log2FC	METABRIC_LumA_ILCvsIDC_padj
A2M	0.170098	0.0129126	0.283787	0.0106301
ABCA4	0.350199	0.0294157	0.227226	0.00352297
ABCA6	0.399057	5.78299e-05	0.355933	0.00257395
ABCA8	0.695629	6.25838e-07	0.649195	0.00257395
ABCA9	0.571378	1.14014e-06	0.315934	0.00257395
ABCB1	0.412685	4.89868e-05	0.270611	0.00257395
ABI3BP	0.320128	0.00669202	0.665865	0.00257395
ACACB	0.548003	1.91714e-07	0.556263	0.00257395
ACAP1	0.597043	2.34254e-11	0.263514	0.00342077
ACSM5	0.466159	3.7522e-06	0.175206	0.00304414
ACVRL1	0.248557	2.06795e-06	0.122505	0.031248
ACY3	0.914887	5.72771e-08	0.118024	0.0278909
ADAMTS1	0.53956	4.22532e-06	0.231413	0.00507991
ADCK3	0.237751	0.000137753	0.21204	0.0114371
ADCY4	0.772813	1.42865e-21	0.375686	0.00257395
ADCY5	0.56734	0.000283039	0.0939994	0.0324212
ADH1A	0.596716	0.00202685	1.45896	0.00257395
ADH1B	0.63771	0.0015773	0.685327	0.00257395
ADHFE1	0.426125	5.10494e-06	0.225831	0.00752608
ADIPOQ	0.594776	0.00590381	0.270711	0.00257395
ADRB2	0.454724	7.59258e-06	0.256288	0.00261245
AFAP1L1	0.168497	0.0114503	0.0983502	0.0358764
AKAP7	0.242998	2.58878e-05	0.251938	0.00257395
AKNA	0.282988	3.16321e-07	0.259368	0.00265574
ALDH1A1	0.644595	2.93399e-12	0.737188	0.00257395
ALDH1A2	0.371529	0.00374398	0.398432	0.00257395
ALDH1L1	0.824116	5.31819e-08	0.399741	0.00257395
ALDH2	0.285059	0.00137171	0.430324	0.00257395
AMICA1	0.506939	4.06247e-10	0.250693	0.00441371
ANG	0.31086	0.00062579	0.25186	0.0283349
ANGPTL1	0.632898	3.40266e-07	0.0946213	0.014742
ANGPTL4	0.593194	3.84205e-05	0.352079	0.00313382
ANK2	0.392405	1.1687e-05	0.222553	0.00257395
ANKDD1A	0.361669	4.85146e-10	0.211098	0.00261479
ANKRD29	0.346003	0.00517739	0.253937	0.0108351
ANKRD35	0.629496	3.22347e-09	0.249276	0.0125994
ANO1	0.518219	1.04498e-06	0.37502	0.0032486
ANXA1	0.198529	0.0103699	0.362814	0.00265942
ANXA3	0.573313	4.02438e-06	0.232678	0.00414938
AOAH	0.289927	0.000196001	0.158416	0.0235794
AOC3	0.514369	1.69516e-06	0.140355	0.00831584
AOX1	0.443126	0.000632952	0.365397	0.00257395
APOBEC3G	0.197388	0.0201165	0.276516	0.00645005
APOBEC3H	0.278695	0.0101099	0.117048	0.0317982
APPL2	0.119227	0.0183607	0.159222	0.012823
AQP1	0.565964	1.2078e-11	0.306871	0.00257395
AQP7	0.919513	2.06532e-07	0.185899	0.00257395
AQP7P1	0.66979	0.00019153	0.516629	0.00257395
AQP7P3	0.7943	2.97517e-05	0.323044	0.00257395
AQPEP	0.63024	1.31303e-05	0.184887	0.00257395
ARAP3	0.41062	3.41925e-11	0.189887	0.00953945
ARGLU1	0.461928	1.00391e-13	0.222767	0.00458776
ARHGAP15	0.281064	5.31404e-06	0.344991	0.00257395
ARHGAP19	0.178098	0.000173553	0.148881	0.00908003
ARHGAP24	0.157651	0.0308928	0.262206	0.00257395
ARHGAP25	0.223282	4.59833e-05	0.21345	0.00929837
ARL4A	0.491223	2.005e-09	0.522094	0.00257395
ARMCX2	0.207008	0.00767988	0.267579	0.0131557
ARMCX6	0.19374	0.000721305	0.221958	0.0290644
ASPA	0.459858	9.49806e-05	0.105785	0.0332545
ATOH8	1.18844	1.79562e-20	0.178417	0.00257395
BACH2	0.181118	0.0477254	0.0978962	0.032376
BAMBI	0.433626	0.0066372	0.793737	0.00261887
BBOX1	0.847926	9.79463e-07	0.218032	0.00519147
BCAR3	0.192987	0.0371976	0.249251	0.028714
BCL11A	0.421384	0.00411175	0.336841	0.00303049
BCL11B	0.364402	0.00242474	0.3346	0.00261479
BHLHE22	0.505384	1.69241e-09	0.353351	0.00257395
BHMT2	0.570599	5.58648e-09	0.184413	0.00257395
BIN1	0.36771	5.65165e-05	0.264225	0.00558805
BLK	0.530054	0.00222136	0.106739	0.0402086
BMP6	0.256938	0.00628602	0.137293	0.00529126
BNIPL	0.414008	0.000367112	0.376309	0.0224304
BOC	0.701387	3.24983e-14	0.292465	0.00257395
BTG2	0.850839	5.73337e-17	0.468838	0.00257395
BTNL9	0.922142	5.11523e-14	0.157526	0.00324473
C10orf10	0.691275	1.765e-12	0.543508	0.00257395
C10orf128	0.556834	2.1727e-12	0.13112	0.00475657
C10orf32	0.161754	0.00189103	0.199094	0.0202968
C10orf54	0.497682	3.48966e-17	0.253975	0.00257395
C14orf180	1.18215	1.36502e-08	0.193384	0.00257395
C14orf28	0.102617	0.0294383	0.161407	0.00414907
C1QTNF1	0.177541	0.0355216	0.24864	0.015748
C1QTNF4	1.01662	1.54077e-15	0.185665	0.00425273
C1QTNF7	0.428553	0.00222456	0.139357	0.0058832
C1orf162	0.268456	0.000249495	0.254124	0.018322
C1orf186	0.476223	7.22186e-05	0.207079	0.00964326
C1orf64	0.329842	0.049853	0.618815	0.0102387
C2CD2	0.216203	0.00306539	0.263684	0.00766938
C2orf40	1.08866	1.22769e-10	0.65584	0.00257395
C2orf82	1.52478	1.47707e-21	0.481736	0.00257395
C2orf88	0.451534	6.17753e-06	0.187565	0.00261245
C3	0.34385	6.45011e-06	0.423965	0.00261479
C6	0.446389	0.0165361	0.485947	0.00257395
C6orf48	0.218237	0.00057937	0.205959	0.0053754
C7	0.762563	3.28109e-06	0.461639	0.00257395
C9orf85	0.228932	2.77733e-08	0.0982428	0.0173809
CA4	0.906883	2.87312e-05	0.27519	0.00257395
CACHD1	0.334119	0.000461409	0.238491	0.00257395
CALB2	0.297489	0.049853	0.498287	0.00257395
CALHM2	0.135837	0.013212	0.127853	0.0175515
CAPN11	0.792337	9.04206e-13	0.178635	0.01049
CAPN5	0.604592	2.76702e-08	0.16193	0.0164839
CARD8	0.108875	0.0287333	0.146494	0.0283349
CASQ2	0.675172	1.06175e-06	0.303306	0.00257395
CAV1	0.351471	2.382e-05	0.656664	0.00257395
CAV2	0.261508	0.00124983	0.452259	0.00257395
CBLN4	0.475732	0.000201124	0.213621	0.00258798
CBX7	0.487436	3.85657e-12	0.175394	0.0282432
CCDC109B	0.139788	0.0238704	0.225479	0.0113925
CCDC23	0.108952	0.0495437	0.149533	0.03
CCDC3	0.363247	5.76023e-05	0.444302	0.00257395
CCDC69	0.396736	6.36349e-07	0.106958	0.0363712
CCDC80	0.26988	0.00539175	0.25642	0.00356133
CCL19	0.670416	1.28134e-05	0.809597	0.00257395
CCL21	0.773414	3.79082e-06	0.372347	0.00533942
CCL5	0.322536	0.00209414	0.517852	0.00365879
CCNB1IP1	0.215196	0.000115496	0.230744	0.00258798
CCR2	0.292095	0.00432505	0.203343	0.00992683
CD19	0.461533	0.00567004	0.238792	0.0190097
CD1D	0.511568	4.36647e-13	0.168453	0.00429021
CD2	0.25827	0.0151085	0.533197	0.00257395
CD247	0.424712	1.80971e-05	0.435256	0.00267084
CD27	0.380787	0.000222414	0.299768	0.00429616
CD300LG	0.877184	9.80148e-07	0.612612	0.00257395
CD34	0.201725	0.0039109	0.398379	0.00257395
CD37	0.325102	4.05135e-06	0.303171	0.00351286
CD3D	0.398813	0.000287858	0.485185	0.00318714
CD3E	0.314611	0.00338206	0.172187	0.00575959
CD40LG	0.484331	8.61892e-06	0.0957487	0.0151929
CD48	0.213409	0.0134939	0.264289	0.0250566
CD6	0.601647	1.00382e-11	0.364546	0.00267703
CD69	0.63253	8.44909e-10	0.381356	0.00261479
CD79A	0.327182	0.0403458	0.484212	0.00290709
CD79B	0.646798	1.67184e-08	0.430504	0.00261245
CD8A	0.321063	0.00233414	0.523027	0.00257395
CDC14B	0.223739	0.002381	0.277228	0.00257395
CDC42EP5	0.660719	1.36167e-11	0.261963	0.00627517
CDC42SE1	0.136089	0.00190846	0.201932	0.0100832
CDH5	0.219405	0.00239776	0.344313	0.00257395
CDKN1C	0.435314	1.4485e-06	0.28391	0.00257395
CDKN2C	0.189404	0.00393575	0.282486	0.00257395
CDO1	0.488336	0.000120362	0.396397	0.00257395
CEBPA	0.437329	5.0209e-08	0.237002	0.0108351
CEBPD	0.762059	1.16961e-11	0.281929	0.0158948
CELF2	0.224413	0.000635835	0.294351	0.00257395
CFD	0.808462	1.88916e-06	0.69484	0.00257395
CFLAR	0.144256	0.00179257	0.170555	0.0185868
CH25H	0.561469	8.77746e-08	0.354469	0.00257395
CHCHD10	0.208415	0.0385721	0.172603	0.0469153
CHST7	0.440471	1.36518e-13	0.200181	0.00275593
CIB2	0.481859	2.26846e-05	0.143362	0.00451748
CIDEA	0.960208	2.60158e-06	1.08686	0.00257395
CIDEC	0.88193	1.66732e-05	1.44709	0.00257395
CITED2	0.305673	0.000660657	0.267386	0.0151768
CKMT2	0.513485	3.10368e-08	0.226773	0.00257395
CLDN11	0.599091	2.36353e-07	0.455682	0.00257395
CLDN15	0.675994	3.16973e-22	0.167331	0.00833219
CLDN5	1.00235	4.84545e-18	0.526528	0.00257395
CLDND2	0.646331	1.46642e-08	0.419156	0.00257395
CLEC10A	0.533607	3.32705e-05	0.149457	0.0202968
CLEC14A	0.414133	2.67425e-09	0.287632	0.00257395
CLEC1A	0.496665	5.54506e-13	0.241365	0.00257395
CLEC3B	0.589189	1.21729e-07	0.251075	0.00414446
CLIC2	0.280278	1.68387e-06	0.160094	0.00276412
CLIC5	0.289388	0.00374306	0.204599	0.00258798
CLK4	0.333947	3.87427e-10	0.175359	0.00265574
CMAHP	0.711629	5.04682e-11	0.348522	0.00261887
CMKLR1	0.240548	0.00137537	0.178978	0.0135081
CNGA1	0.541439	0.000329037	0.155254	0.00267673
CNRIP1	0.204964	0.000698763	0.183015	0.00305882
CNTN2	0.790944	2.00314e-06	0.0887168	0.0342425
CNTRL	0.123138	0.0380586	0.139661	0.00702882
COL14A1	0.535031	4.42051e-06	0.516542	0.00257395
COL17A1	0.446973	0.0118659	0.338388	0.0216589
COL9A2	0.6142	2.04343e-05	0.414875	0.00587179
COMMD6	0.192254	0.004909	0.195138	0.0153449
COX19	0.307872	2.27011e-10	0.182709	0.0254597
COX4I2	0.355774	0.000252503	0.123078	0.0319913
COX7A1	0.282876	0.0339299	0.278135	0.0303291
CPEB1	0.385163	0.000496076	0.14103	0.00956948
CPSF4	0.273852	1.99724e-08	0.132303	0.0280005
CPVL	0.34299	2.20442e-06	0.29771	0.00870795
CPXM2	0.269088	0.00598863	0.451095	0.00257395
CPZ	0.486792	1.74023e-06	0.204178	0.0213769
CR2	0.674929	0.00365468	0.163206	0.00858081
CRLF1	0.355877	0.010505	0.101166	0.0325144
CROT	0.249315	0.00354257	0.259849	0.0136867
CRTAC1	0.821589	2.19267e-08	0.199006	0.00276412
CRY2	0.19517	4.37741e-05	0.21149	0.00278347
CRYAB	0.705646	1.92545e-08	0.745759	0.00257395
CSGALNACT1	0.455563	2.21057e-09	0.128231	0.0085
CSN3	1.48488	6.71065e-07	0.184146	0.0350298
CSRP2	0.311264	0.000291164	0.213884	0.00732549
CST7	0.213503	0.0262506	0.196269	0.027354
CTDSP1	0.182717	1.15362e-05	0.122139	0.0252956
CTGF	0.305798	0.00307337	0.253644	0.0428938
CTSG	0.766472	2.67845e-07	0.601609	0.00257395
CUTC	0.117577	0.00669446	0.150954	0.00490158
CX3CL1	0.565831	4.76322e-07	0.278128	0.0169535
CX3CR1	0.310409	0.0152483	0.422483	0.00435042
CXCL2	0.947799	2.10898e-09	0.131543	0.0215382
CXCR3	0.324441	0.00266905	0.193538	0.0189262
CXCR4	0.297707	0.000117848	0.31323	0.0209912
CXCR5	0.377018	0.0104595	0.23222	0.00453139
CYB5R2	0.423234	1.44511e-05	0.216225	0.0283716
CYGB	0.45725	1.65978e-09	0.290312	0.00284776
CYP27A1	0.534358	1.37981e-07	0.378842	0.00276412
CYP4F8	0.874439	0.000507683	0.370192	0.00318714
CYTH3	0.187202	0.00753265	0.197385	0.00587179
CYTL1	0.677974	6.57893e-12	0.24136	0.00257395
CYYR1	0.309566	1.65786e-05	0.390927	0.00257395
DEFB1	0.919811	1.34305e-07	0.276876	0.0393464
DLG2	0.310419	0.00580736	0.108125	0.0445537
DLK2	0.904856	1.06252e-16	0.197272	0.00290174
DLL1	0.659218	3.53695e-13	0.183736	0.0275096
DMKN	0.531098	1.93162e-06	0.349974	0.00387805
DMRT2	0.49884	6.76095e-05	0.217093	0.00257395
DNASE1L3	0.622316	2.00529e-06	0.330601	0.00257395
DNM3	0.421557	3.92403e-10	0.141201	0.00429616
DPT	0.56863	2.31106e-06	0.801466	0.00257395
DPYSL2	0.268372	1.23738e-05	0.395499	0.00257395
DUSP1	0.672211	1.89203e-09	0.493379	0.00357992
DUSP6	0.30035	0.00039643	0.330193	0.00303049
EBF1	0.232646	0.00390684	0.46962	0.00257395
EBF3	0.429947	7.05172e-07	0.310748	0.00257395
EBI3	0.433433	8.70853e-07	0.14508	0.0491172
ECSCR	0.498697	4.73465e-12	0.276888	0.00257395
EDN3	1.11792	5.11594e-07	0.11213	0.0440677
EDNRB	0.257649	0.0133063	0.248701	0.00257395
EEF1B2	0.22856	9.56875e-05	0.348038	0.00257395
EFNB2	0.198534	0.0418798	0.435422	0.00257395
EGFR	0.339893	0.0099415	0.269496	0.00257395
EGR1	0.806311	8.30604e-11	0.585868	0.00257395
EGR2	0.612931	8.02369e-08	0.416233	0.00261479
EIF3G	0.270141	1.47755e-05	0.145494	0.013798
EIF3K	0.13658	0.0347393	0.135096	0.010478
EIF3L	0.152618	0.00874337	0.312292	0.00257395
ELN	0.894749	3.87478e-16	0.589089	0.00257395
EMCN	0.398927	1.27096e-06	0.329675	0.00257395
ENG	0.197442	0.00060084	0.19575	0.012163
ENPP2	0.339252	0.00105751	0.549103	0.00257395
EOMES	0.450365	0.000271087	0.348969	0.00294044
EPAS1	0.179742	0.0180463	0.456838	0.00257395
EPB41L4A-AS1	0.427208	2.46214e-10	0.255461	0.0027398
EPHB1	0.450262	8.1315e-06	0.107137	0.0263583
EPHB6	0.643039	8.38524e-11	0.157216	0.00865745
ESAM	0.297993	6.60497e-06	0.263068	0.00267143
ESRRG	0.648115	0.000118416	0.360092	0.00453139
ETS2	0.28342	7.22089e-05	0.296461	0.00257395
F10	0.809302	2.60683e-22	0.140265	0.00287719
F2R	0.178401	0.0272887	0.424461	0.00257395
F2RL2	0.326923	0.00414217	0.417703	0.00257395
FABP4	0.6025	0.00180158	1.26171	0.00257395
FAHD2B	0.239614	0.000775826	0.175253	0.0165878
FAM107A	0.943628	2.69686e-14	0.659557	0.00257395
FAM110D	0.890623	5.61088e-17	0.607059	0.00257395
FAM13A	0.220054	0.00605554	0.355316	0.00257395
FAM13A-AS1	0.593665	1.00735e-09	0.126536	0.00578019
FAM13C	0.255833	0.0204566	0.111607	0.00671135
FAM149A	0.190582	0.0357368	0.186262	0.00766425
FAM150B	0.816461	3.75876e-08	0.21885	0.00257395
FAM162B	0.435628	2.77366e-06	0.42772	0.00257395
FAM170B	0.432653	0.0358793	0.175897	0.00257395
FAM171A1	0.251426	0.000296958	0.235228	0.00600708
FAM180B	1.17688	1.9582e-12	0.14408	0.0053754
FAM212B	0.138091	0.0473357	0.121319	0.0264545
FAM3D	0.717593	1.66837e-06	0.126219	0.00801495
FAM43A	0.333833	1.97386e-06	0.21647	0.00336589
FAM43B	0.39114	9.63287e-05	0.142544	0.0105979
FAM50B	0.242516	0.00221997	0.173083	0.0278909
FAM65B	0.357198	0.000283039	0.236159	0.00681171
FAM89A	0.953667	2.15716e-15	0.329225	0.00257395
FANCE	0.2043	0.000614329	0.135345	0.0175443
FBLN5	0.323916	2.34116e-05	0.509409	0.00257395
FBLN7	0.309623	0.000130997	0.265587	0.00257395
FBRSL1	0.293322	8.49356e-07	0.152844	0.0157377
FCER1A	0.456726	0.000302034	0.439866	0.00309851
FCRL2	0.347944	0.0359618	0.108861	0.0438691
FCRLA	0.320233	0.0354651	0.256892	0.01267
FDCSP	1.63258	3.57102e-16	0.597043	0.00257395
FEZ2	0.0884591	0.0223024	0.198398	0.00378831
FGFBP2	0.743918	3.08419e-06	0.191494	0.00257395
FGL2	0.283068	0.000321727	0.295784	0.00844444
FHL1	0.30996	0.0175147	0.619194	0.00257395
FHL5	0.415616	0.00101275	0.181798	0.00257395
FLT3LG	0.501783	7.46049e-11	0.173968	0.00621443
FMNL3	0.140277	0.00508184	0.108229	0.0304951
FMO2	0.673649	3.72939e-07	0.526683	0.00257395
FMOD	0.709563	4.33861e-09	0.338843	0.00698456
FOLR1	1.01295	4.18482e-07	0.330414	0.0195057
FOS	0.746545	2.45739e-07	0.819946	0.00257395
FOSB	0.952091	3.32223e-08	0.753018	0.00261245
FOXC1	0.421134	8.23596e-06	0.400152	0.00257395
FOXS1	0.319289	0.00057869	0.160027	0.00781339
FREM1	0.695753	1.57e-08	0.18942	0.00257826
FRMD4A	0.170007	0.0033509	0.226577	0.00257395
FRZB	0.422692	2.39599e-06	0.478511	0.00257395
FXYD1	1.10169	2.25602e-18	0.288644	0.00257395
FZD7	0.223444	0.0100384	0.213463	0.0283349
G0S2	0.914662	1.83545e-08	0.619255	0.00257395
GABRP	0.588682	0.00120377	0.450761	0.00313382
GALT	0.338235	2.62186e-06	0.163282	0.0306124
GAPT	0.177124	0.0459739	0.233069	0.0105962
GAS7	0.289266	0.000240365	0.227206	0.00904876
GDF10	0.760416	4.23401e-07	0.310885	0.00257395
GDF9	3.43716	9.86225e-72	0.362669	0.00669246
GDPD5	0.599918	2.10627e-09	0.323753	0.00257395
GEM	0.561512	9.76162e-09	0.498322	0.00257395
GFI1	0.33707	0.000640346	0.134511	0.00752429
GFOD1	0.172908	0.0400895	0.177372	0.027001
GIMAP1	0.624656	1.30947e-20	0.11979	0.0151768
GIMAP4	0.176946	0.00319646	0.40091	0.00257395
GIMAP6	0.293939	1.30338e-05	0.398728	0.00257395
GIMAP7	0.445065	3.68834e-09	0.623431	0.00257395
GIMAP8	0.360727	7.51492e-08	0.375838	0.00257395
GJA4	0.298639	0.0004211	0.211018	0.00711601
GLI2	0.316387	0.000513206	0.113949	0.0172668
GLTSCR2	0.617649	7.72515e-15	0.199132	0.00284516
GMFG	0.348119	3.39311e-07	0.197905	0.0313785
GNAI1	0.212709	0.0218922	0.125211	0.00313974
GNG11	0.36617	3.45536e-07	0.489003	0.00257395
GNG7	0.533372	1.11979e-11	0.213384	0.00284541
GNLY	0.357403	0.00394107	0.258955	0.0297942
GNRH1	0.720494	1.81429e-16	0.116128	0.0338325
GPAM	0.279667	0.00693062	0.546398	0.00257395
GPBAR1	0.649488	3.34362e-11	0.143479	0.00537527
GPC3	0.408272	0.0163619	0.500237	0.00257395
GPD1	0.750381	8.54134e-05	0.274669	0.00257395
GPIHBP1	1.0439	3.92111e-18	0.406243	0.00257395
GPR124	0.264103	6.11312e-05	0.238107	0.00282658
GPR146	0.674995	1.78974e-16	0.171222	0.00257395
GPR162	0.718887	1.03303e-06	0.298399	0.0388348
GPR183	0.24253	0.0117044	0.267663	0.025049
GPR34	0.277269	0.00188425	0.193801	0.0414101
GPRIN2	0.757343	1.07185e-06	0.157025	0.034872
GPX3	0.65505	3.21955e-07	0.719617	0.00257395
GRAMD2	0.558594	0.000100391	0.262868	0.00918989
GRAP	0.539158	1.49397e-15	0.166767	0.0189921
GRIK1-AS1	0.874616	9.28879e-06	0.175536	0.0305214
GSN	0.442552	5.31172e-12	0.585518	0.00257395
GSTM4	0.236998	0.00773441	0.138696	0.0304749
GSTP1	0.281672	0.0260078	0.508108	0.00257395
GVINP1	0.293835	0.00580147	0.441255	0.00257395
GYPC	0.457397	8.16581e-14	0.386762	0.00257395
GZMA	0.396398	0.000123988	0.365716	0.00415394
GZMH	0.571002	1.85247e-07	0.21502	0.00910691
GZMK	0.46579	0.000196616	0.61605	0.00257395
H19	0.522822	1.37572e-06	0.35689	0.0112301
HBA2	0.807101	2.74655e-06	0.69788	0.00257395
HCST	0.398704	1.14163e-05	0.313994	0.0102467
HEPACAM	0.698305	0.00019962	0.203382	0.00257395
HINT1	0.326661	1.01365e-07	0.229124	0.00920358
HLA-DOA	0.352251	3.60735e-07	0.280007	0.00747173
HLA-DOB	0.340852	0.000562194	0.198991	0.0125625
HLA-DPA1	0.239092	0.000378653	0.260095	0.0403576
HLA-E	0.140763	0.0197814	0.273655	0.00412907
HLF	0.751174	2.97569e-07	0.184906	0.00387516
HNRNPA0	0.243216	1.03479e-09	0.172989	0.0427353
HOXA4	0.541459	7.7941e-10	0.182819	0.00257395
HOXD1	0.313607	0.0105377	0.200486	0.0127182
HP	0.941372	2.18289e-06	0.113818	0.0138833
HRCT1	0.857756	9.76568e-10	0.165642	0.00357992
HSD11B1	0.48708	3.58348e-05	0.247346	0.00257395
HSPA12B	0.653979	3.78109e-18	0.22737	0.00665914
HSPB2	0.636787	6.09588e-12	0.273919	0.00257395
HSPB6	0.698196	4.49956e-07	0.760668	0.00257395
HSPB7	0.588217	0.000130903	0.302992	0.00257395
HTR2B	0.487241	2.19699e-06	0.476234	0.00257395
HYAL1	0.362812	0.000148273	0.304404	0.00257802
ICAM2	0.365178	5.64112e-08	0.354839	0.00257395
ICAM3	0.233213	0.000306414	0.155657	0.0238108
ID1	0.483148	7.62088e-08	0.413832	0.00257395
ID2	0.367872	9.57209e-08	0.236088	0.0204057
ID3	0.246354	0.000760019	0.267616	0.0103514
IER2	0.765635	8.27503e-15	0.135444	0.0247347
IGDCC4	0.34174	0.000193727	0.169784	0.0154423
IGF1	0.586121	1.68227e-07	0.354295	0.00257395
IGFBP6	0.312716	0.00428013	0.291069	0.00726887
IGJ	0.464014	0.00769193	1.106	0.00257395
IGLL3P	0.581202	9.51697e-05	0.322648	0.0341478
IL10RA	0.363146	8.58729e-08	0.200517	0.0207374
IL11RA	0.741947	1.0025e-28	0.374868	0.00257395
IL16	0.221857	4.83908e-05	0.131361	0.012747
IL17D	0.186972	0.0198537	0.229725	0.00265574
IL18R1	0.353649	2.79856e-06	0.166381	0.00788455
IL18RAP	0.557025	1.3452e-07	0.165279	0.00430299
IL33	0.722465	2.32892e-08	0.668091	0.00257395
IL34	0.973604	2.57404e-26	0.0965618	0.0345524
IL6R	0.217481	0.0119464	0.0761324	0.0454954
INHBB	0.230973	0.0424267	0.24904	0.0354329
INMT	0.822946	2.04519e-13	0.605927	0.00257395
INPP5D	0.368609	1.84851e-11	0.159494	0.0157497
ISCU	0.224429	9.46412e-10	0.195451	0.00276412
ITGA9	0.222206	0.0120342	0.11952	0.00750138
ITK	0.331625	0.00343595	0.241372	0.00694289
ITM2A	0.513138	1.54418e-08	0.941944	0.00257395
ITPKB	0.231214	4.51939e-06	0.172991	0.00871405
JAM2	0.326785	5.46424e-06	0.406324	0.00257395
JUN	0.719486	1.22591e-13	0.345254	0.0049382
JUNB	0.844853	3.99942e-17	0.335481	0.00261245
KANK2	0.149614	0.00406957	0.202068	0.00494513
KANK3	0.808969	1.07404e-24	0.132879	0.00324473
KCNA5	0.533896	3.7389e-06	0.0960042	0.0255983
KCNAB1	0.297071	2.37978e-05	0.309561	0.00257395
KCNIP1	0.425394	0.000169642	0.145287	0.0053754
KCTD12	0.20142	0.00201626	0.303702	0.00267084
KHDRBS3	0.345319	3.80698e-06	0.257579	0.00538413
KIAA0355	0.138097	0.00685468	0.126123	0.0440341
KIF13B	0.300645	0.00259724	0.292825	0.011276
KIT	0.706498	2.10584e-07	0.594402	0.00257395
KLB	0.354355	0.01417	0.127049	0.00332645
KLF11	0.160014	0.00346962	0.314929	0.00257395
KLF15	1.03693	1.28747e-15	0.106644	0.0138973
KLF2	0.777302	1.32327e-17	0.504861	0.00257395
KLF4	0.581948	1.61879e-08	0.433961	0.00261245
KLF6	0.329925	3.30776e-06	0.223046	0.0188089
KLF9	0.302879	9.26607e-05	0.228719	0.0113782
KLHL13	0.310332	0.0345048	0.180212	0.007843
KLHL29	0.634474	2.56247e-09	0.174473	0.00267084
KLHL6	0.192029	0.00971127	0.134098	0.0317637
KLK10	1.40849	1.06692e-11	0.167026	0.00899503
KLRB1	0.3788	0.00015951	0.508395	0.00257395
KLRG1	0.342988	7.96835e-06	0.288581	0.00257395
KRT14	1.0314	2.51008e-08	0.447281	0.00777996
KRT5	0.428204	0.0285958	0.277434	0.0179138
LAD1	0.32091	0.020165	0.417429	0.0177416
LAMA2	0.404575	4.83791e-05	0.543634	0.00257395
LAMP5	0.302102	0.00261533	0.268061	0.028596
LAT	0.716693	2.6942e-16	0.165005	0.0225895
LCN6	1.48445	1.74912e-21	0.125528	0.00418215
LDB2	0.29902	1.76148e-05	0.411054	0.00257395
LEFTY2	1.36452	7.40186e-19	0.371225	0.00257395
LEPR	0.483139	7.07502e-06	0.6103	0.00257395
LETMD1	0.162545	0.000302034	0.145787	0.0231809
LGALS12	0.63434	0.000232027	0.263548	0.00257395
LHFP	0.330203	1.22134e-06	0.566255	0.00257395
LHX6	0.476644	2.88897e-06	0.389553	0.00257395
LIFR	0.302831	0.00216797	0.120145	0.0171594
LIMS2	0.548525	3.25085e-13	0.131761	0.0280331
LIN9	0.194418	0.00329742	0.136421	0.0216546
LINC00341	0.517826	8.72523e-10	0.31139	0.00257395
LIPE	0.811225	5.42003e-10	0.316332	0.00257395
LIPT1	0.232468	2.08951e-08	0.194389	0.00265234
LMO2	0.315194	5.0353e-09	0.183259	0.0163383
LMO4	0.232222	0.00776544	0.309723	0.00986177
LOC100240735	0.549985	3.24536e-14	0.190611	0.00257395
LOC100506548	0.243251	0.00126101	0.134009	0.0478639
LOC400043	0.407676	2.01168e-07	0.258031	0.0046946
LOC643733	0.53976	4.43426e-14	0.408441	0.00257395
LOXL4	0.491796	5.97886e-07	0.221571	0.00628088
LPAR6	0.28424	8.74508e-08	0.245816	0.00267703
LPL	0.444224	0.0022619	0.687057	0.00257395
LRMP	0.32505	3.50621e-07	0.245735	0.00257395
LRRC8C	0.131886	0.0419133	0.120051	0.0132928
LRRN4CL	0.791855	3.19297e-13	0.163754	0.00257395
LSP1	0.40041	2.19915e-08	0.199897	0.00328987
LTBP4	0.750165	6.76178e-28	0.288783	0.00257395
LTC4S	0.88806	2.50389e-19	0.293393	0.00257395
LYAR	0.0986541	0.0315842	0.128133	0.0202343
LYL1	0.677817	1.56986e-17	0.258174	0.00278347
LYSMD4	0.343694	1.25202e-07	0.161859	0.020613
MALL	0.348986	2.49724e-05	0.378757	0.00257395
MAP2K5	0.0902424	0.0425871	0.126967	0.00949273
MAP3K1	0.207469	0.0177818	0.271188	0.012186
MAP4K1	0.415065	1.8259e-07	0.230054	0.0143445
2017-03-01	0.251638	0.012609	0.295368	0.00833817
MATN2	0.444027	0.000498423	0.746536	0.00257395
MCTP1	0.192864	0.0295247	0.153893	0.00365572
MEIS2	0.332644	1.16241e-05	0.307049	0.00257395
MEOX1	0.939987	2.24268e-12	0.713709	0.00257395
MEOX2	0.686543	4.24757e-09	0.100114	0.0284442
MET	0.312674	0.00544696	0.0863518	0.046316
METTL7A	0.368746	3.00687e-08	0.20876	0.00513451
MFAP4	0.80446	1.00391e-13	0.858387	0.00257395
MFNG	0.569489	6.61125e-25	0.303484	0.00257395
MICA	0.242411	0.000144936	0.108485	0.0488699
MME	0.307087	0.0118031	0.344407	0.00257395
MMP23B	0.965849	3.04208e-09	0.549657	0.00257395
MMP28	0.21258	0.0201056	0.145853	0.0102739
MMP3	0.577773	3.30767e-05	0.463679	0.00257395
MMRN1	0.77282	4.66765e-08	0.361307	0.00257395
MOB3B	0.200535	0.0184236	0.254185	0.00257395
MOCS1	0.268869	3.06784e-05	0.314091	0.00257395
MRAP	0.751927	2.90628e-05	0.571194	0.00257395
MRGPRF	0.528367	3.87785e-08	0.133571	0.0244455
MRPL11	0.205908	0.0017793	0.19711	0.00562591
MS4A2	0.348853	0.0137843	0.199397	0.0382172
MT1M	0.745852	3.72651e-07	0.328673	0.00257395
MT1X	0.752582	3.01575e-09	0.676541	0.00257395
MYCN	0.80214	4.97184e-07	0.369165	0.00257395
MYCT1	0.248031	0.000870387	0.173075	0.0026297
MYH11	0.847442	2.67434e-10	0.769441	0.00257395
MYOM1	0.299986	0.0104444	0.416393	0.00257395
MYOZ3	0.407268	0.00493333	0.179877	0.0472861
N4BP2L1	0.270092	1.00954e-05	0.156591	0.00844444
NAALAD2	0.434911	1.53986e-07	0.165111	0.00261887
NAALADL1	0.437724	5.67377e-10	0.133263	0.0234474
NCOA7	0.30081	0.000235099	0.232655	0.0136196
NDN	0.287289	5.95342e-05	0.269325	0.00986177
NDUFV1	0.38779	2.06717e-07	0.183772	0.0123476
NEK3	0.375796	6.43803e-11	0.115596	0.0338325
NES	0.23021	0.00332609	0.199032	0.00986177
NEURL2	0.640076	5.89241e-16	0.0883114	0.0309465
NEURL3	0.851536	7.90506e-11	0.215646	0.005282
NFIA	0.150497	0.0449999	0.295361	0.00438571
NFIB	0.46811	1.69694e-05	0.707397	0.00257395
NFKBIZ	0.679602	5.39192e-06	0.59941	0.00313974
NKG7	0.369831	0.000886628	0.496686	0.00257395
NKX3-1	0.80956	1.95932e-06	0.44095	0.0124071
NMB	0.257257	0.011253	0.310966	0.00257395
NMT2	0.152821	0.0132703	0.236765	0.00265574
NMU	0.730718	0.000107276	0.145659	0.0196393
NNAT	0.727878	6.04164e-07	0.245971	0.0129163
NOSTRIN	0.402004	3.20792e-05	0.409565	0.00329046
NOV	0.658055	2.01838e-09	0.637035	0.00257395
NPR2	0.146563	0.0296529	0.11699	0.0485385
NR2F1	0.566457	2.67879e-05	0.510601	0.00257395
NR2F2	0.237441	0.0149753	0.423207	0.00257395
NR3C2	0.300903	0.0100992	0.218081	0.00309268
NR4A3	0.411875	0.0116869	0.188091	0.00793198
NRXN2	0.503878	1.65175e-07	0.235329	0.00556978
OAF	0.368993	7.56609e-09	0.222953	0.0169305
ODF2	0.128754	0.00533939	0.137399	0.0271644
OGT	0.168968	0.00233797	0.174792	0.0140589
OSR1	1.31636	2.74538e-19	0.786504	0.00257395
OXTR	0.770515	2.89636e-06	0.272751	0.0202968
P2RY13	0.33212	0.000557368	0.198299	0.0291761
P2RY8	0.334898	2.56868e-05	0.28805	0.00258898
PANK1	0.259025	0.0286565	0.289507	0.00425607
PAPLN	0.506438	1.86367e-11	0.191182	0.00820208
PAQR8	0.135341	0.00634449	0.153925	0.0116543
PATL2	0.38325	0.000306029	0.101828	0.039438
PCK1	0.943522	6.41677e-06	0.187726	0.00257395
PCOLCE2	0.676426	0.000114068	0.739833	0.00257395
PCSK5	0.269534	0.00188918	0.30956	0.00267703
PDE1A	0.343341	2.74552e-05	0.478393	0.00257395
PDE1B	0.226505	0.00514242	0.104157	0.0246118
PDE2A	0.584966	2.08022e-10	0.145838	0.00316978
PDE3B	0.290206	0.0249584	0.17229	0.00257395
PDE4B	0.439347	0.000595827	0.454095	0.00344715
PDE7B	0.182836	0.0256922	0.20512	0.0030264
PDE9A	0.431345	7.40758e-07	0.155863	0.0419043
PDK4	0.907076	1.09412e-11	0.775666	0.00257395
PDXK	0.198656	0.00064416	0.236009	0.00508093
PDZD2	0.345607	0.00057016	0.296635	0.00257395
PEAR1	0.654786	1.26607e-16	0.114079	0.0086005
PECAM1	0.336468	3.36782e-08	0.396858	0.00257395
PEMT	0.352364	5.67935e-06	0.233969	0.00519235
PENK	0.574063	0.00369667	0.169383	0.00793198
PER2	0.209195	0.000386764	0.181072	0.0094822
PGM5	0.592156	1.32004e-07	0.682042	0.00257395
PHGDH	0.456444	0.000181489	0.437909	0.00361346
PI16	0.835574	3.10468e-05	0.573883	0.00257395
PIK3C2G	0.404199	0.0286565	0.156232	0.00733803
PIK3IP1	0.202459	0.000287796	0.152102	0.0385806
PIP5K1B	0.407976	0.00555101	0.0999371	0.027767
PIWIL4	0.478042	1.50374e-11	0.090258	0.0225895
PKP1	0.483291	0.00500532	0.227614	0.00282658
PLA2G2A	1.13341	7.045e-08	0.631239	0.00257395
PLAC9	0.928728	1.04688e-15	0.771699	0.00257395
PLAGL1	0.384573	4.89716e-07	0.21662	0.00257395
PLCG2	0.204665	0.000664692	0.278883	0.00313974
PLCL2	0.202935	0.00816475	0.311996	0.00257395
PLCXD3	0.676317	3.35591e-05	0.204777	0.00257395
PLEKHF1	0.201988	0.04584	0.210129	0.0235973
PLEKHH2	0.59249	6.78411e-08	0.128846	0.0439162
PLIN1	0.895172	5.31222e-07	0.844717	0.00257395
PLIN4	0.829755	4.74464e-06	1.11618	0.00257395
PLTP	0.255463	0.000949982	0.214524	0.0375768
PNKD	0.471077	2.25801e-09	0.286305	0.0238108
PNPLA2	0.508519	4.705e-13	0.290567	0.00257395
PODN	0.519527	7.00322e-09	0.584954	0.00257395
POLR1E	0.122347	0.0131132	0.133778	0.0291522
PPAP2A	0.271742	5.47611e-05	0.493261	0.00257395
PPARG	0.404728	0.000699448	0.633185	0.00257395
PPFIBP2	0.372881	2.13437e-06	0.38195	0.00257395
PPP1R14A	1.02327	7.2514e-18	0.270405	0.00267084
PPP1R15A	0.431946	7.17215e-09	0.208914	0.0143708
PPP1R16B	0.489669	1.81393e-08	0.419793	0.00257395
PPP1R1A	0.699535	3.11676e-05	0.638574	0.00257395
PPP1R3B	0.266048	0.00102027	0.11177	0.0293305
PPWD1	0.158505	5.26542e-06	0.118282	0.0267127
PRDM8	0.356635	3.60429e-07	0.155601	0.00483485
PRELP	0.575773	2.42985e-07	0.153239	0.00261245
PRF1	0.363046	9.994e-05	0.18654	0.00623576
PRG4	0.352624	0.0422824	0.427008	0.00258898
PRKCB	0.309384	0.00155403	0.296235	0.00986177
PRKRIR	0.204919	0.0265305	0.176878	0.0296609
PRODH	0.75295	3.5273e-05	0.450784	0.00900828
PROL1	1.3974	9.47403e-08	0.595781	0.00257395
PROM1	0.398942	0.0458578	0.781194	0.00257395
PROS1	0.308639	0.000168002	0.521056	0.00257395
PTCHD1	0.881491	6.61704e-07	0.154257	0.00468161
PTGDR2	0.661316	2.57543e-06	0.0837907	0.0243969
PTGDS	0.896792	4.43426e-14	0.536018	0.00257395
PTGER4	0.539256	4.72555e-13	0.451844	0.00257395
PTGFR	0.706828	1.1593e-07	0.106167	0.00956109
PTGIS	0.54452	1.32004e-07	0.34484	0.00267084
PTGS2	0.536508	0.000144102	0.380619	0.00261245
PTPRB	0.247207	0.0031189	0.267295	0.00257395
PTPRCAP	0.861293	4.49944e-14	0.259728	0.00441371
PVRIG	0.542481	1.43869e-09	0.337816	0.00261479
PYHIN1	0.330938	0.00142849	0.216349	0.00451748
RAMP2	0.363022	8.74308e-05	0.217483	0.00775964
RAPGEF3	0.899016	7.13736e-31	0.278284	0.00257395
RASGRP2	0.757836	4.36426e-18	0.143628	0.00744093
RASIP1	0.57495	1.35307e-12	0.361456	0.00257395
RASL11A	0.439974	2.3612e-05	0.129903	0.0232692
RASL12	0.455203	8.04419e-11	0.269744	0.00257395
RASSF5	0.274991	0.000626951	0.269462	0.00534834
RASSF6	0.419352	0.0073771	0.141573	0.0338861
RBM5	0.359787	9.08268e-17	0.134653	0.0295312
RBMS3	0.219285	0.00773609	0.343353	0.00257395
RBP4	0.757624	3.83023e-05	0.4178	0.00257395
RBP7	0.291837	0.0168652	0.582558	0.00257395
RBPMS	0.470133	4.91912e-11	0.17891	0.0267687
RCBTB2	0.162797	0.000391571	0.189168	0.00414938
RCSD1	0.238603	8.70257e-05	0.100517	0.0453137
RELN	0.464495	0.00359663	0.128522	0.0492059
RGL1	0.164904	0.0124783	0.389125	0.00257395
RGMA	0.578333	1.66563e-09	0.35455	0.00257395
RGS2	0.598204	1.04452e-08	0.321182	0.0109456
RHOJ	0.287575	1.60108e-05	0.278601	0.00257395
RILPL2	0.268116	2.08122e-05	0.159776	0.0142848
RIMS3	0.404925	1.45775e-05	0.1719	0.0237683
RNASE4	0.266934	0.00120342	0.446325	0.00261887
RNF125	0.153339	0.0490093	0.255627	0.00265574
ROBO3	0.885017	2.85337e-22	0.166324	0.00935824
ROPN1	0.996264	4.17173e-07	0.224668	0.00743017
ROPN1B	0.738381	2.19289e-06	0.211085	0.00593061
RPL12	0.203209	0.00897135	0.21474	0.00441371
RPL13A	0.166414	0.0323722	0.199824	0.0236271
RPL13AP3	0.654106	2.81267e-10	0.11509	0.0188888
RPL13AP6	0.485009	4.34197e-11	0.223476	0.0077009
RPL18A	0.48505	5.83957e-08	0.236886	0.0232452
RPL31	0.263205	8.56763e-05	0.242415	0.0241757
RPL35A	0.149813	0.0201231	0.174216	0.015475
RPL4	0.149037	0.0230684	0.194994	0.0225895
RPL5	0.171208	0.00528524	0.163322	0.0292639
RPL7A	0.188159	0.00484949	0.193829	0.0308264
RPS13	0.152924	0.0111829	0.162689	0.018512
RPS27	0.230271	0.0011026	0.293115	0.0310951
RPS27A	0.246714	0.000648007	0.216736	0.00911175
RPS3	0.389066	1.80004e-05	0.24884	0.00261887
RPS3A	0.240573	0.000165313	0.192345	0.0325144
RPS6	0.322493	1.92647e-06	0.185925	0.00718208
RUNDC3B	0.263379	0.00744111	0.267469	0.00257395
RUNX1T1	0.273504	0.000410015	0.259227	0.00257395
RUNX3	0.318841	1.08637e-05	0.225738	0.0284324
RXRA	0.300309	2.91357e-10	0.227438	0.00296719
RYR3	0.545042	7.3895e-09	0.124184	0.00322222
S1PR1	0.524855	2.2351e-10	0.313491	0.00257395
S1PR4	0.621111	8.22282e-09	0.117035	0.0308978
SAA1	0.697672	0.000246566	1.36212	0.00257395
SAMD3	0.429818	2.73216e-06	0.214065	0.00310879
SAMD5	0.491775	0.000122802	0.13548	0.00912879
SCARA5	0.662876	0.000378008	0.27826	0.00261887
SCARNA9	0.801101	1.7346e-08	0.169973	0.016256
SCN3B	0.348568	0.00953954	0.108346	0.0328277
SCN4A	0.68164	2.64794e-08	0.149143	0.00261702
SCN4B	0.441449	1.26783e-05	0.140665	0.00629622
SCRG1	1.29397	7.18119e-17	0.259952	0.00257395
SDPR	0.875217	7.02712e-12	0.512595	0.00257395
SELP	0.560637	1.01414e-05	0.0892441	0.0407089
SEMA3G	0.4293	1.67725e-05	0.106931	0.0467358
SEMA4D	0.113543	0.0245493	0.15412	0.0412182
2017-09-04	0.283857	3.98422e-05	0.199179	0.0158562
SESN1	0.344662	2.18164e-07	0.229557	0.00276412
SETMAR	0.196107	2.91844e-05	0.162873	0.0125934
SFRP1	0.919881	2.57441e-08	1.25204	0.00257395
SGCG	0.796775	0.000199821	0.171047	0.049463
SGK223	0.523388	8.88481e-07	0.365205	0.00733803
SGSM1	0.317592	0.0098406	0.188666	0.0434345
SH2D3C	0.419067	6.83028e-12	0.255996	0.00261245
SHANK2	0.343811	0.000708848	0.204881	0.0164945
SHANK3	0.616375	2.11772e-18	0.215759	0.00986177
SHE	0.47587	4.49382e-10	0.238994	0.00257395
SHROOM1	1.54622	5.54202e-20	0.445852	0.00387113
SLA2	0.238188	0.0174203	0.11493	0.0149473
SLAMF1	0.316193	0.00294995	0.152333	0.0170584
SLC15A2	0.503862	0.000428939	0.101025	0.0439945
SLC19A3	0.746797	5.45392e-05	0.643863	0.00257395
SLC29A4	0.365689	0.00108064	0.344632	0.00257395
SLC7A10	0.872079	1.31331e-07	0.448601	0.00257395
SLC7A3	1.15179	7.44616e-10	0.138847	0.00369543
SLC9A9	0.155	0.00858421	0.263336	0.00257395
SLPI	0.34795	0.0437817	0.427888	0.00701636
SMAGP	0.207919	0.0183568	0.286192	0.00337225
SOCS2	0.701486	2.0178e-07	0.868081	0.00257395
SOD3	0.639151	9.25304e-07	0.276558	0.00257395
SORBS1	0.349175	0.000466745	0.644219	0.00257395
SOWAHA	1.38564	4.33268e-15	0.632925	0.00257395
SOX10	1.04338	2.0564e-08	0.262283	0.00384496
SOX17	0.686819	2.5305e-13	0.221232	0.00257395
SOX18	0.566651	3.65703e-10	0.338756	0.00260924
SOX7	0.343678	0.000193498	0.169446	0.00324473
SPARCL1	0.282296	0.000151749	0.614844	0.00257395
SPOCK2	0.294738	0.00152583	0.43485	0.00313037
SPRY1	0.473582	2.73293e-07	0.588813	0.00257395
SPRY2	0.404286	5.58943e-06	0.355099	0.00257395
SRL	0.40114	0.000856997	0.132723	0.00306165
SRSF3	0.149714	8.87539e-07	0.112801	0.0447449
SRSF7	0.133724	2.13772e-06	0.156835	0.00986177
STAC2	1.13741	6.5791e-08	0.270106	0.00355094
STAMBPL1	0.311043	1.08776e-07	0.278524	0.00257395
STARD5	0.492948	1.16401e-10	0.233193	0.00299533
STK39	0.189052	0.0190886	0.256945	0.0212021
STX19	0.559584	2.44166e-05	0.140903	0.0186983
STXBP6	0.463102	9.65502e-05	0.115041	0.0313772
SV2B	0.601377	2.90894e-07	0.125707	0.00750046
SVEP1	0.418926	4.68266e-05	0.77289	0.00257395
SYN2	0.728557	1.21616e-07	0.261649	0.00257395
SYNM	0.81714	1.79472e-08	0.488892	0.00257395
TBC1D10C	0.699996	6.89286e-14	0.315026	0.00303049
TBC1D13	0.119651	0.00416904	0.105871	0.0438455
TBC1D2B	0.115188	0.0273092	0.25398	0.00257395
TCEAL2	0.691841	1.62821e-08	0.265735	0.00860168
TCEAL7	0.469195	5.45649e-08	0.186418	0.00268847
TCF7L2	0.276569	8.38268e-05	0.235664	0.00257395
TCN2	0.314728	5.47884e-07	0.139257	0.0403028
TDRD10	1.22706	7.56622e-34	0.153907	0.0032636
TDRD5	0.340445	0.00982842	0.24374	0.0152897
TEK	0.194906	0.0243454	0.353488	0.00257395
TENC1	0.416314	1.00429e-15	0.113436	0.0278032
TESC	1.13359	1.95874e-19	0.214797	0.00492889
TF	0.366575	0.0378405	0.762752	0.00257395
TFAP2B	0.859045	1.18852e-05	0.812408	0.00257395
TGFB3	0.27789	0.000313955	0.214201	0.0376424
TGFBR2	0.266404	0.000181489	0.535652	0.00257395
THBS4	0.731287	3.2915e-07	1.10169	0.00257395
THSD7B	0.633229	4.51942e-08	0.19657	0.00257395
TINAGL1	0.425214	3.24869e-05	0.0984404	0.0284324
TLE2	0.641836	2.37397e-16	0.234588	0.00831584
TLE4	0.266683	0.000169465	0.270054	0.00258898
TLR10	0.268534	0.020518	0.115492	0.0324647
TMEM100	0.874955	9.85588e-13	0.32982	0.00257395
TMEM119	0.496076	7.51746e-10	0.573957	0.00257395
TMEM237	0.239124	2.82227e-06	0.166864	0.0173631
TMEM37	0.375233	0.000457374	0.262203	0.00267084
TMEM88	0.845451	2.19554e-18	0.27546	0.00257395
TMOD1	0.544066	8.73832e-07	0.218785	0.00257395
TMPRSS3	0.980017	1.51819e-09	0.372223	0.0332385
TNFRSF13B	0.850461	3.41637e-08	0.206342	0.00451748
TNFSF12	0.35242	1.25571e-08	0.139475	0.0289517
TNMD	0.930265	3.13116e-07	0.455967	0.00257395
TNS1	0.262368	0.000354855	0.160885	0.00542239
TPTE2P3	0.277917	0.0294047	0.317169	0.00257395
TRAF3IP3	0.268845	1.34773e-05	0.256079	0.00303049
TRAT1	0.376612	0.00321236	0.157079	0.00749123
TRIM6	0.217069	0.0154549	0.261928	0.00447821
TSC22D1	0.154133	0.00652533	0.32118	0.00688252
TSC22D3	0.279325	1.97042e-05	0.226035	0.00779446
TSHZ2	0.448212	1.19819e-05	0.588206	0.00257395
TSPAN32	0.75405	1.48679e-16	0.173896	0.0132189
TSPAN7	0.577793	5.09316e-10	0.81283	0.00257395
TTC3	0.148633	0.00364399	0.164262	0.0205015
TUSC1	0.306079	4.09933e-07	0.173563	0.00833248
TUSC5	0.957781	4.23906e-06	0.25875	0.00257395
TWIST2	0.655492	3.14573e-09	0.189153	0.00418137
TXNIP	0.44456	7.61214e-09	0.504012	0.00257395
UBASH3A	0.466437	4.24147e-06	0.110343	0.0357232
UCP2	0.265197	0.00768092	0.389382	0.00332645
VAMP5	0.30152	0.0001198	0.252944	0.0049382
VIT	0.674147	5.19001e-07	0.125709	0.00408156
VPREB3	0.481781	0.00193369	0.205805	0.0226966
VSIG2	0.886582	2.49563e-06	0.240915	0.0296609
VTCN1	0.465594	0.0117497	0.587253	0.0402086
VWF	0.358584	1.78467e-06	0.433784	0.00257395
WNK4	0.799936	3.16321e-07	0.667371	0.00257395
WNT10A	0.397697	0.000387014	0.0872158	0.0422693
YPEL1	0.356241	1.59546e-08	0.125349	0.0232975
YPEL4	0.557045	2.02e-11	0.0824919	0.0267408
ZAP70	0.813286	2.57284e-14	0.191332	0.00520197
ZBTB16	0.620901	0.000193228	0.536123	0.00257395
ZBTB20	0.330833	0.0152485	0.20202	0.00674878
ZCCHC24	0.43432	3.01148e-12	0.475175	0.00257395
ZFP36	0.73839	1.18687e-10	0.344751	0.00898753
ZFP36L1	0.280313	0.000126697	0.23846	0.0475806
ZFP36L2	0.582656	2.4539e-14	0.391171	0.00257395
ZFP37	0.347866	0.000125826	0.282149	0.00257395
ZNF266	0.29931	5.75417e-09	0.162805	0.0219212
ZNF366	0.221483	0.045842	0.0899864	0.0372596
ZNF423	0.382217	2.52433e-05	0.184739	0.0238108
ZNF512	0.131305	0.00860197	0.141392	0.0407771
ZNF667	0.258495	0.0347393	0.108426	0.0286746
ZNF830	0.108011	0.00926374	0.135623	0.0341688
ZNF831	0.38101	0.00146463	0.146855	0.00513135
ZRANB2	0.105473	0.0126174	0.177401	0.00585185
AARS	-0.477965	2.70466e-17	-0.174907	0.0153981
AASDHPPT	-0.399787	9.59086e-14	-0.142139	0.0488699
ABAT	-0.240185	0.0362743	-0.280563	0.00507991
ABCA3	-0.524233	1.99754e-09	-0.533421	0.00257395
ABCC1	-0.298482	2.9397e-08	-0.160216	0.00491412
ABCF3	-0.12482	0.0017263	-0.105759	0.0478639
ABHD12	-0.228559	0.00423133	-0.289005	0.00788089
ACAT1	-0.36198	1.36349e-07	-0.21659	0.0211083
ACLY	-0.387089	1.97574e-12	-0.204369	0.0153042
ACOT7	-0.460828	6.13125e-09	-0.306483	0.00267703
ACP2	-0.153356	0.0108838	-0.205316	0.0129716
ACP5	-0.26614	0.0214231	-0.29817	0.0103023
ACTA1	-0.686722	0.000314567	-0.275197	0.0248887
ADAM19	-0.533223	5.52081e-11	-0.243166	0.0085
ADAT1	-0.484628	1.90888e-10	-0.175252	0.0077554
ADIPOR2	-0.533514	9.80368e-09	-0.353773	0.00289172
AIFM1	-0.305765	1.35683e-10	-0.224329	0.00261479
AIMP2	-0.164025	4.91353e-05	-0.139076	0.0232871
AKR7A3	-0.54898	0.000532695	-0.368783	0.0264878
ALDH1B1	-0.397925	3.50417e-11	-0.130306	0.0163383
ALDOA	-0.362265	2.93351e-06	-0.313976	0.0186898
ALG3	-0.248718	2.93437e-05	-0.154265	0.0193826
ALOX12P2	-0.566254	0.0024657	-0.100937	0.0301339
ALPK2	-0.702013	4.28279e-08	-0.287559	0.00261887
AMZ1	-0.430619	0.0090612	-0.0812577	0.0436226
AMZ2	-0.36879	8.9614e-12	-0.142972	0.0364945
ANGPT2	-0.466716	3.08756e-08	-0.188317	0.0237844
ANO10	-0.254511	1.79472e-08	-0.162378	0.0202416
ANXA2P3	-0.230238	0.00010912	-0.121308	0.017853
AP1B1	-0.129555	0.00647297	-0.193617	0.00472509
APEH	-0.118917	0.023808	-0.161505	0.010671
APLN	-0.744822	2.10147e-11	-0.153355	0.0066057
APLP1	-0.804223	7.11063e-07	-0.288791	0.0294227
APLP2	-0.462791	5.1782e-12	-0.186478	0.0407476
APRT	-0.179134	0.0297495	-0.165925	0.0276807
AQP9	-0.555353	0.00268223	-0.150398	0.0333912
ARF3	-0.3094	3.40447e-14	-0.14773	0.0152897
ARFGEF2	-0.411434	1.44985e-08	-0.12224	0.047418
ARHGAP17	-0.0978747	0.00828169	-0.153462	0.012805
ARL6IP1	-0.396798	1.5098e-12	-0.166657	0.0288996
ARSB	-0.355381	4.17741e-08	-0.121609	0.0369004
ASCL1	-0.828285	0.00258303	-0.347639	0.0478656
ATP2A2	-0.276354	1.00988e-07	-0.285251	0.00257395
ATP6AP1	-0.375346	4.98209e-11	-0.262698	0.00273038
ATP6V0A1	-0.200866	8.29065e-06	-0.270503	0.00257395
ATP6V0B	-0.205511	0.00307794	-0.224245	0.00391549
ATP6V0C	-0.169001	0.0169694	-0.218085	0.00278347
ATP6V1A	-0.370257	2.10781e-15	-0.149507	0.017378
ATP6V1B2	-0.111436	0.0252391	-0.197417	0.00837021
ATP6V1H	-0.331557	7.05217e-09	-0.187566	0.0217365
ATXN2L	-0.092056	0.0461127	-0.191636	0.00265574
BAI2	-0.295194	0.0165655	-0.206873	0.0128679
BCAP31	-0.289204	1.25291e-06	-0.182953	0.00743017
BCAS4	-0.378887	0.000242593	-0.254115	0.0330406
BCAT1	-0.479011	9.48751e-06	-0.21907	0.00416359
BCKDK	-0.123256	0.0365427	-0.265079	0.00257395
BMP1	-0.243772	0.00312117	-0.174511	0.0335541
BOP1	-0.234915	0.00821112	-0.316667	0.00257395
BRI3BP	-0.423585	1.34624e-08	-0.136581	0.031195
BST2	-0.327405	0.0128275	-0.392573	0.00831584
BTRC	-0.263292	0.000373529	-0.162455	0.0464647
C12orf49	-0.312083	4.74195e-07	-0.114302	0.024352
C16orf72	-0.272635	1.01408e-10	-0.133424	0.0238108
C16orf87	-0.613027	3.17557e-21	-0.130665	0.0263699
C1QBP	-0.156952	0.00837657	-0.19077	0.0165995
C3orf33	-0.157794	0.0205281	-0.0973407	0.0286746
C5orf46	-0.774174	1.01175e-07	-0.64877	0.00257395
C8orf33	-0.247303	5.86082e-05	-0.158537	0.0438455
C8orf76	-0.23077	0.000557343	-0.167252	0.012607
C9orf64	-0.164125	0.000342208	-0.126623	0.023832
CA9	-1.56145	3.98299e-12	-0.161014	0.0157497
CACNA1H	-0.401769	0.0199944	-0.371466	0.0386517
CAMK2B	-0.562832	0.000463628	-0.420224	0.012747
CAPN1	-0.19853	2.23695e-05	-0.195049	0.0108351
CASK	-0.367862	2.48537e-07	-0.186401	0.012607
CBX2	-0.638971	1.365e-06	-0.310365	0.0101282
CCDC103	-0.2753	0.000786538	-0.226805	0.00257395
CCDC51	-0.130497	0.0148947	-0.116608	0.0363318
CCNF	-0.324119	2.35592e-08	-0.324981	0.00257395
CCRN4L	-0.43089	0.000207582	-0.406663	0.00261887
CD55	-0.397214	5.04108e-06	-0.230829	0.0232871
CDH1	-2.11923	3.41352e-84	-1.68865	0.00257395
CDH2	-1.76165	9.78871e-29	-0.604638	0.00257395
CDHR3	-0.511708	0.00678128	-0.296904	0.0418767
CDK5R1	-0.449985	7.68628e-07	-0.201276	0.00261245
CDR2	-0.165619	0.00357895	-0.203963	0.00488435
CELSR2	-0.437324	2.17572e-05	-0.400419	0.00383312
CENPBD1	-0.211557	7.7595e-05	-0.173699	0.012186
CEP41	-0.107337	0.0477933	-0.189035	0.0152897
CEP85	-0.269792	3.68394e-05	-0.157854	0.00442503
CETN2	-0.219398	3.06952e-05	-0.13036	0.0394572
CGN	-0.19065	0.0340156	-0.274399	0.0243666
CHD6	-0.262925	3.1021e-05	-0.130957	0.0408911
CHD7	-0.502908	1.18326e-08	-0.229758	0.00416932
CHN1	-0.405648	3.58438e-09	-0.182013	0.0243234
CHRNA1	-0.46739	0.00113327	-0.15467	0.00812587
CHST1	-0.740613	3.18255e-06	-0.381673	0.0119227
CIAPIN1	-0.356325	1.38616e-11	-0.129567	0.0289517
CLIP1	-0.362197	8.08991e-10	-0.149129	0.0488699
CLPTM1L	-0.10979	0.0338232	-0.157839	0.0459379
CLUAP1	-0.280679	6.74635e-08	-0.200918	0.00485568
CMC1	-0.130312	0.0126753	-0.140362	0.0402588
CMC2	-0.140918	0.0232273	-0.153145	0.0271026
CMTM4	-0.363561	1.28498e-05	-0.198541	0.0237177
CNDP2	-0.276593	7.11875e-07	-0.153035	0.0283349
CNEP1R1	-0.269887	4.59776e-07	-0.147743	0.0214614
CNTNAP2	-0.776211	3.88863e-05	-0.611102	0.00753656
COL10A1	-0.673547	5.01314e-07	-0.479137	0.00746939
COL11A1	-1.0195	2.53628e-09	-1.32356	0.00257395
COL12A1	-0.63419	4.06677e-08	-0.406423	0.00454282
COL4A1	-0.374352	1.95665e-06	-0.234288	0.0105979
COL5A1	-0.284103	0.00756289	-0.322931	0.0269312
COL5A3	-0.322491	0.00132641	-0.169897	0.00814834
COQ7	-0.197346	4.78593e-05	-0.205918	0.00290174
COQ9	-0.253914	7.98996e-06	-0.193545	0.00488435
CORIN	-0.60226	1.1175e-05	-0.260647	0.00747685
COX6A1	-0.189885	0.00739055	-0.153035	0.0197347
COX6C	-0.569725	1.51489e-05	-0.349825	0.00257395
CPT2	-0.130586	0.00430418	-0.14921	0.0171935
CSMD2	-0.592638	1.03284e-07	-0.10986	0.0214693
CSPG4	-0.241333	0.00289372	-0.182281	0.00532903
CST1	-0.640878	0.00188921	-0.659658	0.00784328
CYB561	-0.458536	2.83119e-10	-0.281297	0.00258898
CYC1	-0.194989	0.00680369	-0.205185	0.00796212
CYFIP2	-0.466324	5.57564e-05	-0.341274	0.0138825
CYP27B1	-0.57613	6.3183e-05	-0.194376	0.00572274
DBNDD1	-0.673687	2.75622e-13	-0.468115	0.00257395
DCBLD1	-0.542163	5.1422e-12	-0.205811	0.00399745
DCTN5	-0.286701	4.81829e-10	-0.182716	0.00461521
DDX10	-0.247536	1.32794e-07	-0.129179	0.0476941
DHCR7	-0.622795	2.05426e-10	-0.44262	0.00257395
DIO1	-1.16845	3.45511e-08	-0.478053	0.0278032
DISP2	-0.419535	0.00837201	-0.230952	0.018459
DNAJA3	-0.236337	4.47443e-07	-0.27716	0.00257395
DNAJB11	-0.22367	1.97737e-06	-0.131998	0.0259163
DNAJC3	-0.415031	3.62721e-12	-0.117143	0.0332545
DNAJC5	-0.220823	0.000230029	-0.201432	0.00261479
DNAL1	-0.199202	8.29463e-05	-0.111808	0.0366235
DNASE2	-0.131724	0.00491035	-0.150857	0.015583
DPP3	-0.205477	0.000629727	-0.199762	0.00578019
DPY19L1	-0.48468	6.39767e-09	-0.174282	0.0428938
DTNA	-0.857122	1.45817e-10	-0.29035	0.007551
DUSP14	-0.252496	0.000108427	-0.220403	0.00528494
DYNC1H1	-0.269072	2.43948e-10	-0.131876	0.0254597
DYNLL2	-0.42127	1.41717e-12	-0.132442	0.0431392
DYNLT3	-0.398532	8.25359e-12	-0.201746	0.0102739
EARS2	-0.312187	5.1787e-09	-0.218545	0.00265574
ECE2	-0.252472	0.00135825	-0.174009	0.0181489
ECM1	-0.560577	0.000418969	-0.393741	0.0176788
EDC4	-0.117777	0.0212406	-0.145263	0.0376498
EEF1A2	-0.883574	5.75028e-08	-0.883029	0.00257395
EFR3A	-0.446771	4.44605e-13	-0.133683	0.0349697
EFR3B	-0.512821	1.14555e-06	-0.374633	0.00261479
EIF2AK1	-0.292599	9.84213e-14	-0.133555	0.0285507
EIF3C	-0.244804	0.0263272	-0.112663	0.0160646
EIF3H	-0.42543	5.00192e-07	-0.263931	0.0176127
EIF4G1	-0.206673	2.70613e-07	-0.129118	0.0293217
EIF4G3	-0.211587	3.94916e-05	-0.152425	0.0325383
ELL3	-0.27866	0.000178258	-0.168561	0.0353813
ELMO2	-0.315084	1.75194e-10	-0.130132	0.0241757
ELOVL6	-0.5174	1.97275e-08	-0.277226	0.0053508
ENO1	-0.194357	0.00184364	-0.165832	0.0076098
ENO2	-0.581835	3.75765e-07	-0.534194	0.00257395
EPT1	-0.448923	1.35767e-14	-0.13048	0.0283349
EPYC	-1.06852	1.51015e-07	-0.495742	0.00257395
ERAL1	-0.248317	1.56213e-05	-0.154992	0.0203771
ERMP1	-0.273971	0.00027499	-0.18765	0.0163383
ESM1	-0.603706	5.14747e-08	-0.36372	0.00257395
ESR1	-0.406016	0.000126533	-0.309406	0.0440341
EXOSC6	-0.294827	2.2155e-08	-0.142993	0.0416425
FADS1	-1.17229	2.83948e-21	-0.255365	0.00593884
FADS2	-1.34533	3.22851e-18	-0.193664	0.00355094
FAHD1	-0.206528	6.80294e-05	-0.230924	0.00342507
FAM102A	-0.283316	1.11637e-06	-0.193738	0.0174124
FAM216A	-0.15227	0.0467708	-0.155165	0.0246118
FAM57B	-0.35191	0.018804	-0.462018	0.00257395
FAM65A	-0.127534	0.00622399	-0.139653	0.031234
FAM83H	-0.308569	1.66816e-05	-0.2883	0.00523996
FAR2	-0.531799	8.88242e-07	-0.22982	0.0250668
FASN	-0.483527	0.00016954	-0.417686	0.00326426
FASTKD5	-0.321961	1.2078e-11	-0.12362	0.0298262
FBXL16	-0.317549	0.00864805	-0.386633	0.0053508
FCRLB	-1.19589	7.26813e-10	-0.527094	0.00625848
FGD1	-0.28448	9.49774e-07	-0.188818	0.00699325
FGF10	-0.96929	5.07496e-06	-0.184791	0.044446
FKBP4	-0.318289	1.0811e-05	-0.287745	0.00426029
FLNB	-0.252247	0.000487158	-0.275528	0.014283
FN1	-0.810405	2.60419e-12	-0.204315	0.00404056
FOPNL	-0.20141	1.97379e-05	-0.154106	0.0286768
FSIP1	-0.853167	5.55219e-10	-0.368826	0.0284278
FZD3	-0.396832	4.40295e-05	-0.390666	0.00257395
FZD6	-0.675397	1.16401e-10	-0.17497	0.0317151
G6PD	-0.461129	9.85588e-13	-0.261551	0.00271282
GAD1	-0.592443	0.0100345	-0.451576	0.0143708
GALE	-0.368728	1.32986e-05	-0.387767	0.00257395
GALNT1	-0.29494	1.36383e-06	-0.166176	0.0336711
GEMIN6	-0.234824	4.36307e-06	-0.123124	0.037248
GFOD2	-0.154301	0.000319821	-0.124868	0.0305566
GINS2	-0.73401	1.73808e-13	-0.430387	0.00257395
GJA1	-0.934462	7.63849e-11	-0.413857	0.0366334
GJB2	-0.735607	2.63917e-07	-0.842299	0.00257395
GLDC	-1.06826	8.75689e-07	-0.255177	0.0495203
GLIS3	-0.283974	0.0118031	-0.216563	0.012163
GLRB	-0.582238	3.15256e-05	-0.298624	0.0481862
GLYR1	-0.112301	0.012536	-0.177887	0.00619335
GNAS	-0.38772	9.02131e-10	-0.217346	0.00404798
GNB1	-0.263631	5.12389e-12	-0.126931	0.0296191
GNS	-0.296146	2.28583e-07	-0.122484	0.0483858
GOT2	-0.414853	2.43556e-11	-0.291993	0.00303049
GPHN	-0.535659	1.21033e-11	-0.167832	0.0341713
GPR56	-0.499898	2.21041e-11	-0.286251	0.00529126
GRHL2	-0.301788	1.56288e-09	-0.199811	0.00953945
GRM8	-0.427158	0.000758589	-0.142239	0.00715553
GSPT1	-0.344426	1.68185e-14	-0.266322	0.00257395
GSS	-0.244405	8.46867e-06	-0.197177	0.00284168
GTF3C1	-0.122481	0.0161367	-0.195424	0.00960942
GTPBP4	-0.266525	1.77682e-11	-0.150396	0.0145325
H2AFJ	-0.62928	3.4844e-07	-0.400308	0.00261245
H3F3C	-0.213827	4.551e-05	-0.193932	0.0243181
HAPLN1	-0.846234	6.29673e-06	-0.16164	0.0216867
HEATR3	-0.319954	3.3118e-06	-0.150744	0.016389
HEPH	-0.369486	1.07265e-05	-0.185844	0.0101391
HIST1H1C	-0.778601	9.13079e-08	-0.564979	0.0032486
HIST1H2AE	-0.482022	0.00355759	-0.275647	0.00818221
HIST1H2BD	-0.621892	2.93403e-07	-0.370983	0.02076
HIST1H2BG	-0.610023	0.000394027	-0.336323	0.00790434
HIST1H3H	-0.637896	0.000398257	-0.311154	0.00684615
HIST1H4H	-0.774391	2.08967e-06	-0.359562	0.0453137
HIST2H2BE	-0.525396	1.34885e-05	-0.549145	0.00257395
HIST2H2BF	-0.324679	0.0178853	-0.150728	0.00822597
HM13	-0.334789	3.59802e-08	-0.175514	0.0446854
HMBS	-0.182941	0.00457541	-0.133788	0.0422204
HMGB3	-0.700748	1.88555e-10	-0.4614	0.00257395
HN1	-0.493857	8.55498e-10	-0.15897	0.0120587
HN1L	-0.358698	9.22641e-11	-0.194997	0.00726887
HNRNPAB	-0.105282	0.0327085	-0.150269	0.0322107
HPRT1	-0.334184	9.2648e-09	-0.256889	0.00261245
HSBP1	-0.413576	1.37356e-12	-0.17386	0.0239585
HSD17B6	-0.456824	2.71288e-06	-0.256629	0.00806321
HSP90B1	-0.304121	3.50391e-11	-0.139988	0.0381247
HSPA9	-0.282813	2.42126e-10	-0.151857	0.0269313
HSPB8	-1.15691	6.87311e-14	-0.416416	0.00517763
HSPH1	-0.60529	3.99493e-17	-0.205561	0.0211229
HYAL3	-0.21277	0.010379	-0.199455	0.00426029
HYOU1	-0.39589	6.02894e-11	-0.254429	0.00271282
ICT1	-0.177939	0.00443645	-0.169182	0.00986177
IFT46	-0.236643	0.000202447	-0.153211	0.0372087
IGF2R	-0.216424	0.000556097	-0.165797	0.00896256
IGFL1	-0.783603	0.000217657	-0.193015	0.00952419
IGFL2	-0.72274	2.54626e-05	-0.200466	0.0404413
INTS2	-0.495192	3.45604e-10	-0.139692	0.0232871
INTS5	-0.142905	0.00164609	-0.131245	0.0259163
IQCG	-0.133005	0.0399989	-0.173001	0.0123537
ISG15	-1.08698	1.24887e-10	-0.389052	0.033906
ITFG3	-0.146892	0.00721919	-0.281887	0.00257395
ITGA11	-0.705565	1.4249e-08	-0.540124	0.00257395
ITGA5	-0.216075	0.00114296	-0.172511	0.0285518
ITPR3	-0.165487	0.00461997	-0.207972	0.0122753
IVD	-0.162985	0.00176189	-0.179826	0.0146964
KCND2	-0.713324	7.51985e-07	-0.190797	0.0166479
KCNF1	-0.811746	5.2535e-05	-0.511504	0.00521872
KCNJ6	-1.14593	4.86787e-09	-0.148122	0.0325101
KCNK6	-0.415657	6.12485e-06	-0.284419	0.00637835
KCTD5	-0.281298	2.39705e-08	-0.356637	0.00257395
KIAA1467	-0.867307	8.33434e-14	-0.299561	0.0261346
KLHL18	-0.137628	0.000421036	-0.110908	0.0127065
KREMEN2	-0.488073	0.00335485	-0.253275	0.0201844
KRT6A	-1.68704	1.66458e-16	-0.177625	0.0408934
KRT80	-0.706464	2.53277e-08	-0.341579	0.00552261
KTN1-AS1	-0.182264	0.0270278	-0.111065	0.0304951
LACTB	-0.242274	0.000589491	-0.206801	0.0158948
LACTB2	-0.447662	6.53116e-11	-0.17486	0.0454954
LAMC2	-0.495921	0.000331147	-0.242411	0.0467081
LARS	-0.14091	0.000557406	-0.119403	0.0340664
LCMT1	-0.243518	0.000149403	-0.162469	0.0472004
LDHA	-0.482693	9.49496e-16	-0.154552	0.0360933
LDLR	-0.402935	2.711e-05	-0.454489	0.00257395
LGALS3BP	-0.384741	1.62158e-05	-0.311007	0.00595422
LONP2	-0.588895	1.85984e-18	-0.240578	0.0050356
LRP11	-0.559809	2.43726e-18	-0.235909	0.00313974
LRP8	-0.737707	2.02857e-17	-0.180281	0.00314493
LRRC15	-0.438894	0.000974759	-0.419336	0.00257395
LRRC41	-0.107312	0.0024344	-0.111733	0.0446709
LRRC6	-0.515069	8.80692e-06	-0.277936	0.00922376
LRRC8E	-0.19247	0.000251565	-0.142097	0.0180442
LRRFIP2	-0.270323	0.000128278	-0.21783	0.0152897
LY6E	-0.352051	0.00368464	-0.260399	0.0454954
MANBAL	-0.171027	0.00579156	-0.19662	0.00414938
MANF	-0.181245	0.0023715	-0.200606	0.00330801
MAPK8IP2	-0.586499	4.08008e-06	-0.253475	0.00790337
MBOAT7	-0.205855	0.00772961	-0.178373	0.0488699
MED13L	-0.400163	4.65238e-07	-0.150785	0.0256336
METTL1	-0.199662	0.00217092	-0.166762	0.00425273
MFAP5	-0.606577	1.7571e-07	-0.324812	0.0208211
MFSD6	-0.242347	0.00279134	-0.206461	0.0340664
MICAL2	-0.390717	1.07038e-05	-0.123295	0.0229483
MIEN1	-0.212229	0.043227	-0.183228	0.0102467
MIPEP	-0.184989	0.00608766	-0.175403	0.0198763
MLLT11	-0.265913	0.000363037	-0.21602	0.0118761
MMP1	-1.6385	3.74492e-18	-0.132057	0.0227469
MMP10	-1.45635	4.78502e-15	-0.440631	0.00257395
MMP11	-0.508794	0.000116331	-1.15575	0.00257395
MMP13	-1.00628	7.6762e-09	-0.367132	0.00257395
MMP9	-0.965613	2.34046e-09	-0.890625	0.00257395
MPV17	-0.107727	0.0248558	-0.143561	0.0106596
MPV17L	-0.325985	0.00516827	-0.165514	0.0109555
MRPS28	-0.32616	6.60188e-07	-0.181571	0.0296191
MRPS30	-0.515947	0.000240365	-0.495397	0.00949395
MSMO1	-0.452972	6.07065e-14	-0.198417	0.0104116
MTA2	-0.15629	0.000145548	-0.12308	0.0382172
MYT1	-0.636709	0.0013592	-0.338906	0.00992205
NAA20	-0.245601	1.41099e-06	-0.173841	0.0333912
NAV1	-0.337103	4.29144e-05	-0.254682	0.00313974
NCBP2	-0.189956	2.4889e-07	-0.133481	0.0292778
NDE1	-0.313405	2.22969e-08	-0.239736	0.00484983
NDRG3	-0.266175	9.66916e-10	-0.159861	0.0117252
NDUFAB1	-0.131549	0.0307457	-0.219871	0.00342799
NDUFV2	-0.236453	0.000285626	-0.131856	0.0462203
NEK8	-0.15295	0.032362	-0.152858	0.0259163
NETO2	-0.685859	2.97712e-08	-0.262394	0.0104653
NFE2L1	-0.361777	8.81962e-14	-0.184425	0.0162572
NID2	-0.519592	2.87848e-09	-0.121882	0.024373
NKAIN1	-0.76222	8.69137e-06	-0.262558	0.00363553
NKX3-2	-0.362012	0.0149179	-0.449432	0.00257395
NME1	-0.316657	0.000307713	-0.285947	0.00258798
NME1-NME2	-0.49583	3.54979e-05	-0.132409	0.0235708
NOL3	-0.180581	0.0377113	-0.235283	0.00509524
NOMO1	-0.356181	1.78631e-13	-0.273796	0.00257395
NPC1	-0.271242	4.86997e-08	-0.133182	0.0132213
NRSN2	-0.190525	0.000985636	-0.24681	0.00257395
NSUN2	-0.174428	1.89576e-05	-0.126608	0.0296191
NTM	-0.439451	5.03784e-07	-0.366451	0.00257395
NUTF2	-0.310983	2.13461e-06	-0.141044	0.0149282
OGFOD1	-0.450588	1.35739e-24	-0.183151	0.00451748
ORC6	-0.613283	4.10642e-09	-0.11613	0.0301339
ORMDL2	-0.222108	0.000137352	-0.092744	0.0481127
P4HA1	-0.571581	5.47227e-17	-0.191342	0.0232975
P4HB	-0.339645	8.71535e-09	-0.197943	0.00959872
PAICS	-0.287392	1.99077e-09	-0.165508	0.0156349
PAPD5	-0.569859	1.54006e-12	-0.330171	0.00261245
PARD6A	-0.352069	8.90746e-05	-0.243922	0.00282658
PARD6B	-0.56117	1.39365e-06	-0.163671	0.0225628
PARN	-0.261028	2.85913e-10	-0.261405	0.00257395
PCCB	-0.249964	2.60057e-06	-0.192017	0.0122787
PCDH17	-0.311151	0.000935649	-0.265145	0.00575959
PCDH7	-0.352977	0.00106358	-0.316366	0.00265574
PCDHGB4	-0.456608	0.0120875	-0.119107	0.00552626
PDCL3	-0.204595	2.2429e-05	-0.116834	0.0434043
PDE12	-0.224764	1.24969e-06	-0.114652	0.0284153
PDHB	-0.112032	0.0251736	-0.143458	0.0284324
PDPK1	-0.36315	7.19348e-09	-0.180472	0.00839507
PDPN	-0.278962	0.00442682	-0.299588	0.00404551
PDXP	-0.154432	0.0125103	-0.216068	0.00793739
PFKFB4	-0.256545	2.09009e-05	-0.271908	0.00257395
PGAM5	-0.208772	1.02705e-06	-0.186884	0.00257395
PGD	-0.382818	4.80013e-13	-0.162581	0.0283349
PGR	-0.485341	0.00643329	-0.493882	0.00287719
PHKA1	-0.397613	7.50513e-10	-0.159508	0.00354852
PIGU	-0.198163	0.000279598	-0.141667	0.0284442
PIK3R2	-0.119766	0.0347814	-0.163061	0.0410284
PIP4K2C	-0.395541	2.95938e-14	-0.140622	0.0186898
PKIB	-0.282362	0.0333152	-0.541571	0.00284566
PLA2G15	-0.146897	0.012106	-0.123955	0.0487073
PLA2G4C	-0.282733	0.00152456	-0.271986	0.0102512
PLAU	-0.734919	2.01007e-11	-0.648135	0.00257395
PLAUR	-0.177964	0.0481486	-0.23606	0.00959872
PLEC	-0.158323	0.00731247	-0.161603	0.0106596
PLOD1	-0.205794	0.000146433	-0.193527	0.00738764
PLOD2	-0.747614	6.7564e-13	-0.438465	0.00257395
PNPO	-0.428625	1.00391e-13	-0.30444	0.00257395
POLDIP2	-0.263619	3.04521e-07	-0.139079	0.0221375
POLR3K	-0.276179	3.77213e-05	-0.268245	0.00261245
PPAPDC1A	-0.401594	0.0036928	-0.180911	0.0285518
PPEF1	-0.766625	4.23986e-14	-0.42686	0.00257395
PPM1E	-1.07255	2.41271e-11	-0.202677	0.0214614
PPM1G	-0.158829	0.000280715	-0.134035	0.0159028
PPM1H	-0.458396	6.21741e-06	-0.355412	0.00311441
PPP1R10	-0.0863669	0.0352019	-0.168931	0.00746939
PPP2CA	-0.226467	7.81825e-10	-0.120557	0.040478
PPP2R2C	-0.943728	7.98683e-07	-0.514514	0.00276412
PRAF2	-0.200673	0.00523668	-0.13758	0.00667812
PRDX2	-0.139347	0.0288529	-0.19534	0.0288996
PREX1	-0.445242	6.71618e-06	-0.226659	0.0212642
PRKAG1	-0.202537	1.42875e-10	-0.141637	0.0320439
PRKCD	-0.260549	4.15798e-05	-0.197022	0.0278032
PRPF8	-0.248279	7.10557e-07	-0.143267	0.0320439
PRSS23	-0.515203	1.83416e-05	-0.305879	0.0349697
PSMD11	-0.499586	2.28568e-21	-0.0937213	0.0489197
PSMD2	-0.346325	4.89633e-17	-0.1433	0.0174408
PSMD3	-0.30018	0.000197651	-0.205702	0.00562591
PSMD8	-0.147492	0.00738857	-0.216159	0.00267673
PSME3	-0.282424	1.05971e-10	-0.153501	0.0192814
PTK6	-0.283425	0.00323578	-0.253092	0.00494513
PTPN1	-0.603698	1.44457e-13	-0.210598	0.0381413
PTPRD	-0.649954	6.36367e-07	-0.329821	0.00276412
PTRH2	-0.436836	1.86127e-07	-0.200717	0.00588741
PUS7	-0.197055	0.000227377	-0.16999	0.0089892
PVR	-0.358285	1.25527e-07	-0.130796	0.00812587
PVT1	-0.185252	0.0410873	-0.208973	0.00466398
PXDN	-0.310644	0.000252683	-0.295176	0.00451748
QTRTD1	-0.205629	1.60849e-06	-0.0986205	0.0468736
RAB30	-0.744223	6.45176e-10	-0.271568	0.0188888
RAB31	-0.616576	5.15677e-09	-0.464017	0.00257395
RAC1	-0.15317	0.000221324	-0.202771	0.0173838
RAI14	-0.28997	7.62874e-06	-0.191644	0.0226966
RAMP1	-0.504228	0.00235142	-0.409974	0.00750138
RBBP6	-0.117949	0.00224196	-0.135359	0.0350047
RBBP8	-0.375175	0.000211441	-0.381869	0.00429616
RCC1	-0.332182	8.45729e-09	-0.169123	0.00585155
REPS2	-0.493301	0.000101585	-0.320506	0.0317151
RFWD3	-0.391047	1.48014e-13	-0.168941	0.00572274
RIMS4	-0.987186	8.84213e-08	-0.23903	0.00972213
RNF213	-0.433483	3.87975e-08	-0.201257	0.0192313
RNF40	-0.234976	6.56951e-08	-0.23178	0.00265942
RNFT2	-0.222141	0.0196347	-0.319338	0.00257395
RNPEP	-0.123006	0.023808	-0.205367	0.00742617
RPS6KA1	-0.137252	0.0357368	-0.150169	0.0428073
RRN3	-0.36669	1.05829e-15	-0.132028	0.015748
RRS1	-0.298844	0.000134227	-0.197874	0.0135774
RTN4RL1	-0.203688	0.0266042	-0.157256	0.00820208
RUNDC3A	-0.624451	0.00249648	-0.265959	0.0250566
RUVBL1	-0.19708	0.000152342	-0.151188	0.0259163
SAE1	-0.166299	3.38978e-05	-0.106028	0.0402714
SALL4	-0.351343	0.00433714	-0.314112	0.00293878
SAMD14	-0.201899	0.0124048	-0.105566	0.0231916
SAYSD1	-0.153021	0.00840903	-0.219883	0.00414446
SBK1	-0.187737	0.0337025	-0.414676	0.00257395
SCAMP5	-0.304142	0.00321272	-0.187344	0.0354307
SCD	-1.21884	1.77137e-21	-0.55683	0.00257395
SDC1	-0.342302	0.000819344	-0.452128	0.00284751
SDC2	-0.587545	1.55305e-07	-0.161285	0.0374172
SEC11C	-0.442156	2.7408e-09	-0.210385	0.0272299
SEC61A1	-0.225325	1.34128e-08	-0.133969	0.0412182
SEH1L	-0.219473	2.36412e-06	-0.104863	0.0498395
SEMA3A	-0.216183	0.0275538	-0.0984892	0.0323483
SEPHS2	-0.482656	2.51753e-13	-0.313895	0.00257395
2017-09-03	-0.50802	6.45226e-05	-0.264091	0.0134881
2017-09-09	-0.130574	0.0083569	-0.150976	0.0237497
SERINC2	-0.231927	0.00708303	-0.363035	0.00257395
SERPINA1	-0.944122	1.49915e-07	-0.725389	0.00495196
SERPINA11	-0.561978	0.00104911	-0.409107	0.0271276
SGIP1	-0.463013	3.5438e-06	-0.14866	0.0476941
SHISA5	-0.181452	0.000363321	-0.177991	0.00564822
SHROOM2	-0.458164	6.16605e-09	-0.225829	0.00404056
SLC16A3	-0.564194	5.26221e-08	-0.665797	0.00257395
SLC16A6	-0.326369	0.0373033	-0.363124	0.00396552
SLC20A1	-0.149913	0.00591771	-0.179236	0.00994497
SLC22A18AS	-0.383235	0.00513899	-0.265803	0.0105828
SLC25A19	-0.209449	0.000288283	-0.168685	0.0153981
SLC27A2	-0.822461	3.48111e-07	-0.472203	0.00863308
SLC2A6	-0.211633	0.014248	-0.152257	0.0355823
SLC37A4	-0.159948	0.00248506	-0.256001	0.00257395
SLC38A7	-0.399587	8.55621e-10	-0.127248	0.0192126
SLC39A6	-0.418959	0.00122763	-0.438547	0.0158948
SLC6A10P	-0.484203	5.41284e-07	-0.342948	0.00275676
SLC6A8	-0.515778	1.04822e-09	-0.254283	0.00314493
SLC7A2	-1.03508	2.43212e-10	-0.778196	0.00340548
SLC7A5	-0.653281	9.40856e-08	-0.348262	0.0155166
SLC9A3R1	-0.415498	3.83498e-05	-0.327121	0.00820208
SLX4	-0.169308	0.00139499	-0.266571	0.00257395
SMARCA4	-0.095605	0.0329079	-0.204777	0.00303049
SMARCD1	-0.0820196	0.00978358	-0.112145	0.037575
SMARCD2	-0.431499	3.09071e-10	-0.164473	0.0204873
SMPD3	-0.37061	0.00489299	-0.170548	0.00833248
SNAP25	-0.467966	0.0300221	-0.376331	0.0241757
SNRNP25	-0.144986	0.0431771	-0.241478	0.00267703
SNTB1	-0.494963	2.24151e-08	-0.163595	0.0186716
SNX11	-0.157732	0.00057368	-0.112728	0.0394569
SOD1	-0.299649	1.05822e-06	-0.112709	0.0445666
SORD	-0.543357	3.27949e-07	-0.262902	0.0311211
SPA17	-0.210004	0.0121029	-0.221648	0.0137294
SPAG1	-0.510889	4.2213e-11	-0.167089	0.0158948
SPAG4	-0.687907	1.11772e-09	-0.18243	0.00700674
SPATA18	-0.305423	0.0106868	-0.264689	0.0178844
SPP1	-0.596283	9.61444e-05	-0.888797	0.00257395
SPRYD3	-0.238481	1.93822e-07	-0.212603	0.00263602
SPRYD4	-0.17077	0.00237947	-0.114363	0.0459555
SQSTM1	-0.262726	5.10471e-05	-0.392328	0.00257395
SRC	-0.332817	6.99356e-06	-0.20079	0.011276
SRCAP	-0.207564	3.41558e-05	-0.0987515	0.0399593
SREBF1	-0.41288	7.03618e-05	-0.4731	0.00257395
SRPK1	-0.25858	2.08988e-08	-0.136993	0.0164945
SRR	-0.144152	0.0305517	-0.116966	0.0446398
SRXN1	-0.471603	1.0079e-18	-0.176117	0.00824913
SS18L1	-0.197347	0.00242265	-0.146383	0.0277967
ST6GALNAC4	-0.45863	5.25954e-06	-0.205937	0.0226878
STAU2	-0.389863	3.16207e-10	-0.144308	0.0440677
STIP1	-0.440442	4.60484e-17	-0.194479	0.00752429
STX3	-0.375794	1.14418e-14	-0.252593	0.00257395
SULF1	-0.95371	1.59682e-19	-0.712166	0.00257395
SULF2	-0.444672	3.09636e-06	-0.363389	0.00316306
SYN1	-0.754093	2.06795e-06	-0.268923	0.0246118
SYP	-0.424227	0.013226	-0.273687	0.0237844
SYT13	-1.04197	1.73202e-06	-0.825342	0.00265574
TACO1	-0.301687	6.14095e-06	-0.19303	0.00342799
TBC1D24	-0.280085	8.07443e-06	-0.193014	0.00948828
TCEB1	-0.280774	9.23209e-06	-0.22078	0.0041978
TCTA	-0.183401	0.00205225	-0.176078	0.0259163
TDO2	-0.651795	1.79456e-06	-0.275462	0.00305
TFAP2A	-0.175496	0.0383886	-0.419713	0.00257395
TGFBI	-0.655681	8.83329e-13	-0.352863	0.00261887
THBS1	-0.456604	2.58827e-08	-0.24337	0.0440341
THY1	-0.336051	3.35577e-05	-0.295443	0.00720798
TIMELESS	-0.193884	0.00167928	-0.153514	0.0324212
TIMP3	-0.495114	5.56139e-07	-0.290471	0.0249351
TKT	-0.384317	5.75863e-09	-0.252254	0.006232
TLCD1	-0.643784	1.37572e-09	-0.285848	0.0032486
TM6SF2	-0.433297	1.5233e-05	-0.085496	0.0481931
TMEM158	-0.661878	8.61254e-07	-0.824352	0.00257395
TMEM181	-0.385632	2.73293e-07	-0.263484	0.0125527
TMEM199	-0.311546	3.14573e-09	-0.132364	0.0478639
TMEM208	-0.234714	0.0018975	-0.215643	0.00316306
TMEM63B	-0.168488	0.00296458	-0.163523	0.0158948
TMEM8A	-0.228444	0.000396584	-0.185657	0.0101244
TMPRSS6	-0.444926	0.00681188	-0.363027	0.00448471
TNFAIP1	-0.180763	9.97057e-06	-0.12044	0.0382172
TNFSF4	-0.540184	4.53265e-08	-0.341778	0.00257395
TOMM34	-0.231162	3.73469e-06	-0.198252	0.00342156
TPD52	-0.569852	1.40121e-11	-0.326882	0.012163
TPD52L2	-0.137716	0.010895	-0.15471	0.0259163
TPI1P2	-0.195453	0.000187984	-0.211811	0.00281219
TPPP3	-0.496399	0.000169571	-0.198876	0.0484369
TPRG1	-0.74195	3.93491e-05	-0.338178	0.0366235
TRAF7	-0.272185	3.2999e-08	-0.191436	0.00339232
TRPS1	-0.436511	1.23028e-06	-0.230656	0.00357992
TSFM	-0.14211	0.0164113	-0.120584	0.0269313
TTC26	-0.316506	4.25575e-08	-0.133738	0.0241757
TTPAL	-0.281445	4.02582e-10	-0.112521	0.0360933
TUBA1A	-0.265835	0.000172515	-0.240226	0.00698456
TUBB3	-0.995099	7.01158e-12	-0.806623	0.00257395
TUBG1	-0.258932	2.23069e-05	-0.273411	0.00261702
UBE2F	-0.277904	6.11879e-06	-0.234284	0.00257395
UBE2I	-0.0990685	0.039749	-0.24036	0.00257395
UBE3C	-0.254906	1.22784e-07	-0.146651	0.0189262
UBFD1	-0.369569	3.97946e-15	-0.202081	0.00290694
UBN1	-0.279775	1.21462e-09	-0.309825	0.00257395
UGDH	-0.491635	3.14938e-06	-0.272321	0.0365053
UNC5B	-0.355735	7.64722e-05	-0.223463	0.00675586
UNG	-0.113317	0.0226888	-0.228397	0.00502004
UQCRB	-0.183345	0.00385326	-0.211737	0.0165293
USP13	-0.553729	1.04504e-13	-0.21625	0.00805536
USP5	-0.108219	0.0295864	-0.13578	0.0289517
USP7	-0.364386	2.77975e-20	-0.242144	0.00271282
UTP23	-0.585369	1.17578e-18	-0.135831	0.0478639
VAC14	-0.21015	1.77724e-05	-0.133627	0.0149207
VAV2	-0.183538	0.000583638	-0.117338	0.0202416
VDR	-0.139341	0.0340277	-0.142694	0.00854553
VMA21	-0.240619	7.9187e-10	-0.130666	0.0161872
VMP1	-0.146344	0.0459462	-0.156002	0.0453137
VPS37A	-0.205738	0.000695427	-0.165174	0.0428938
WFDC3	-0.283167	0.0264311	-0.154122	0.00833248
WNT2	-0.537134	2.87074e-06	-0.152674	0.0238108
WNT3	-0.342076	0.0024325	-0.262338	0.00390897
WWP1	-0.73806	2.36089e-17	-0.207249	0.0281594
XPO5	-0.26298	2.4724e-10	-0.159726	0.00408156
XPO6	-0.136169	0.000721051	-0.247824	0.00257395
XXYLT1	-0.273036	1.28277e-08	-0.174578	0.00518401
YARS	-0.28121	2.92943e-12	-0.129544	0.0387213
YWHAZ	-0.511174	5.93107e-17	-0.201416	0.0111854
ZBED1	-0.165893	0.000238337	-0.23567	0.00257395
ZC2HC1C	-0.141495	0.0368883	-0.168658	0.00917334
ZDHHC9	-0.330857	1.84683e-10	-0.193766	0.00956109
ZFHX3	-0.446017	1.02285e-11	-0.183684	0.0181538
ZKSCAN2	-0.442661	1.2798e-14	-0.111989	0.0254455
ZNF213	-0.154856	0.00752313	-0.217006	0.0040566
ZNF217	-0.560324	1.09962e-11	-0.191263	0.0357815
ZNF365	-0.264567	0.0112057	-0.208516	0.018087
ZNF629	-0.164525	0.000287285	-0.164124	0.0135126
ZNF689	-0.408172	0.00101902	-0.227276	0.0366334
ZNF764	-0.11718	0.0181565	-0.111188	0.0124638
ZSCAN5A	-0.167158	0.0159149	-0.110823	0.0294227

## Sheet: DE gene 157 ILC vs 307 IDC
	TCGA_LumA_ILCvsIDC_log2FC	TCGA_LumA_ILCvsIDC_padj	METABRIC_LumA_ILCvsIDC_log2FC	METABRIC_LumA_ILCvsIDC_padj
A2M	0.248287	0.00101507	0.283787	0.0106301
ABCA4	0.373298	0.0287965	0.227226	0.00352297
ABCA6	0.48252	3.18996e-05	0.355933	0.00257395
ABCA8	0.740734	3.66725e-06	0.649195	0.00257395
ABCA9	0.602604	9.59266e-06	0.315934	0.00257395
ABCB1	0.496292	1.82696e-05	0.270611	0.00257395
ABI3BP	0.467766	0.000334546	0.665865	0.00257395
ACACB	0.595162	3.42389e-08	0.556263	0.00257395
ACAP1	0.787939	2.04604e-09	0.263514	0.00342077
ACSM5	0.585378	5.07426e-08	0.175206	0.00304414
ACVRL1	0.361431	3.53756e-08	0.122505	0.031248
ACY3	0.642075	0.000382191	0.118024	0.0278909
ADAMTS1	0.596659	4.44033e-06	0.231413	0.00507991
ADCK3	0.223444	0.00037579	0.21204	0.0114371
ADCY4	0.86265	1.26732e-23	0.375686	0.00257395
ADCY5	0.611511	0.000225205	0.0939994	0.0324212
ADH1A	0.749371	0.000841997	1.45896	0.00257395
ADH1B	0.833978	0.000377414	0.685327	0.00257395
ADHFE1	0.417986	1.18725e-05	0.225831	0.00752608
ADIPOQ	0.847325	0.000762932	0.270711	0.00257395
ADRB2	0.553644	3.0361e-07	0.256288	0.00261245
AFAP1L1	0.234914	0.000667809	0.0983502	0.0358764
AFP	0.940162	0.000422169	0.384252	0.0028301
AKAP7	0.279174	2.59209e-06	0.251938	0.00257395
AKNA	0.460146	8.86419e-08	0.259368	0.00265574
ALDH1A1	0.755089	6.12274e-13	0.737188	0.00257395
ALDH1A2	0.479614	0.000650887	0.398432	0.00257395
ALDH1L1	1.01033	3.01324e-09	0.399741	0.00257395
ALDH2	0.344668	0.000162465	0.430324	0.00257395
AMICA1	0.696657	3.75328e-08	0.250693	0.00441371
AMPD1	0.898346	1.95478e-06	0.229082	0.00257395
ANG	0.268683	0.00480985	0.25186	0.0283349
ANGPTL1	0.721123	8.2027e-08	0.0946213	0.014742
ANGPTL4	0.690818	8.04156e-06	0.352079	0.00313382
ANK2	0.494856	4.38169e-06	0.222553	0.00257395
ANKDD1A	0.412091	3.77371e-11	0.211098	0.00261479
ANKRD29	0.39263	0.00204986	0.253937	0.0108351
ANKRD35	0.68379	4.30011e-10	0.249276	0.0125994
ANO1	0.509269	3.63747e-06	0.37502	0.0032486
ANXA1	0.269434	0.0019284	0.362814	0.00265942
ANXA3	0.600855	2.99162e-06	0.232678	0.00414938
AOAH	0.460081	1.78231e-05	0.158416	0.0235794
AOC3	0.64541	3.75869e-08	0.140355	0.00831584
AOX1	0.454828	0.00102825	0.365397	0.00257395
APOBEC3G	0.383828	0.000194307	0.276516	0.00645005
APOBEC3H	0.500833	0.000172933	0.117048	0.0317982
APOL3	0.299655	0.000523591	0.232329	0.0217705
APPL2	0.104387	0.0427951	0.159222	0.012823
AQP1	0.654885	1.39169e-12	0.306871	0.00257395
AQP7	1.14696	9.17338e-09	0.185899	0.00257395
AQP7P1	0.920542	5.04172e-06	0.516629	0.00257395
AQP7P3	0.992272	4.70246e-06	0.323044	0.00257395
AQPEP	0.779632	1.08082e-06	0.184887	0.00257395
ARAP3	0.466305	1.08817e-12	0.189887	0.00953945
ARGLU1	0.469846	4.77152e-14	0.222767	0.00458776
ARHGAP15	0.46803	2.15025e-06	0.344991	0.00257395
ARHGAP19	0.185259	8.82685e-05	0.148881	0.00908003
ARHGAP24	0.233366	0.00305411	0.262206	0.00257395
ARHGAP25	0.401465	1.98941e-05	0.21345	0.00929837
ARID5B	0.182871	0.0300584	0.350692	0.00257395
ARL4A	0.523842	4.12384e-10	0.522094	0.00257395
ARMCX2	0.199212	0.0110832	0.267579	0.0131557
ARMCX6	0.183645	0.00146285	0.221958	0.0290644
ASPA	0.520452	2.63312e-05	0.105785	0.0332545
ATOH8	1.30015	1.83365e-19	0.178417	0.00257395
BACH2	0.314835	0.00641397	0.0978962	0.032376
BAMBI	0.466615	0.0059019	0.793737	0.00261887
BBOX1	0.907355	1.89043e-06	0.218032	0.00519147
BCAR3	0.185649	0.0490319	0.249251	0.028714
BCL11A	0.497401	0.00365547	0.336841	0.00303049
BCL11B	0.591081	0.000104737	0.3346	0.00261479
BHLHE22	0.643772	4.39124e-10	0.353351	0.00257395
BHMT2	0.66936	4.21799e-10	0.184413	0.00257395
BIN1	0.50045	4.69604e-07	0.264225	0.00558805
BLK	0.805631	0.000237901	0.106739	0.0402086
BMP6	0.374951	0.000391747	0.137293	0.00529126
BNIPL	0.407861	0.000934042	0.376309	0.0224304
BOC	0.760369	1.72557e-13	0.292465	0.00257395
BTG1	0.158311	0.0338372	0.25941	0.00429616
BTG2	0.886558	1.76758e-17	0.468838	0.00257395
BTN3A3	0.169251	0.0481198	0.142905	0.0475102
BTNL9	1.07336	3.52326e-16	0.157526	0.00324473
C10orf10	0.813468	3.47103e-13	0.543508	0.00257395
C10orf128	0.689829	7.92058e-12	0.13112	0.00475657
C10orf32	0.135991	0.0111555	0.199094	0.0202968
C10orf54	0.63433	1.53853e-14	0.253975	0.00257395
C14orf180	1.48224	1.17547e-09	0.193384	0.00257395
C14orf28	0.101624	0.0303697	0.161407	0.00414907
C1QTNF1	0.313066	0.000773509	0.24864	0.015748
C1QTNF4	1.1009	1.86884e-16	0.185665	0.00425273
C1QTNF7	0.52054	0.000382241	0.139357	0.0058832
C1S	0.200277	0.0498446	0.361721	0.00599594
C1orf162	0.43557	2.27335e-06	0.254124	0.018322
C1orf186	0.582854	6.84413e-06	0.207079	0.00964326
C2CD2	0.247071	0.00084389	0.263684	0.00766938
C2orf40	1.12937	1.00206e-09	0.65584	0.00257395
C2orf82	1.62328	8.29257e-21	0.481736	0.00257395
C2orf88	0.522626	1.62666e-06	0.187565	0.00261245
C3	0.496625	1.26757e-06	0.423965	0.00261479
C6	0.721061	0.000471979	0.485947	0.00257395
C6orf48	0.216421	0.000650887	0.205959	0.0053754
C7	0.995161	1.50359e-07	0.461639	0.00257395
C9orf85	0.240725	6.06799e-09	0.0982428	0.0173809
CA3	0.944553	4.81763e-09	0.0999528	0.0235509
CA4	0.866748	0.000727404	0.27519	0.00257395
CACHD1	0.392671	8.32215e-05	0.238491	0.00257395
CALB2	0.42389	0.00715207	0.498287	0.00257395
CALHM2	0.189813	0.000736977	0.127853	0.0175515
CAPN11	0.821251	6.20113e-13	0.178635	0.01049
CARD8	0.148616	0.00332053	0.146494	0.0283349
CASP4	0.146302	0.0336853	0.210406	0.0118028
CASQ2	0.729083	4.68557e-07	0.303306	0.00257395
CAV1	0.448575	1.46697e-06	0.656664	0.00257395
CAV2	0.330237	0.000147189	0.452259	0.00257395
CBLN4	0.530366	6.09008e-05	0.213621	0.00258798
CBX7	0.511886	4.93791e-13	0.175394	0.0282432
CCDC109B	0.212516	0.00109606	0.225479	0.0113925
CCDC23	0.118464	0.0315175	0.149533	0.03
CCDC3	0.468506	1.99693e-06	0.444302	0.00257395
CCDC50	0.108827	0.0211506	0.193312	0.00431818
CCDC69	0.593196	5.62334e-09	0.106958	0.0363712
CCDC80	0.387496	0.000551702	0.25642	0.00356133
CCL19	1.08299	1.49454e-07	0.809597	0.00257395
CCL21	0.963413	1.04241e-06	0.372347	0.00533942
CCL5	0.618848	2.20627e-05	0.517852	0.00365879
CCNB1IP1	0.222283	6.45711e-05	0.230744	0.00258798
CCR2	0.500304	0.000386606	0.203343	0.00992683
CD19	0.634953	0.00371506	0.238792	0.0190097
CD1D	0.651851	1.49593e-12	0.168453	0.00429021
CD2	0.560816	0.000213824	0.533197	0.00257395
CD247	0.703283	2.10051e-06	0.435256	0.00267084
CD27	0.613842	4.49409e-05	0.299768	0.00429616
CD300LG	1.02519	7.35957e-07	0.612612	0.00257395
CD34	0.29251	0.000121661	0.398379	0.00257395
CD36	0.444694	0.0220909	1.0495	0.00257395
CD37	0.565055	1.62284e-06	0.303171	0.00351286
CD3D	0.66633	4.46141e-05	0.485185	0.00318714
CD3E	0.627583	8.69464e-05	0.172187	0.00575959
CD3G	0.431018	0.00922486	0.204603	0.00735145
CD40LG	0.755792	2.79387e-06	0.0957487	0.0151929
CD48	0.497323	0.000180023	0.264289	0.0250566
CD52	0.602501	8.55465e-05	0.407766	0.0101042
CD6	0.86228	3.75847e-10	0.364546	0.00267703
CD69	0.775066	2.62888e-08	0.381356	0.00261479
CD79A	0.610382	0.00401204	0.484212	0.00290709
CD79B	0.976673	6.79129e-10	0.430504	0.00261245
CD8A	0.549704	0.000176217	0.523027	0.00257395
CD96	0.444896	0.00416464	0.32279	0.00282658
CDC14B	0.26122	0.000528351	0.277228	0.00257395
CDC42EP5	0.73297	1.31576e-12	0.261963	0.00627517
CDC42SE1	0.133562	0.00222687	0.201932	0.0100832
CDH5	0.312539	6.30476e-05	0.344313	0.00257395
CDKN1C	0.463155	4.17445e-07	0.28391	0.00257395
CDKN2C	0.208325	0.00151064	0.282486	0.00257395
CDO1	0.586866	1.53063e-05	0.396397	0.00257395
CEBPA	0.51287	7.23845e-10	0.237002	0.0108351
CEBPD	0.793275	6.78037e-12	0.281929	0.0158948
CELF2	0.369612	7.83404e-05	0.294351	0.00257395
CEP112	0.173106	0.0275147	0.171558	0.00329046
CFD	0.883992	1.39448e-06	0.69484	0.00257395
CFLAR	0.197664	8.27894e-05	0.170555	0.0185868
CH25H	0.722674	8.65971e-09	0.354469	0.00257395
CHCHD10	0.224113	0.028059	0.172603	0.0469153
CHST7	0.507477	7.16283e-15	0.200181	0.00275593
CIB2	0.537867	7.47574e-06	0.143362	0.00451748
CIDEA	1.19963	5.15946e-07	1.08686	0.00257395
CIDEC	1.14676	1.51898e-06	1.44709	0.00257395
CILP	0.34697	0.017723	0.664556	0.00261245
CITED2	0.285376	0.00194668	0.267386	0.0151768
CKMT2	0.560289	2.96022e-09	0.226773	0.00257395
CLDN11	0.665149	1.20938e-07	0.455682	0.00257395
CLDN15	0.749431	1.20026e-23	0.167331	0.00833219
CLDN5	1.17413	2.53622e-20	0.526528	0.00257395
CLDND2	0.734522	7.03906e-10	0.419156	0.00257395
CLEC10A	0.641925	0.000217251	0.149457	0.0202968
CLEC14A	0.511152	1.09678e-11	0.287632	0.00257395
CLEC1A	0.62825	3.13317e-14	0.241365	0.00257395
CLEC3B	0.659391	1.51191e-08	0.251075	0.00414446
CLIC2	0.403442	4.70827e-07	0.160094	0.00276412
CLIC5	0.413019	9.24426e-05	0.204599	0.00258798
CLK4	0.33567	3.04428e-10	0.175359	0.00265574
CMAHP	0.746656	2.2804e-11	0.348522	0.00261887
CMKLR1	0.373842	2.8748e-05	0.178978	0.0135081
CNGA1	0.61083	0.00012785	0.155254	0.00267673
CNRIP1	0.316083	1.25624e-05	0.183015	0.00305882
CNTN2	0.799549	9.02712e-06	0.0887168	0.0342425
CNTRL	0.15785	0.00928755	0.139661	0.00702882
COL14A1	0.622754	8.93542e-07	0.516542	0.00257395
COL17A1	0.482487	0.0124112	0.338388	0.0216589
COL9A2	0.6356	3.05008e-05	0.414875	0.00587179
COMMD6	0.209174	0.00229678	0.195138	0.0153449
COX19	0.309004	1.80261e-10	0.182709	0.0254597
COX4I2	0.433697	1.27931e-05	0.123078	0.0319913
COX7A1	0.492131	5.54356e-05	0.278135	0.0303291
CPA3	0.313921	0.0354696	0.410211	0.00917729
CPEB1	0.464153	4.78956e-05	0.14103	0.00956948
CPSF4	0.265272	5.87934e-08	0.132303	0.0280005
CPVL	0.510387	5.96231e-08	0.29771	0.00870795
CPXM2	0.368999	0.000482702	0.451095	0.00257395
CPZ	0.61157	5.25778e-08	0.204178	0.0213769
CR2	0.933434	0.00150121	0.163206	0.00858081
CRLF1	0.371637	0.0104469	0.101166	0.0325144
CROT	0.233657	0.00732556	0.259849	0.0136867
CRTAC1	0.867999	2.17427e-08	0.199006	0.00276412
CRY2	0.192701	5.11356e-05	0.21149	0.00278347
CRYAB	0.802447	1.77252e-09	0.745759	0.00257395
CSGALNACT1	0.518311	3.60461e-10	0.128231	0.0085
CSN3	0.860871	0.0238037	0.184146	0.0350298
CSRP2	0.361341	4.76986e-05	0.213884	0.00732549
CST7	0.481878	0.000703518	0.196269	0.027354
CTDSP1	0.189877	4.6505e-06	0.122139	0.0252956
CTGF	0.404396	0.000229136	0.253644	0.0428938
CTSG	0.860289	2.16428e-07	0.601609	0.00257395
CTSH	0.177758	0.0272471	0.173278	0.0292356
CUTC	0.141041	0.00122223	0.150954	0.00490158
CX3CL1	0.63565	1.26505e-07	0.278128	0.0169535
CX3CR1	0.3469	0.00843877	0.422483	0.00435042
CXCL2	0.974563	6.3449e-08	0.131543	0.0215382
CXCR3	0.63776	4.40927e-05	0.193538	0.0189262
CXCR4	0.413733	3.95788e-05	0.31323	0.0209912
CXCR5	0.537936	0.0057665	0.23222	0.00453139
CYB5R2	0.425309	1.82976e-05	0.216225	0.0283716
CYGB	0.561375	1.50134e-11	0.290312	0.00284776
CYP27A1	0.551071	9.98251e-08	0.378842	0.00276412
CYP4F8	1.13336	0.000171399	0.370192	0.00318714
CYTH3	0.224759	0.00170734	0.197385	0.00587179
CYTL1	0.736535	1.54583e-11	0.24136	0.00257395
CYYR1	0.391488	4.40691e-07	0.390927	0.00257395
DEFB1	1.01412	9.14125e-08	0.276876	0.0393464
DGAT2	0.396145	0.0106835	0.271264	0.00257395
DKK2	0.259001	0.03248	0.108901	0.0177416
DLK2	0.954685	2.39529e-17	0.197272	0.00290174
DLL1	0.690971	1.00212e-13	0.183736	0.0275096
DMKN	0.48213	4.0682e-05	0.349974	0.00387805
DMRT2	0.606302	6.1894e-06	0.217093	0.00257395
DNASE1L3	0.738162	2.67929e-06	0.330601	0.00257395
DNM3	0.478536	1.32779e-11	0.141201	0.00429616
DOCK11	0.268888	0.00386495	0.311474	0.00257395
DPT	0.700926	5.01451e-07	0.801466	0.00257395
DPYSL2	0.334894	6.67132e-07	0.395499	0.00257395
DUSP1	0.746613	3.99889e-10	0.493379	0.00357992
DUSP6	0.327204	0.000149965	0.330193	0.00303049
EBF1	0.370285	5.47665e-05	0.46962	0.00257395
EBF3	0.544975	1.83931e-08	0.310748	0.00257395
EBI3	0.625171	2.12215e-08	0.14508	0.0491172
ECSCR	0.603426	1.57491e-13	0.276888	0.00257395
EDN3	1.30096	6.32026e-07	0.11213	0.0440677
EDNRB	0.348819	0.0011336	0.248701	0.00257395
EEF1B2	0.24582	2.77456e-05	0.348038	0.00257395
EFNB2	0.226803	0.021366	0.435422	0.00257395
EGFLAM	0.192125	0.0140652	0.293729	0.00303049
EGFR	0.401256	0.00452233	0.269496	0.00257395
EGR1	0.8997	2.36394e-11	0.585868	0.00257395
EGR2	0.752688	2.35885e-09	0.416233	0.00261479
EIF3G	0.270673	1.41809e-05	0.145494	0.013798
EIF3K	0.143104	0.0265215	0.135096	0.010478
EIF3L	0.159554	0.00589657	0.312292	0.00257395
ELN	1.01773	1.77504e-17	0.589089	0.00257395
EMCN	0.494591	2.22933e-08	0.329675	0.00257395
EMP1	0.207408	0.0170191	0.295254	0.00715091
ENG	0.295351	2.82516e-06	0.19575	0.012163
ENPP2	0.43581	0.000340634	0.549103	0.00257395
EOMES	0.705232	4.34813e-05	0.348969	0.00294044
EPAS1	0.274741	0.000727892	0.456838	0.00257395
EPB41L4A-AS1	0.424966	3.75847e-10	0.255461	0.0027398
EPHB1	0.454953	2.73376e-05	0.107137	0.0263583
EPHB6	0.695725	5.2656e-10	0.157216	0.00865745
ESAM	0.366427	1.20612e-07	0.263068	0.00267143
ESRRG	0.409808	0.0272653	0.360092	0.00453139
ETS2	0.374084	1.52382e-06	0.296461	0.00257395
EVI2B	0.234415	0.0364932	0.227906	0.0418977
F10	0.882313	1.89093e-20	0.140265	0.00287719
F2R	0.228281	0.00665874	0.424461	0.00257395
F2RL2	0.40447	0.000697243	0.417703	0.00257395
FABP4	0.832188	0.000192626	1.26171	0.00257395
FABP5	0.350408	0.00219829	0.246226	0.0287007
FAHD2B	0.22438	0.0020696	0.175253	0.0165878
FAM107A	1.02606	2.49348e-13	0.659557	0.00257395
FAM110D	1.02593	3.31706e-18	0.607059	0.00257395
FAM13A	0.256624	0.00151825	0.355316	0.00257395
FAM13A-AS1	0.639552	3.29852e-10	0.126536	0.00578019
FAM13C	0.384005	0.00119368	0.111607	0.00671135
FAM149A	0.252904	0.00535816	0.186262	0.00766425
FAM150B	0.887726	4.44997e-08	0.21885	0.00257395
FAM162B	0.537458	4.31407e-08	0.42772	0.00257395
FAM170B	0.548172	0.0172333	0.175897	0.00257395
FAM171A1	0.359993	4.60292e-06	0.235228	0.00600708
FAM180B	1.28985	6.22752e-12	0.14408	0.0053754
FAM212B	0.167879	0.0160187	0.121319	0.0264545
FAM3D	0.73647	4.71241e-06	0.126219	0.00801495
FAM43A	0.425527	2.13567e-08	0.21647	0.00336589
FAM43B	0.444148	1.51855e-05	0.142544	0.0105979
FAM50B	0.213528	0.0087575	0.173083	0.0278909
FAM65B	0.488505	0.000626145	0.236159	0.00681171
FAM89A	0.384706	0.000238055	0.329225	0.00257395
FANCE	0.207428	0.00049273	0.135345	0.0175443
FBLN5	0.415557	1.2263e-06	0.509409	0.00257395
FBLN7	0.363437	1.15043e-05	0.265587	0.00257395
FBRSL1	0.278284	4.12239e-06	0.152844	0.0157377
FCER1A	0.56914	4.40927e-05	0.439866	0.00309851
FCRL2	0.632945	0.00238736	0.108861	0.0438691
FCRLA	0.582173	0.0031507	0.256892	0.01267
FDCSP	1.94988	2.15165e-16	0.597043	0.00257395
FEZ2	0.10342	0.00729833	0.198398	0.00378831
FGFBP2	0.900919	5.31602e-07	0.191494	0.00257395
FGL2	0.448814	9.94557e-06	0.295784	0.00844444
FHL1	0.467485	0.000748189	0.619194	0.00257395
FHL5	0.512944	0.000104819	0.181798	0.00257395
FLT3LG	0.638912	1.11655e-12	0.173968	0.00621443
FMNL2	0.171736	0.0313965	0.107224	0.0499984
FMNL3	0.248196	5.83033e-05	0.108229	0.0304951
FMO2	0.738896	4.69512e-07	0.526683	0.00257395
FMOD	0.731721	4.71963e-09	0.338843	0.00698456
FNBP1	0.137864	0.0140545	0.165208	0.0223641
FOLR1	1.20602	9.61227e-08	0.330414	0.0195057
FOS	0.830242	8.87719e-08	0.819946	0.00257395
FOSB	1.10154	9.33845e-09	0.753018	0.00261245
FOXC1	0.487258	1.22245e-06	0.400152	0.00257395
FOXS1	0.363818	0.00010842	0.160027	0.00781339
FREM1	0.775263	3.38468e-08	0.18942	0.00257826
FRMD4A	0.182831	0.00156829	0.226577	0.00257395
FRZB	0.489831	2.44964e-07	0.478511	0.00257395
FXYD1	1.23406	8.26766e-19	0.288644	0.00257395
FYN	0.212696	0.0086928	0.300701	0.00257395
FZD7	0.241276	0.00572865	0.213463	0.0283349
G0S2	1.21133	2.50081e-11	0.619255	0.00257395
GABRP	0.627152	0.00184668	0.450761	0.00313382
GALT	0.363431	5.95991e-07	0.163282	0.0306124
GAPT	0.298338	0.00264606	0.233069	0.0105962
GAS7	0.386906	1.39595e-05	0.227206	0.00904876
GBP2	0.184081	0.0413114	0.305878	0.00513751
GDF10	0.817095	1.45691e-06	0.310885	0.00257395
GDF9	2.35501	1.08993e-33	0.362669	0.00669246
GDPD5	0.61421	2.55002e-09	0.323753	0.00257395
GEM	0.653692	1.29951e-09	0.498322	0.00257395
GFI1	0.584977	9.05252e-06	0.134511	0.00752429
GFOD1	0.219146	0.00951521	0.177372	0.027001
GIMAP1	0.770556	1.85045e-16	0.11979	0.0151768
GIMAP4	0.341248	8.23874e-05	0.40091	0.00257395
GIMAP6	0.427804	5.15773e-07	0.398728	0.00257395
GIMAP7	0.598717	1.49327e-08	0.623431	0.00257395
GIMAP8	0.48905	7.71337e-09	0.375838	0.00257395
GJA4	0.370131	1.83842e-05	0.211018	0.00711601
GLI2	0.42732	1.46305e-05	0.113949	0.0172668
GLTSCR2	0.64533	1.06616e-15	0.199132	0.00284516
GMFG	0.531814	4.73126e-08	0.197905	0.0313785
GNAI1	0.253806	0.00657933	0.125211	0.00313974
GNG11	0.468361	3.38001e-09	0.489003	0.00257395
GNG2	0.201089	0.0181739	0.200742	0.00265574
GNG7	0.551285	4.18645e-12	0.213384	0.00284541
GNLY	0.625671	7.38951e-05	0.258955	0.0297942
GNRH1	0.734893	1.37367e-16	0.116128	0.0338325
GPAM	0.370172	0.000615642	0.546398	0.00257395
GPBAR1	0.783554	4.41883e-13	0.143479	0.00537527
GPC3	0.364458	0.0337432	0.500237	0.00257395
GPD1	0.993904	5.0238e-06	0.274669	0.00257395
GPIHBP1	1.20595	1.06279e-19	0.406243	0.00257395
GPR124	0.373082	5.15773e-07	0.238107	0.00282658
GPR146	0.771582	4.06863e-18	0.171222	0.00257395
GPR162	0.761461	9.24793e-07	0.298399	0.0388348
GPR18	0.48804	0.00222702	0.166359	0.00851605
GPR183	0.462847	0.000267975	0.267663	0.025049
GPR34	0.369057	9.22224e-05	0.193801	0.0414101
GPRIN2	0.804773	1.08857e-06	0.157025	0.034872
GPX3	0.895021	3.14464e-10	0.719617	0.00257395
GRAMD2	0.602975	6.25923e-05	0.262868	0.00918989
GRAP	0.688611	2.65995e-15	0.166767	0.0189921
GRIK1-AS1	0.980874	8.90238e-06	0.175536	0.0305214
GSN	0.514256	8.85086e-13	0.585518	0.00257395
GSTM4	0.214764	0.0188802	0.138696	0.0304749
GSTP1	0.310296	0.017809	0.508108	0.00257395
GVINP1	0.519428	0.000631545	0.441255	0.00257395
GYG2	0.304417	0.0195274	0.459918	0.00257395
GYPC	0.583374	3.50091e-13	0.386762	0.00257395
GZMA	0.649354	1.05773e-05	0.365716	0.00415394
GZMH	0.811851	6.96677e-09	0.21502	0.00910691
GZMK	0.631879	0.000424527	0.61605	0.00257395
H19	0.597493	8.93516e-08	0.35689	0.0112301
HBA2	0.913084	1.20539e-06	0.69788	0.00257395
HCST	0.657115	4.9153e-08	0.313994	0.0102467
HEPACAM	0.879939	3.91721e-05	0.203382	0.00257395
HINT1	0.326648	1.06327e-07	0.229124	0.00920358
HLA-DOA	0.496483	3.02247e-07	0.280007	0.00747173
HLA-DOB	0.514004	0.000530548	0.198991	0.0125625
HLA-DPA1	0.404641	9.48124e-06	0.260095	0.0403576
HLA-E	0.311995	0.000106878	0.273655	0.00412907
HLF	0.794097	3.08761e-07	0.184906	0.00387516
HNRNPA0	0.231638	7.36866e-09	0.172989	0.0427353
HOXA4	0.593608	2.15971e-10	0.182819	0.00257395
HOXD1	0.352194	0.0053903	0.200486	0.0127182
HP	1.18771	1.34847e-07	0.113818	0.0138833
HRCT1	0.996537	3.25893e-11	0.165642	0.00357992
HSD11B1	0.682961	1.63094e-06	0.247346	0.00257395
HSD17B11	0.183233	0.0275717	0.402738	0.00257395
HSPA12B	0.726472	1.06279e-19	0.22737	0.00665914
HSPB2	0.700435	1.11583e-12	0.273919	0.00257395
HSPB6	0.898741	2.19655e-09	0.760668	0.00257395
HSPB7	0.731316	7.36274e-06	0.302992	0.00257395
HTR2B	0.573368	1.65704e-07	0.476234	0.00257395
HYAL1	0.421035	1.52873e-05	0.304404	0.00257802
ICAM2	0.487082	7.67227e-09	0.354839	0.00257395
ICAM3	0.325659	1.33955e-05	0.155657	0.0238108
ID1	0.593927	4.53116e-10	0.413832	0.00257395
ID2	0.371054	8.35856e-08	0.236088	0.0204057
ID3	0.342108	1.64269e-05	0.267616	0.0103514
IER2	0.815192	9.88976e-16	0.135444	0.0247347
IGDCC4	0.496484	6.22729e-07	0.169784	0.0154423
IGF1	0.708459	1.86033e-08	0.354295	0.00257395
IGFBP6	0.408422	0.000384821	0.291069	0.00726887
IGJ	0.696184	0.000363584	1.106	0.00257395
IGLL3P	0.645583	0.000141599	0.322648	0.0341478
IL10RA	0.600938	1.1133e-08	0.200517	0.0207374
IL11RA	0.77127	6.13884e-27	0.374868	0.00257395
IL16	0.395802	2.89615e-05	0.131361	0.012747
IL17D	0.23658	0.00345114	0.229725	0.00265574
IL18R1	0.460569	4.2043e-06	0.166381	0.00788455
IL18RAP	0.761909	1.20938e-07	0.165279	0.00430299
IL33	0.794757	1.44838e-07	0.668091	0.00257395
IL34	1.05262	5.9928e-25	0.0965618	0.0345524
IL6R	0.352636	0.000247521	0.0761324	0.0454954
IL7R	0.428588	0.0224069	0.371885	0.0077735
INMT	0.942693	2.04113e-14	0.605927	0.00257395
INPP5D	0.532292	1.29299e-09	0.159494	0.0157497
ISCU	0.239443	9.10329e-11	0.195451	0.00276412
ITGA9	0.265588	0.00326239	0.11952	0.00750138
ITK	0.516451	0.00201621	0.241372	0.00694289
ITM2A	0.584795	8.17242e-08	0.941944	0.00257395
ITM2C	0.192491	0.0342307	0.217645	0.0465647
ITPKB	0.258502	4.5434e-07	0.172991	0.00871405
JAM2	0.424632	3.65336e-07	0.406324	0.00257395
JAM3	0.139997	0.0458502	0.211849	0.00910691
JUN	0.774206	1.03262e-14	0.345254	0.0049382
JUNB	0.92345	1.81425e-18	0.335481	0.00261245
KANK2	0.190384	0.000372213	0.202068	0.00494513
KANK3	0.882102	1.27938e-26	0.132879	0.00324473
KCNA5	0.609071	3.70416e-07	0.0960042	0.0255983
KCNAB1	0.327249	4.2043e-06	0.309561	0.00257395
KCNIP1	0.52383	2.5592e-05	0.145287	0.0053754
KCNJ16	1.88512	3.55634e-19	0.0876743	0.0447449
KCTD12	0.309253	7.42305e-05	0.303702	0.00267084
KHDRBS3	0.38476	4.65426e-07	0.257579	0.00538413
KIAA0355	0.166808	0.00130898	0.126123	0.0440341
KIF13B	0.268916	0.009281	0.292825	0.011276
KIT	0.712356	1.14489e-06	0.594402	0.00257395
KLB	0.486403	0.00148022	0.127049	0.00332645
KLF11	0.200974	0.000345837	0.314929	0.00257395
KLF15	1.10916	2.71254e-16	0.106644	0.0138973
KLF2	0.847938	3.80017e-18	0.504861	0.00257395
KLF4	0.622657	6.98151e-09	0.433961	0.00261245
KLF6	0.385672	1.8296e-07	0.223046	0.0188089
KLF9	0.348843	1.2089e-05	0.228719	0.0113782
KLHL13	0.328473	0.0335064	0.180212	0.007843
KLHL29	0.638403	1.33595e-08	0.174473	0.00267084
KLHL6	0.458716	2.41021e-05	0.134098	0.0317637
KLK10	1.86176	6.37665e-16	0.167026	0.00899503
KLK11	2.2151	3.74145e-13	1.13387	0.00257395
KLK12	1.15742	0.00197313	0.415581	0.0130624
KLRB1	0.636659	4.58845e-06	0.508395	0.00257395
KLRG1	0.534996	7.71054e-07	0.288581	0.00257395
KRT14	1.13168	3.21456e-08	0.447281	0.00777996
KRT5	0.477708	0.0270282	0.277434	0.0179138
LAD1	0.346455	0.0157675	0.417429	0.0177416
LAMA2	0.487231	6.69269e-06	0.543634	0.00257395
LAMP5	0.368439	0.000331322	0.268061	0.028596
LAT	0.825764	1.38527e-12	0.165005	0.0225895
LBH	0.16207	0.0325176	0.195656	0.0220925
LCN6	1.67708	8.31387e-22	0.125528	0.00418215
LDB2	0.380246	5.20713e-07	0.411054	0.00257395
LEFTY2	1.54059	6.37313e-20	0.371225	0.00257395
LEPR	0.528963	6.40248e-06	0.6103	0.00257395
LETMD1	0.144628	0.00155399	0.145787	0.0231809
LGALS12	0.869609	7.31264e-06	0.263548	0.00257395
LHFP	0.425933	2.47957e-08	0.566255	0.00257395
LHX6	0.549363	2.77142e-07	0.389553	0.00257395
LIFR	0.341297	0.000700958	0.120145	0.0171594
LIMS2	0.610457	6.35615e-14	0.131761	0.0280331
LIN9	0.168249	0.0135519	0.136421	0.0216546
LINC00341	0.682417	1.20717e-11	0.31139	0.00257395
LIPE	0.970408	4.49262e-12	0.316332	0.00257395
LIPG	0.36256	0.00870005	0.16581	0.00306165
LIPT1	0.2342	1.40734e-08	0.194389	0.00265234
LIX1L	0.186813	0.016909	0.113047	0.0373993
LMO2	0.391154	4.70121e-11	0.183259	0.0163383
LMO4	0.271951	0.00248559	0.309723	0.00986177
LOC100240735	0.675159	8.11043e-15	0.190611	0.00257395
LOC100506548	0.237432	0.00178518	0.134009	0.0478639
LOC400043	0.414058	1.59044e-07	0.258031	0.0046946
LOC643733	0.6545	8.37147e-14	0.408441	0.00257395
LOXL4	0.526339	3.98237e-07	0.221571	0.00628088
LPAR6	0.326601	6.3682e-09	0.245816	0.00267703
LPL	0.621029	0.000109395	0.687057	0.00257395
LRCH2	0.190899	0.0356964	0.105753	0.018289
LRMP	0.480776	4.9362e-06	0.245735	0.00257395
LRRC8C	0.224153	0.00314923	0.120051	0.0132928
LRRN4CL	0.852208	4.8005e-12	0.163754	0.00257395
LSP1	0.576623	1.04492e-09	0.199897	0.00328987
LTBP4	0.789611	1.43795e-28	0.288783	0.00257395
LTC4S	0.907869	2.57872e-19	0.293393	0.00257395
LYAR	0.114453	0.0125999	0.128133	0.0202343
LYL1	0.827079	4.88816e-18	0.258174	0.00278347
LYSMD4	0.359133	4.17979e-08	0.161859	0.020613
MALL	0.438132	7.72258e-07	0.378757	0.00257395
MAP3K1	0.208038	0.0185197	0.271188	0.012186
MAP4K1	0.631775	1.73648e-07	0.230054	0.0143445
2017-03-01	0.278244	0.00637699	0.295368	0.00833817
MATN2	0.470483	0.000416225	0.746536	0.00257395
MBNL3	0.270332	0.020712	0.183912	0.00355481
MCTP1	0.323632	0.00114644	0.153893	0.00365572
MEF2C	0.170828	0.0222211	0.187855	0.00530711
MEIS2	0.396163	1.32006e-06	0.307049	0.00257395
MEOX1	1.05537	7.13843e-12	0.713709	0.00257395
MEOX2	0.857164	5.95494e-11	0.100114	0.0284442
MET	0.382224	0.00137013	0.0863518	0.046316
METTL7A	0.396589	3.86094e-09	0.20876	0.00513451
MFAP4	0.910464	1.2258e-13	0.858387	0.00257395
MFNG	0.735259	2.12769e-18	0.303484	0.00257395
MICA	0.265083	3.71397e-05	0.108485	0.0488699
MME	0.29673	0.0260371	0.344407	0.00257395
MMP23B	1.13437	1.29262e-10	0.549657	0.00257395
MMP28	0.283482	0.0024491	0.145853	0.0102739
MMP3	0.681985	4.98986e-06	0.463679	0.00257395
MMRN1	0.864458	3.27214e-08	0.361307	0.00257395
MOB3B	0.281128	0.00240092	0.254185	0.00257395
MOCS1	0.289174	7.57571e-06	0.314091	0.00257395
MRAP	0.962599	1.83972e-06	0.571194	0.00257395
MRGPRF	0.635611	1.55582e-09	0.133571	0.0244455
MRPL11	0.199664	0.00254082	0.19711	0.00562591
MS4A2	0.427151	0.00407316	0.199397	0.0382172
MT1M	0.8031	6.80537e-07	0.328673	0.00257395
MT1X	0.773679	7.3226e-09	0.676541	0.00257395
MYCN	0.877837	2.6706e-07	0.369165	0.00257395
MYCT1	0.344192	1.72385e-05	0.173075	0.0026297
MYH11	0.887014	3.09968e-10	0.769441	0.00257395
MYOM1	0.546351	1.40335e-08	0.416393	0.00257395
N4BP2L1	0.294734	1.74459e-06	0.156591	0.00844444
NAALAD2	0.516901	7.89163e-09	0.165111	0.00261887
NAALADL1	0.513529	6.50916e-10	0.133263	0.0234474
NCOA7	0.377923	2.16016e-05	0.232655	0.0136196
NDN	0.37329	3.20966e-06	0.269325	0.00986177
NDUFV1	0.37605	7.82792e-07	0.183772	0.0123476
NEK3	0.380864	3.67559e-11	0.115596	0.0338325
NES	0.255604	0.00120216	0.199032	0.00986177
NEURL2	0.624076	1.07799e-14	0.0883114	0.0309465
NEURL3	0.882706	1.70963e-10	0.215646	0.005282
NFIB	0.487369	1.68737e-05	0.707397	0.00257395
NFKBIZ	0.725786	4.23395e-06	0.59941	0.00313974
NKG7	0.602621	0.00013625	0.496686	0.00257395
NKX3-1	0.38499	0.0335621	0.44095	0.0124071
NMB	0.35668	0.000769533	0.310966	0.00257395
NMT2	0.212222	0.00111093	0.236765	0.00265574
NMU	0.800148	0.000127342	0.145659	0.0196393
NNAT	0.878441	1.86033e-08	0.245971	0.0129163
NOSTRIN	0.362542	0.000291118	0.409565	0.00329046
NOV	0.738527	2.22578e-10	0.637035	0.00257395
NPR2	0.214618	0.00301349	0.11699	0.0485385
NR2F1	0.503148	0.000727918	0.510601	0.00257395
NR2F2	0.224594	0.0243892	0.423207	0.00257395
NR3C2	0.317157	0.0080768	0.218081	0.00309268
NR4A3	0.502809	0.00510155	0.188091	0.00793198
NR5A2	0.232777	0.0228632	0.110978	0.034915
NRXN2	0.600647	7.89894e-09	0.235329	0.00556978
OAF	0.455602	1.05496e-10	0.222953	0.0169305
ODF2	0.117411	0.0123748	0.137399	0.0271644
OGT	0.163344	0.00329287	0.174792	0.0140589
OSR1	1.36103	8.51191e-18	0.786504	0.00257395
OXTR	0.831564	2.56693e-06	0.272751	0.0202968
P2RY13	0.40384	0.000156073	0.198299	0.0291761
P2RY8	0.555125	5.49416e-06	0.28805	0.00258898
PANK1	0.242454	0.0499634	0.289507	0.00425607
PAPLN	0.621768	6.92718e-12	0.191182	0.00820208
PAQR8	0.235703	0.000118699	0.153925	0.0116543
PATL2	0.617745	1.18267e-05	0.101828	0.039438
PCK1	1.18729	7.93369e-07	0.187726	0.00257395
PCOLCE2	0.87108	1.05447e-05	0.739833	0.00257395
PCSK5	0.351442	0.000150382	0.30956	0.00267703
PDE1A	0.442677	6.91265e-07	0.478393	0.00257395
PDE1B	0.38547	2.19252e-05	0.104157	0.0246118
PDE2A	0.683663	6.98117e-12	0.145838	0.00316978
PDE3B	0.448386	0.00214759	0.17229	0.00257395
PDE4B	0.478456	0.000339741	0.454095	0.00344715
PDE7B	0.278136	0.0016895	0.20512	0.0030264
PDE9A	0.475254	1.18833e-07	0.155863	0.0419043
PDK4	1.03053	4.94248e-13	0.775666	0.00257395
PDXK	0.212228	0.000271476	0.236009	0.00508093
PDZD2	0.386029	0.000177252	0.296635	0.00257395
PEAR1	0.733676	1.21428e-17	0.114079	0.0086005
PECAM1	0.459915	7.61455e-10	0.396858	0.00257395
PELI1	0.154851	0.0280661	0.174822	0.00939578
PEMT	0.3606	3.88851e-06	0.233969	0.00519235
PENK	0.65729	0.00326239	0.169383	0.00793198
PER2	0.199032	0.000803043	0.181072	0.0094822
PGM5	0.684385	1.0058e-08	0.682042	0.00257395
PHGDH	0.470195	0.000189401	0.437909	0.00361346
PI16	0.786049	0.000858711	0.573883	0.00257395
PID1	0.238355	0.0343368	0.30537	0.00257395
PIK3IP1	0.268041	1.16564e-05	0.152102	0.0385806
PIP5K1B	0.502299	0.00123572	0.0999371	0.027767
PIWIL4	0.57318	9.48004e-13	0.090258	0.0225895
PKP1	0.545038	0.00326775	0.227614	0.00282658
PLA2G2A	1.73347	1.73187e-13	0.631239	0.00257395
PLAC9	1.05984	1.39559e-16	0.771699	0.00257395
PLAGL1	0.465219	1.25352e-07	0.21662	0.00257395
PLCG2	0.361236	9.36032e-06	0.278883	0.00313974
PLCL2	0.336943	0.000225667	0.311996	0.00257395
PLCXD3	0.824406	2.50623e-06	0.204777	0.00257395
PLEKHF1	0.294748	0.00464451	0.210129	0.0235973
PLEKHH2	0.623733	3.10664e-08	0.128846	0.0439162
PLIN1	1.12184	2.7165e-08	0.844717	0.00257395
PLIN2	0.221448	0.0175032	0.285248	0.00895254
PLIN4	1.04882	2.90736e-07	1.11618	0.00257395
PLSCR4	0.18876	0.025847	0.33397	0.00257395
PLTP	0.375898	3.06146e-05	0.214524	0.0375768
PNKD	0.482829	1.19917e-09	0.286305	0.0238108
PNPLA2	0.50232	1.38281e-12	0.290567	0.00257395
PODN	0.600317	1.14191e-09	0.584954	0.00257395
POLR1E	0.130505	0.00770718	0.133778	0.0291522
PPAP2A	0.326369	2.56512e-06	0.493261	0.00257395
PPAP2B	0.18375	0.0167367	0.417803	0.00257395
PPARG	0.48401	9.64644e-05	0.633185	0.00257395
PPFIBP2	0.373807	2.41299e-06	0.38195	0.00257395
PPP1R14A	1.08645	1.67274e-18	0.270405	0.00267084
PPP1R15A	0.500993	1.32879e-10	0.208914	0.0143708
PPP1R16B	0.691319	4.24276e-08	0.419793	0.00257395
PPP1R1A	0.863861	2.9698e-06	0.638574	0.00257395
PPP1R3B	0.256704	0.00189452	0.11177	0.0293305
PPWD1	0.170989	1.00508e-06	0.118282	0.0267127
PRDM8	0.50302	6.67976e-07	0.155601	0.00483485
PRELP	0.677222	1.50321e-08	0.153239	0.00261245
PRF1	0.562992	6.91584e-05	0.18654	0.00623576
PRG4	0.447366	0.0180669	0.427008	0.00258898
PRKCB	0.520088	0.000626196	0.296235	0.00986177
PRODH	0.881379	1.06364e-05	0.450784	0.00900828
PROL1	1.82726	1.11496e-07	0.595781	0.00257395
PROM1	0.442699	0.0469492	0.781194	0.00257395
PROS1	0.354758	8.99188e-05	0.521056	0.00257395
PTCHD1	0.897463	4.45256e-06	0.154257	0.00468161
PTGDR2	0.945806	7.24201e-13	0.0837907	0.0243969
PTGDS	1.05376	1.2221e-10	0.536018	0.00257395
PTGER4	0.665321	5.23585e-13	0.451844	0.00257395
PTGFR	0.810298	1.19154e-07	0.106167	0.00956109
PTGIS	0.573895	4.63e-07	0.34484	0.00267084
PTGS2	0.637333	5.74613e-05	0.380619	0.00261245
PTH2R	0.275144	0.0462886	0.228433	0.00259197
PTPRB	0.325094	0.000195992	0.267295	0.00257395
PTPRCAP	1.04536	6.05742e-11	0.259728	0.00441371
PVRIG	0.735248	2.11485e-09	0.337816	0.00261479
PYHIN1	0.501569	0.00165438	0.216349	0.00451748
RAMP2	0.360035	0.000124444	0.217483	0.00775964
RAPGEF3	0.922996	1.66923e-31	0.278284	0.00257395
RASGRP2	1.09852	1.75067e-18	0.143628	0.00744093
RASIP1	0.668147	7.17926e-15	0.361456	0.00257395
RASL11A	0.459721	1.45117e-05	0.129903	0.0232692
RASL12	0.520014	4.69735e-12	0.269744	0.00257395
RASSF5	0.386129	4.48835e-05	0.269462	0.00534834
RASSF6	0.444903	0.00752385	0.141573	0.0338861
RBM5	0.351624	7.63806e-16	0.134653	0.0295312
RBMS3	0.295177	0.000904419	0.343353	0.00257395
RBP4	1.01528	1.24465e-06	0.4178	0.00257395
RBP7	0.321071	0.0102792	0.582558	0.00257395
RBPMS	0.48294	1.99002e-11	0.17891	0.0267687
RCBTB2	0.22182	2.14632e-05	0.189168	0.00414938
RCSD1	0.39093	2.99428e-05	0.100517	0.0453137
RELN	0.511853	0.00456851	0.128522	0.0492059
RFTN1	0.230545	0.00361096	0.31703	0.00261887
RGL1	0.271962	0.000631998	0.389125	0.00257395
RGMA	0.644482	6.52222e-10	0.35455	0.00257395
RGS18	0.3305	0.00275076	0.168664	0.0110497
RGS2	0.691807	2.87228e-09	0.321182	0.0109456
RHOJ	0.357733	1.50095e-06	0.278601	0.00257395
RILPL2	0.295476	3.41803e-06	0.159776	0.0142848
RIMS3	0.444193	3.49479e-06	0.1719	0.0237683
RNASE4	0.237186	0.00558309	0.446325	0.00261887
RND3	0.248003	0.034993	0.434991	0.00257395
RNF125	0.205655	0.00945024	0.255627	0.00265574
ROBO3	0.939062	3.19366e-22	0.166324	0.00935824
ROPN1	1.00454	7.73254e-06	0.224668	0.00743017
ROPN1B	0.773178	3.96303e-06	0.211085	0.00593061
RPL12	0.200349	0.0104775	0.21474	0.00441371
RPL13A	0.188689	0.0151902	0.199824	0.0236271
RPL13AP3	0.696408	5.63926e-11	0.11509	0.0188888
RPL13AP6	0.507928	8.15407e-12	0.223476	0.0077009
RPL18A	0.519562	1.18487e-08	0.236886	0.0232452
RPL31	0.267443	6.66478e-05	0.242415	0.0241757
RPL35A	0.160956	0.0122343	0.174216	0.015475
RPL4	0.161251	0.0136301	0.194994	0.0225895
RPL5	0.183075	0.00282017	0.163322	0.0292639
RPL7A	0.191842	0.00405489	0.193829	0.0308264
RPS13	0.159778	0.00776099	0.162689	0.018512
RPS27	0.247925	0.000459284	0.293115	0.0310951
RPS27A	0.265236	0.000261494	0.216736	0.00911175
RPS3	0.239527	0.00530732	0.24884	0.00261887
RPS3A	0.241339	0.000157422	0.192345	0.0325144
RPS6	0.33233	9.88395e-07	0.185925	0.00718208
RUNDC3B	0.296038	0.00319061	0.267469	0.00257395
RUNX1T1	0.376347	1.33063e-05	0.259227	0.00257395
RUNX3	0.482739	9.01394e-06	0.225738	0.0284324
RXRA	0.288741	1.63904e-09	0.227438	0.00296719
RYR1	0.456348	6.38861e-05	0.117139	0.0390388
RYR3	0.570015	3.65495e-09	0.124184	0.00322222
S1PR1	0.654504	2.08485e-11	0.313491	0.00257395
S1PR4	0.867024	3.41939e-08	0.117035	0.0308978
SAA1	1.27014	9.2698e-11	1.36212	0.00257395
SAA2	1.23932	1.54228e-10	0.138622	0.0049382
SAMD3	0.639394	4.51599e-06	0.214065	0.00310879
SAMD5	0.503358	0.000248544	0.13548	0.00912879
SCARA5	0.654329	0.00330423	0.27826	0.00261887
SCN3B	0.412821	0.00299137	0.108346	0.0328277
SCN4A	0.806326	3.60804e-10	0.149143	0.00261702
SCN4B	0.492104	2.22207e-06	0.140665	0.00629622
SCRG1	1.62047	7.77287e-26	0.259952	0.00257395
SDPR	0.991159	1.71513e-12	0.512595	0.00257395
SELL	0.510883	0.000640711	0.19555	0.0418977
SELP	0.745239	6.36809e-07	0.0892441	0.0407089
SEMA3G	0.49085	1.49394e-06	0.106931	0.0467358
SEMA4D	0.207777	0.000593125	0.15412	0.0412182
2017-09-04	0.324292	4.19889e-06	0.199179	0.0158562
SESN1	0.352174	1.28443e-07	0.229557	0.00276412
SETMAR	0.173834	0.000370657	0.162873	0.0125934
SFRP1	0.922605	4.68325e-07	1.25204	0.00257395
SFRP4	0.363174	0.00813875	0.534966	0.0032486
SGK223	0.547684	4.79997e-07	0.365205	0.00733803
SGSM1	0.325769	0.0101584	0.188666	0.0434345
SH2D1A	0.430116	0.0161504	0.183932	0.00833248
SH2D3C	0.559214	8.36587e-14	0.255996	0.00261245
SHANK2	0.311059	0.00340722	0.204881	0.0164945
SHANK3	0.690085	1.0696e-20	0.215759	0.00986177
SHE	0.569296	2.21152e-11	0.238994	0.00257395
SHROOM1	1.68295	5.78121e-20	0.445852	0.00387113
SLA2	0.5077	0.000478765	0.11493	0.0149473
SLAMF1	0.532791	0.000995146	0.152333	0.0170584
SLAMF6	0.387049	0.0246045	0.376282	0.00318714
SLC15A2	0.50735	0.00081544	0.101025	0.0439945
SLC19A3	0.943644	7.68405e-06	0.643863	0.00257395
SLC29A4	0.459272	8.29042e-05	0.344632	0.00257395
SLC7A10	1.10725	2.17005e-09	0.448601	0.00257395
SLC7A3	1.192	2.13415e-08	0.138847	0.00369543
SLC9A9	0.301084	0.000469419	0.263336	0.00257395
SLCO2A1	0.182557	0.0355954	0.359323	0.00257395
SLPI	0.389782	0.0348606	0.427888	0.00701636
SNCAIP	0.290882	0.00734639	0.282652	0.00309268
SOCS2	0.736668	1.7038e-07	0.868081	0.00257395
SOD3	0.738622	6.96293e-08	0.276558	0.00257395
SORBS1	0.389327	0.000140322	0.644219	0.00257395
SOWAHA	1.52421	3.55237e-15	0.632925	0.00257395
SOX10	1.10243	1.16723e-07	0.262283	0.00384496
SOX17	0.790995	9.41192e-15	0.221232	0.00257395
SOX18	0.684965	4.5511e-13	0.338756	0.00260924
SOX7	0.409169	3.52234e-05	0.169446	0.00324473
SPARCL1	0.364243	1.18228e-05	0.614844	0.00257395
SPOCK2	0.62446	8.96635e-06	0.43485	0.00313037
SPRY1	0.557679	2.65857e-08	0.588813	0.00257395
SPRY2	0.460817	1.49072e-06	0.355099	0.00257395
SRL	0.725538	7.55677e-14	0.132723	0.00306165
SRPX	0.304891	0.00579244	0.489299	0.00257395
SRSF3	0.144965	1.79033e-06	0.112801	0.0447449
SRSF7	0.131553	2.70494e-06	0.156835	0.00986177
STAC2	1.3041	7.16811e-08	0.270106	0.00355094
STAMBPL1	0.408607	2.05333e-08	0.278524	0.00257395
STARD5	0.519182	3.1905e-11	0.233193	0.00299533
STAT4	0.305169	0.0191193	0.336821	0.00257395
STK39	0.172985	0.035231	0.256945	0.0212021
STX19	0.595646	1.57563e-05	0.140903	0.0186983
STXBP6	0.49204	0.000176621	0.115041	0.0313772
SV2B	0.715164	2.88892e-08	0.125707	0.00750046
SVEP1	0.455587	7.94265e-05	0.77289	0.00257395
SYCP1	0.822948	0.00478246	0.145721	0.0236062
SYN2	0.806919	4.0869e-08	0.261649	0.00257395
SYNM	0.862199	2.08745e-08	0.488892	0.00257395
SYT11	0.163937	0.0356118	0.220596	0.0068795
TAC1	0.629	0.00089744	0.115192	0.0211658
TBC1D10C	0.902377	2.59559e-11	0.315026	0.00303049
TBC1D13	0.114128	0.00617126	0.105871	0.0438455
TBC1D2B	0.18385	0.00110779	0.25398	0.00257395
TCEAL2	0.745587	5.91493e-09	0.265735	0.00860168
TCEAL7	0.523915	7.66405e-09	0.186418	0.00268847
TCF7L2	0.314664	1.14958e-05	0.235664	0.00257395
TCN2	0.423643	4.00883e-09	0.139257	0.0403028
TDRD10	1.33794	8.17384e-34	0.153907	0.0032636
TDRD5	0.324726	0.0205382	0.24374	0.0152897
TEK	0.293384	0.00132295	0.353488	0.00257395
TENC1	0.424088	3.18686e-16	0.113436	0.0278032
TESC	1.19714	8.57529e-20	0.214797	0.00492889
TF	0.478804	0.0115777	0.762752	0.00257395
TFAP2B	0.965443	1.05419e-05	0.812408	0.00257395
TGFB3	0.32004	4.195e-05	0.214201	0.0376424
TGFBR2	0.368083	2.02511e-05	0.535652	0.00257395
THBS4	0.832968	7.31959e-08	1.10169	0.00257395
THEMIS	0.54305	0.000896948	0.099581	0.0315814
THSD7B	0.715569	4.21716e-09	0.19657	0.00257395
TINAGL1	0.467172	8.79083e-06	0.0984404	0.0284324
TLE2	0.628172	4.87646e-15	0.234588	0.00831584
TLE4	0.338586	4.00096e-05	0.270054	0.00258898
TLR10	0.658839	3.23327e-06	0.115492	0.0324647
TMEM100	0.985462	4.4358e-13	0.32982	0.00257395
TMEM119	0.633848	1.86487e-11	0.573957	0.00257395
TMEM237	0.237157	3.33359e-06	0.166864	0.0173631
TMEM37	0.531191	4.16809e-06	0.262203	0.00267084
TMEM88	0.932822	5.81688e-20	0.27546	0.00257395
TMOD1	0.617745	1.33611e-07	0.218785	0.00257395
TMPRSS3	1.05963	1.12811e-09	0.372223	0.0332385
TNFAIP8	0.230491	0.00942368	0.162686	0.018814
TNFRSF13B	1.14343	2.53474e-08	0.206342	0.00451748
TNFRSF17	0.489634	0.0123914	0.285065	0.00645158
TNFSF12	0.388906	6.34028e-10	0.139475	0.0289517
TNMD	1.18362	1.63053e-08	0.455967	0.00257395
TNNT3	1.22376	1.81036e-13	0.210889	0.00257395
TNS1	0.33664	1.75448e-05	0.160885	0.00542239
TOMM7	0.162388	0.0227797	0.160279	0.00495196
TPTE2P3	0.270444	0.0417964	0.317169	0.00257395
TRAF3IP3	0.471646	5.14871e-06	0.256079	0.00303049
TRAT1	0.611085	0.000784442	0.157079	0.00749123
TRIM22	0.218217	0.0172375	0.260263	0.00743017
TRIM6	0.21498	0.0177204	0.261928	0.00447821
TSC22D1	0.155394	0.00590255	0.32118	0.00688252
TSC22D3	0.299766	5.68662e-06	0.226035	0.00779446
TSHZ2	0.492425	1.10911e-05	0.588206	0.00257395
TSPAN32	0.88997	2.02261e-14	0.173896	0.0132189
TSPAN7	0.762983	6.79144e-12	0.81283	0.00257395
TTC3	0.12947	0.0140649	0.164262	0.0205015
TUSC1	0.280281	6.34643e-06	0.173563	0.00833248
TUSC5	1.23166	4.07921e-07	0.25875	0.00257395
TWIST2	0.821504	2.38149e-11	0.189153	0.00418137
TXNIP	0.506472	3.74997e-10	0.504012	0.00257395
UBASH3A	0.767275	5.17886e-07	0.110343	0.0357232
UBE2E3	0.189762	0.0446982	0.292167	0.0183074
UCP2	0.314917	0.00225013	0.389382	0.00332645
VAMP5	0.410272	3.57158e-06	0.252944	0.0049382
VEGFC	0.162278	0.0240028	0.138745	0.0308693
VIM	0.208438	0.00782154	0.210397	0.036449
VIT	0.681903	1.65601e-06	0.125709	0.00408156
VPREB3	0.799673	3.61789e-05	0.205805	0.0226966
VSIG2	0.906388	1.68172e-05	0.240915	0.0296609
VTCN1	0.543839	0.00686587	0.587253	0.0402086
VWF	0.479893	2.39652e-08	0.433784	0.00257395
WNK4	0.806581	1.97763e-06	0.667371	0.00257395
WNT10A	0.651801	3.84428e-06	0.0872158	0.0422693
YPEL1	0.35545	1.88789e-08	0.125349	0.0232975
YPEL4	0.652626	3.24044e-12	0.0824919	0.0267408
ZAP70	0.980559	5.76597e-10	0.191332	0.00520197
ZBTB16	0.712634	6.68473e-05	0.536123	0.00257395
ZCCHC24	0.514217	2.19242e-13	0.475175	0.00257395
ZEB2	0.180663	0.0365873	0.181415	0.00544093
ZFP36	0.818333	3.86723e-11	0.344751	0.00898753
ZFP36L1	0.308639	3.30508e-05	0.23846	0.0475806
ZFP36L2	0.618861	8.50409e-14	0.391171	0.00257395
ZFP37	0.365681	6.80589e-05	0.282149	0.00257395
ZNF266	0.301247	4.18242e-09	0.162805	0.0219212
ZNF366	0.340281	0.00423999	0.0899864	0.0372596
ZNF423	0.438462	2.42371e-06	0.184739	0.0238108
ZNF512	0.121428	0.0157355	0.141392	0.0407771
ZNF667	0.260355	0.0391388	0.108426	0.0286746
ZNF830	0.0902865	0.0348387	0.135623	0.0341688
ZNF831	0.580908	0.0010799	0.146855	0.00513135
ZRANB2	0.0943408	0.0284481	0.177401	0.00585185
AARS	-0.488915	6.7616e-18	-0.174907	0.0153981
AASDHPPT	-0.419555	8.37166e-15	-0.142139	0.0488699
ABAT	-0.298027	0.0111951	-0.280563	0.00507991
ABCA3	-0.611132	2.96763e-11	-0.533421	0.00257395
ABCC1	-0.296251	3.6242e-08	-0.160216	0.00491412
ABCF3	-0.1324	0.000819019	-0.105759	0.0478639
ABHD12	-0.279871	0.000508663	-0.289005	0.00788089
ACAT1	-0.41535	3.12679e-09	-0.21659	0.0211083
ACLY	-0.428476	7.493e-14	-0.204369	0.0153042
ACOT7	-0.479775	1.91824e-09	-0.306483	0.00267703
ACP2	-0.16015	0.00756074	-0.205316	0.0129716
ACTA1	-0.470863	0.00545567	-0.275197	0.0248887
ADAM19	-0.365425	0.000235798	-0.243166	0.0085
ADAT1	-0.502049	5.99603e-11	-0.175252	0.0077554
ADIPOR2	-0.616581	1.26399e-10	-0.353773	0.00289172
ADRM1	-0.158913	0.0423283	-0.214157	0.00313974
AIFM1	-0.335451	1.08439e-11	-0.224329	0.00261479
AIMP2	-0.184625	5.39027e-06	-0.139076	0.0232871
AKR7A3	-0.69073	5.06018e-05	-0.368783	0.0264878
ALDH1B1	-0.375843	7.23031e-10	-0.130306	0.0163383
ALDOA	-0.397273	4.67455e-07	-0.313976	0.0186898
ALG3	-0.257265	1.50255e-05	-0.154265	0.0193826
ALOX12P2	-0.703554	0.000606936	-0.100937	0.0301339
ALPK2	-0.571898	6.09865e-05	-0.287559	0.00261887
AMZ1	-0.513738	0.0033724	-0.0812577	0.0436226
AMZ2	-0.400048	3.58141e-13	-0.142972	0.0364945
ANGPT2	-0.419551	1.63374e-06	-0.188317	0.0237844
ANO10	-0.271247	2.35885e-09	-0.162378	0.0202416
ANXA2P3	-0.212496	0.00040929	-0.121308	0.017853
AP1B1	-0.11226	0.0202977	-0.193617	0.00472509
APEH	-0.140948	0.0073302	-0.161505	0.010671
APLN	-0.774723	1.24285e-11	-0.153355	0.0066057
APLP1	-1.32776	3.36816e-15	-0.288791	0.0294227
APLP2	-0.510991	1.43411e-13	-0.186478	0.0407476
APRT	-0.178146	0.0320107	-0.165925	0.0276807
ARF3	-0.337059	5.69205e-16	-0.14773	0.0152897
ARFGEF2	-0.460673	6.79024e-10	-0.12224	0.047418
ARHGAP17	-0.0772665	0.0447112	-0.153462	0.012805
ARL6IP1	-0.447979	3.89042e-14	-0.166657	0.0288996
ARSB	-0.278918	9.66205e-05	-0.121609	0.0369004
ASCL1	-1.23103	0.000721984	-0.347639	0.0478656
ATP2A2	-0.296666	1.30666e-08	-0.285251	0.00257395
ATP6AP1	-0.42387	1.16901e-12	-0.262698	0.00273038
ATP6V0A1	-0.240752	2.08048e-07	-0.270503	0.00257395
ATP6V0B	-0.24007	0.000616876	-0.224245	0.00391549
ATP6V0C	-0.202115	0.00454243	-0.218085	0.00278347
ATP6V1A	-0.3859	1.7817e-16	-0.149507	0.017378
ATP6V1H	-0.380961	3.32519e-10	-0.187566	0.0217365
ATXN2L	-0.113083	0.0140416	-0.191636	0.00265574
BAI2	-0.378524	0.00288336	-0.206873	0.0128679
BCAP31	-0.316139	1.50151e-07	-0.182953	0.00743017
BCAS4	-0.436318	4.12163e-05	-0.254115	0.0330406
BCAT1	-0.408122	0.000459454	-0.21907	0.00416359
BCKDK	-0.153027	0.0102689	-0.265079	0.00257395
BEX1	-1.05534	0.00109982	-0.918449	0.00585185
BOP1	-0.266017	0.00300341	-0.316667	0.00257395
BRI3BP	-0.472874	6.54852e-10	-0.136581	0.031195
BSN	-0.33285	0.0153591	-0.22471	0.0223272
BTRC	-0.353868	4.66601e-06	-0.162455	0.0464647
C12orf49	-0.319516	2.56146e-07	-0.114302	0.024352
C16orf45	-0.320138	0.0114102	-0.255373	0.0210241
C16orf72	-0.291292	7.51584e-12	-0.133424	0.0238108
C16orf87	-0.610789	1.06914e-20	-0.130665	0.0263699
C1QBP	-0.192815	0.00134811	-0.19077	0.0165995
C20orf85	-1.27697	0.00115247	-0.12907	0.0404971
C3orf33	-0.18112	0.00804455	-0.0973407	0.0286746
C5orf46	-0.788062	3.64293e-07	-0.64877	0.00257395
C8orf33	-0.28614	6.5115e-06	-0.158537	0.0438455
C8orf34	-1.081	9.2213e-09	-0.301003	0.0449036
C8orf76	-0.246117	0.000242081	-0.167252	0.012607
C9orf171	-0.855334	3.779e-05	-0.132453	0.0142149
C9orf64	-0.204312	1.87704e-05	-0.126623	0.023832
CA9	-1.16655	4.65785e-07	-0.161014	0.0157497
CACNA1H	-0.538024	0.00375685	-0.371466	0.0386517
CAMK2B	-0.72222	3.20396e-05	-0.420224	0.012747
CAPN1	-0.207078	8.89041e-06	-0.195049	0.0108351
CASK	-0.383365	8.96574e-08	-0.186401	0.012607
CBX2	-0.668174	1.22608e-06	-0.310365	0.0101282
CCDC103	-0.351982	3.69481e-05	-0.226805	0.00257395
CCDC51	-0.166276	0.00231728	-0.116608	0.0363318
CCNF	-0.344749	5.75859e-09	-0.324981	0.00257395
CCRN4L	-0.49081	4.53456e-05	-0.406663	0.00261887
CD1A	-0.691747	0.00317504	-0.238421	0.0491128
CD55	-0.391967	9.07056e-06	-0.230829	0.0232871
CDC20B	-0.79347	0.0201793	-0.217972	0.0181477
CDH1	-2.23662	1.27848e-86	-1.68865	0.00257395
CDH2	-1.01537	5.84623e-15	-0.604638	0.00257395
CDHR3	-0.896034	9.92889e-06	-0.296904	0.0418767
CDIPT	-0.113383	0.0497942	-0.153998	0.0187512
CDK5R1	-0.443118	1.65137e-06	-0.201276	0.00261245
CDR2	-0.173498	0.00217501	-0.203963	0.00488435
CELSR2	-0.547216	5.09591e-07	-0.400419	0.00383312
CENPBD1	-0.222754	3.02268e-05	-0.173699	0.012186
CEP41	-0.144993	0.00839116	-0.189035	0.0152897
CEP85	-0.306717	4.00339e-06	-0.157854	0.00442503
CETN2	-0.252791	2.89626e-06	-0.13036	0.0394572
CGN	-0.236305	0.011339	-0.274399	0.0243666
CHD6	-0.303339	2.3104e-06	-0.130957	0.0408911
CHD7	-0.508223	1.27658e-08	-0.229758	0.00416932
CHN1	-0.304439	5.78347e-05	-0.182013	0.0243234
CHRNA1	-0.383226	0.01278	-0.15467	0.00812587
CHST1	-0.961249	2.87228e-09	-0.381673	0.0119227
CIAPIN1	-0.354852	1.75163e-11	-0.129567	0.0289517
CLIP1	-0.385507	8.02107e-11	-0.149129	0.0488699
CLPTM1L	-0.110504	0.0319109	-0.157839	0.0459379
CLUAP1	-0.325821	2.01692e-09	-0.200918	0.00485568
CMC1	-0.146605	0.00486733	-0.140362	0.0402588
CMC2	-0.13054	0.0369599	-0.153145	0.0271026
CMTM4	-0.392007	3.76615e-06	-0.198541	0.0237177
CNDP2	-0.272083	1.08368e-06	-0.153035	0.0283349
CNEP1R1	-0.261991	1.00537e-06	-0.147743	0.0214614
CNTNAP2	-0.885256	2.11514e-05	-0.611102	0.00753656
COASY	-0.130758	0.0368131	-0.188089	0.0106613
COL10A1	-0.674252	1.82078e-06	-0.479137	0.00746939
COL11A1	-1.06801	1.14421e-08	-1.32356	0.00257395
COL12A1	-0.623645	1.99193e-07	-0.406423	0.00454282
COL22A1	-0.541423	9.93433e-05	-0.195998	0.00473455
COL4A1	-0.341869	2.20696e-05	-0.234288	0.0105979
COL5A3	-0.240583	0.0247166	-0.169897	0.00814834
COQ7	-0.255708	1.69585e-06	-0.205918	0.00290174
COQ9	-0.273801	1.49645e-06	-0.193545	0.00488435
CORIN	-0.576566	7.54959e-05	-0.260647	0.00747685
COX6A1	-0.227367	0.00156294	-0.153035	0.0197347
COX6C	-0.778182	4.26912e-08	-0.349825	0.00257395
CPT2	-0.155511	0.000820416	-0.14921	0.0171935
CSMD2	-0.535805	5.98128e-06	-0.10986	0.0214693
CSPG4	-0.240692	0.00315918	-0.182281	0.00532903
CST1	-0.67611	0.00386495	-0.659658	0.00784328
CYB561	-0.495235	2.09161e-11	-0.281297	0.00258898
CYC1	-0.234821	0.00128874	-0.205185	0.00796212
CYFIP2	-0.458609	0.000118539	-0.341274	0.0138825
CYP27B1	-0.627572	3.25485e-05	-0.194376	0.00572274
DBNDD1	-0.723237	2.55658e-14	-0.468115	0.00257395
DCBLD1	-0.516907	1.21282e-10	-0.205811	0.00399745
DCTN5	-0.305778	4.543e-11	-0.182716	0.00461521
DDR1	-0.161736	0.0180849	-0.291935	0.00615641
DDX10	-0.261843	2.38778e-08	-0.129179	0.0476941
DHCR7	-0.659237	4.53994e-11	-0.44262	0.00257395
DHX33	-0.109755	0.0201495	-0.126044	0.0312532
DIO1	-1.46391	2.20785e-09	-0.478053	0.0278032
DISP2	-0.387327	0.0236	-0.230952	0.018459
DNAJA3	-0.2806	2.37696e-08	-0.27716	0.00257395
DNAJB11	-0.216108	4.4094e-06	-0.131998	0.0259163
DNAJC3	-0.425765	1.11506e-12	-0.117143	0.0332545
DNAJC5	-0.256885	2.10717e-05	-0.201432	0.00261479
DNAL1	-0.245499	2.87301e-06	-0.111808	0.0366235
DNASE2	-0.146792	0.00162147	-0.150857	0.015583
DPP3	-0.220562	0.00024423	-0.199762	0.00578019
DPY19L1	-0.472764	2.29095e-08	-0.174282	0.0428938
DTNA	-0.976047	4.95471e-12	-0.29035	0.007551
DUSP14	-0.271667	3.26865e-05	-0.220403	0.00528494
DYNC1H1	-0.274961	8.58304e-11	-0.131876	0.0254597
DYNLL2	-0.452808	5.77618e-14	-0.132442	0.0431392
DYNLT3	-0.431109	3.4999e-13	-0.201746	0.0102739
EARS2	-0.366835	1.88197e-10	-0.218545	0.00265574
ECE2	-0.255867	0.00122684	-0.174009	0.0181489
ECM1	-0.649664	0.000126576	-0.393741	0.0176788
EDC4	-0.115182	0.0239763	-0.145263	0.0376498
EEF1A2	-1.06296	3.44072e-09	-0.883029	0.00257395
EFR3A	-0.468392	4.80864e-14	-0.133683	0.0349697
EFR3B	-0.584197	7.83827e-08	-0.374633	0.00261479
EIF2AK1	-0.327708	2.91359e-15	-0.133555	0.0285507
EIF3C	-0.290008	0.0102013	-0.112663	0.0160646
EIF3H	-0.481498	2.97293e-08	-0.263931	0.0176127
EIF4G1	-0.209039	1.68453e-07	-0.129118	0.0293217
EIF4G3	-0.226428	1.08299e-05	-0.152425	0.0325383
ELL3	-0.294193	8.2765e-05	-0.168561	0.0353813
ELMO2	-0.32239	6.12223e-11	-0.130132	0.0241757
ELOVL6	-0.572686	1.32008e-09	-0.277226	0.0053508
ENO1	-0.172666	0.00698748	-0.165832	0.0076098
ENO2	-0.726996	1.21982e-09	-0.534194	0.00257395
EPT1	-0.504442	2.74344e-16	-0.13048	0.0283349
EPYC	-1.07308	6.71362e-06	-0.495742	0.00257395
ERAL1	-0.268836	3.64086e-06	-0.154992	0.0203771
ERMP1	-0.306723	5.56899e-05	-0.18765	0.0163383
ESM1	-0.693787	1.88148e-09	-0.36372	0.00257395
ESR1	-0.543289	3.1086e-06	-0.309406	0.0440341
EXOSC6	-0.293092	2.59605e-08	-0.142993	0.0416425
FADS1	-0.933852	8.78537e-17	-0.255365	0.00593884
FADS2	-1.44319	2.64472e-18	-0.193664	0.00355094
FAHD1	-0.259573	2.93614e-06	-0.230924	0.00342507
FAM102A	-0.29885	2.87858e-07	-0.193738	0.0174124
FAM183A	-0.545638	0.000553048	-0.397746	0.00313382
FAM216A	-0.183871	0.0161475	-0.155165	0.0246118
FAM57B	-0.577909	0.000354617	-0.462018	0.00257395
FAM65A	-0.0997271	0.039165	-0.139653	0.031234
FAM83H	-0.362185	1.09013e-06	-0.2883	0.00523996
FAM86A	-0.118764	0.0322824	-0.152395	0.0313772
FAR2	-0.582497	1.44064e-07	-0.22982	0.0250668
FASN	-0.523298	8.38477e-05	-0.417686	0.00326426
FASTKD5	-0.333607	2.26508e-12	-0.12362	0.0298262
FBXL16	-0.405034	0.00125451	-0.386633	0.0053508
FBXO15	-0.241074	0.0457644	-0.211994	0.0258565
FBXO2	-0.336991	0.0281204	-0.292022	0.017985
FCRLB	-1.66005	1.3964e-14	-0.527094	0.00625848
FGD1	-0.331471	2.97293e-08	-0.188818	0.00699325
FGF10	-1.3575	3.39365e-08	-0.184791	0.044446
FKBP4	-0.38477	4.59754e-07	-0.287745	0.00426029
FLNB	-0.331189	1.52988e-05	-0.275528	0.014283
FN1	-0.78692	1.14824e-10	-0.204315	0.00404056
FOPNL	-0.236731	1.18719e-06	-0.154106	0.0286768
FOXN4	-1.07399	1.62624e-06	-0.13799	0.021442
FSIP1	-0.993775	1.02778e-11	-0.368826	0.0284278
FZD3	-0.443561	8.16285e-06	-0.390666	0.00257395
FZD6	-0.742905	1.08368e-11	-0.17497	0.0317151
G6PC3	-0.176399	0.0105339	-0.234217	0.00578019
G6PD	-0.451929	4.08074e-12	-0.261551	0.00271282
GAD1	-1.48816	7.40956e-10	-0.451576	0.0143708
GALE	-0.38989	5.37554e-06	-0.387767	0.00257395
GALNT1	-0.284114	3.96434e-06	-0.166176	0.0336711
GAS8	-0.137231	0.0427599	-0.217765	0.00441371
GEMIN6	-0.258628	5.44042e-07	-0.123124	0.037248
GFOD2	-0.163285	0.000127544	-0.124868	0.0305566
GINS2	-0.797646	1.50273e-14	-0.430387	0.00257395
GJA1	-1.09173	1.33863e-12	-0.413857	0.0366334
GJB2	-0.716532	2.52981e-06	-0.842299	0.00257395
GLDC	-1.97721	5.4126e-15	-0.255177	0.0495203
GLIS3	-0.238131	0.0453376	-0.216563	0.012163
GLRB	-0.699085	3.15851e-06	-0.298624	0.0481862
GLYR1	-0.147751	0.00149536	-0.177887	0.00619335
GNAS	-0.415157	7.44872e-11	-0.217346	0.00404798
GNB1	-0.26754	2.03713e-12	-0.126931	0.0296191
GNS	-0.289142	4.58079e-07	-0.122484	0.0483858
GOT2	-0.478279	1.903e-13	-0.291993	0.00303049
GPHN	-0.607662	9.23667e-14	-0.167832	0.0341713
GPR56	-0.517104	6.79144e-12	-0.286251	0.00529126
GRHL2	-0.361057	1.43819e-10	-0.199811	0.00953945
GRIA2	-0.913451	0.00869556	-1.08508	0.00257395
GRM8	-0.479745	0.000252535	-0.142239	0.00715553
GSPT1	-0.380585	3.86725e-16	-0.266322	0.00257395
GSS	-0.284078	4.89595e-07	-0.197177	0.00284168
GTF3C1	-0.140687	0.00563504	-0.195424	0.00960942
GTPBP4	-0.276029	3.21562e-12	-0.150396	0.0145325
H2AFJ	-0.713894	3.2395e-08	-0.400308	0.00261245
H3F3C	-0.227576	1.40933e-05	-0.193932	0.0243181
HAGH	-0.184314	0.0170089	-0.440444	0.00257395
HAPLN1	-0.935271	6.15358e-06	-0.16164	0.0216867
HDAC6	-0.0878424	0.0177845	-0.160198	0.0124482
HEATR3	-0.32726	2.08011e-06	-0.150744	0.016389
HEPH	-0.329387	0.000206653	-0.185844	0.0101391
HIST1H1C	-0.863676	2.04194e-08	-0.564979	0.0032486
HIST1H2AE	-0.536223	0.00238094	-0.275647	0.00818221
HIST1H2BD	-0.684222	7.16993e-08	-0.370983	0.02076
HIST1H2BF	-1.48113	7.05791e-13	-0.14656	0.0378399
HIST1H2BG	-0.685152	0.00022554	-0.336323	0.00790434
HIST1H2BH	-0.497891	0.00660816	-0.13404	0.0267426
HIST1H3H	-0.750197	0.000141025	-0.311154	0.00684615
HIST1H4H	-0.863416	8.16929e-07	-0.359562	0.0453137
HIST2H2BE	-0.582219	4.18084e-06	-0.549145	0.00257395
HIST2H2BF	-0.372521	0.00929392	-0.150728	0.00822597
HM13	-0.350434	8.89839e-09	-0.175514	0.0446854
HMBS	-0.198695	0.00205079	-0.133788	0.0422204
HMGB3	-0.755816	2.95308e-11	-0.4614	0.00257395
HN1	-0.494389	1.22001e-09	-0.15897	0.0120587
HN1L	-0.390931	1.49652e-11	-0.194997	0.00726887
HNRNPAB	-0.117154	0.016495	-0.150269	0.0322107
HPRT1	-0.363322	5.93359e-10	-0.256889	0.00261245
HSBP1	-0.44548	9.10276e-14	-0.17386	0.0239585
HSD17B6	-0.458542	3.83868e-06	-0.256629	0.00806321
HSP90B1	-0.313085	8.90774e-12	-0.139988	0.0381247
HSPA1A	-0.198785	0.0394071	-0.286565	0.0148827
HSPA9	-0.320704	4.44095e-12	-0.151857	0.0269313
HSPB8	-1.30383	2.94032e-15	-0.416416	0.00517763
HSPH1	-0.635706	2.93324e-18	-0.205561	0.0211229
HYAL3	-0.254082	0.00241635	-0.199455	0.00426029
HYOU1	-0.403251	2.89646e-11	-0.254429	0.00271282
ICT1	-0.202494	0.00130418	-0.169182	0.00986177
IFT46	-0.288781	1.03303e-05	-0.153211	0.0372087
IGF2R	-0.201536	0.00146191	-0.165797	0.00896256
IGFL1	-0.904125	7.43848e-05	-0.193015	0.00952419
IGFL2	-0.658542	0.000540141	-0.200466	0.0404413
INTS2	-0.527598	3.94461e-11	-0.139692	0.0232871
INTS5	-0.155399	0.00058927	-0.131245	0.0259163
IQCG	-0.152129	0.0187843	-0.173001	0.0123537
IRX5	-0.174062	0.031915	-0.287828	0.0117707
ISG15	-0.72634	2.008e-05	-0.389052	0.033906
ITFG3	-0.168133	0.00229414	-0.281887	0.00257395
ITGA11	-0.708405	5.78172e-08	-0.540124	0.00257395
ITPR3	-0.189695	0.00117905	-0.207972	0.0122753
IVD	-0.206321	0.000126203	-0.179826	0.0146964
KCND2	-0.804442	1.19313e-07	-0.190797	0.0166479
KCNF1	-1.09777	1.46697e-06	-0.511504	0.00521872
KCNJ6	-1.24624	5.05802e-09	-0.148122	0.0325101
KCNK6	-0.460374	8.54939e-07	-0.284419	0.00637835
KCNS3	-0.219396	0.0440474	-0.341654	0.00754653
KCTD5	-0.289002	9.31668e-09	-0.356637	0.00257395
KIAA1467	-1.01795	1.24156e-15	-0.299561	0.0261346
KISS1R	-0.658387	0.00173352	-0.38955	0.0043389
KLHL18	-0.137307	0.000398142	-0.110908	0.0127065
KREMEN2	-0.547412	0.0020751	-0.253275	0.0201844
KRT6A	-1.47068	5.75542e-14	-0.177625	0.0408934
KRT80	-0.749543	1.21977e-08	-0.341579	0.00552261
KTN1-AS1	-0.214489	0.00963642	-0.111065	0.0304951
LACTB	-0.24091	0.00066035	-0.206801	0.0158948
LACTB2	-0.517613	3.29081e-13	-0.17486	0.0454954
LAMC2	-0.512023	0.00039729	-0.242411	0.0467081
LARS	-0.166223	6.0012e-05	-0.119403	0.0340664
LCMT1	-0.269306	3.08197e-05	-0.162469	0.0472004
LDHA	-0.494462	2.45317e-16	-0.154552	0.0360933
LDLR	-0.406664	3.0568e-05	-0.454489	0.00257395
LGALS3BP	-0.384631	2.05929e-05	-0.311007	0.00595422
LMTK3	-0.277722	0.0239577	-0.344674	0.0261436
LONP2	-0.634319	2.34359e-20	-0.240578	0.0050356
LRP11	-0.595082	6.16539e-20	-0.235909	0.00313974
LRP8	-0.729185	1.82789e-16	-0.180281	0.00314493
LRRC15	-0.354523	0.014421	-0.419336	0.00257395
LRRC41	-0.121985	0.0006217	-0.111733	0.0446709
LRRC46	-0.256739	0.0251343	-0.183414	0.00290174
LRRC6	-0.604675	5.87828e-07	-0.277936	0.00922376
LRRC8E	-0.250113	8.86325e-06	-0.142097	0.0180442
LRRFIP2	-0.294073	3.45705e-05	-0.21783	0.0152897
LRTOMT	-0.165432	0.0106566	-0.206457	0.00534834
LY6E	-0.266996	0.0393301	-0.260399	0.0454954
MANBAL	-0.194574	0.00178931	-0.19662	0.00414938
MANF	-0.179018	0.00265226	-0.200606	0.00330801
MAPK8IP2	-0.759346	1.8104e-08	-0.253475	0.00790337
MBOAT7	-0.252573	0.00139395	-0.178373	0.0488699
MED13L	-0.469668	1.35249e-08	-0.150785	0.0256336
METTL1	-0.231156	0.000432108	-0.166762	0.00425273
MFAP5	-0.55143	1.03386e-05	-0.324812	0.0208211
MFSD6	-0.290866	0.000425591	-0.206461	0.0340664
MICAL2	-0.383283	2.07772e-05	-0.123295	0.0229483
MIEN1	-0.238961	0.0253097	-0.183228	0.0102467
MIPEP	-0.207848	0.00214849	-0.175403	0.0198763
MLLT11	-0.279054	0.000196927	-0.21602	0.0118761
MMP1	-1.78218	4.72623e-17	-0.132057	0.0227469
MMP10	-1.89064	5.85839e-21	-0.440631	0.00257395
MMP11	-0.50089	0.000299915	-1.15575	0.00257395
MMP13	-1.02818	9.017e-08	-0.367132	0.00257395
MMP9	-0.680329	0.000258183	-0.890625	0.00257395
MPV17	-0.119407	0.0122089	-0.143561	0.0106596
MPV17L	-0.416603	0.000684521	-0.165514	0.0109555
MRPS28	-0.375942	2.53262e-08	-0.181571	0.0296191
MRPS30	-0.658431	1.1885e-05	-0.495397	0.00949395
MSMO1	-0.484456	5.71345e-15	-0.198417	0.0104116
MTA2	-0.150154	0.000253749	-0.12308	0.0382172
MYT1	-1.38063	8.18702e-10	-0.338906	0.00992205
NAA20	-0.295353	3.2303e-08	-0.173841	0.0333912
NAV1	-0.359029	1.50738e-05	-0.254682	0.00313974
NCBP2	-0.20408	3.50256e-08	-0.133481	0.0292778
NDE1	-0.339839	2.01692e-09	-0.239736	0.00484983
NDRG3	-0.295879	3.4596e-11	-0.159861	0.0117252
NDUFAB1	-0.166575	0.00682026	-0.219871	0.00342799
NDUFV2	-0.281108	2.45161e-05	-0.131856	0.0462203
NEK8	-0.167919	0.0189718	-0.152858	0.0259163
NETO2	-0.780128	2.03448e-09	-0.262394	0.0104653
NFE2L1	-0.377215	8.91221e-15	-0.184425	0.0162572
NID2	-0.449027	1.7445e-06	-0.121882	0.024373
NKAIN1	-0.988454	1.56407e-07	-0.262558	0.00363553
NKX3-2	-0.362863	0.0223942	-0.449432	0.00257395
NME1	-0.346433	9.71455e-05	-0.285947	0.00258798
NME1-NME2	-0.543286	1.13749e-05	-0.132409	0.0235708
NOL3	-0.217207	0.0138311	-0.235283	0.00509524
NOMO1	-0.387098	2.34456e-14	-0.273796	0.00257395
NPC1	-0.268397	6.44888e-08	-0.133182	0.0132213
NRSN2	-0.229385	0.000114699	-0.24681	0.00257395
NSUN2	-0.195356	1.88182e-06	-0.126608	0.0296191
NTM	-0.419353	2.96416e-06	-0.366451	0.00257395
NUTF2	-0.311942	2.07369e-06	-0.141044	0.0149282
OGFOD1	-0.455336	5.9928e-25	-0.183151	0.00451748
ORC6	-0.667375	4.81127e-10	-0.11613	0.0301339
ORMDL2	-0.242046	3.42018e-05	-0.092744	0.0481127
P4HA1	-0.591707	9.31356e-18	-0.191342	0.0232975
P4HB	-0.347618	3.88756e-09	-0.197943	0.00959872
PAICS	-0.333405	1.15632e-10	-0.165508	0.0156349
PAPD5	-0.605793	1.39739e-13	-0.330171	0.00261245
PARD6A	-0.408383	7.65816e-06	-0.243922	0.00282658
PARD6B	-0.761648	1.51553e-09	-0.163671	0.0225628
PARN	-0.289515	1.61981e-11	-0.261405	0.00257395
PCCB	-0.282689	2.13292e-07	-0.192017	0.0122787
PCDH17	-0.284174	0.003238	-0.265145	0.00575959
PCDH7	-0.312209	0.00529473	-0.316366	0.00265574
PCDHGB4	-0.616307	0.0016895	-0.119107	0.00552626
PDCL3	-0.217232	6.77479e-06	-0.116834	0.0434043
PDE12	-0.253635	7.83232e-08	-0.114652	0.0284153
PDHB	-0.144019	0.00440693	-0.143458	0.0284324
PDPK1	-0.397448	4.7789e-10	-0.180472	0.00839507
PDPN	-0.211374	0.0478098	-0.299588	0.00404551
PDXP	-0.173784	0.00482943	-0.216068	0.00793739
PFKFB4	-0.298352	1.49181e-06	-0.271908	0.00257395
PGAM5	-0.237999	5.75774e-08	-0.186884	0.00257395
PGD	-0.370842	3.39288e-12	-0.162581	0.0283349
PGR	-0.621775	0.00123679	-0.493882	0.00287719
PHKA1	-0.462469	1.89471e-11	-0.159508	0.00354852
PIGU	-0.225053	4.93274e-05	-0.141667	0.0284442
PIK3R2	-0.131867	0.0193391	-0.163061	0.0410284
PIP4K2C	-0.450002	2.07035e-16	-0.140622	0.0186898
PKIB	-0.405064	0.00366362	-0.541571	0.00284566
PLA2G4C	-0.238951	0.00919577	-0.271986	0.0102512
PLAU	-0.70885	8.82649e-10	-0.648135	0.00257395
PLEC	-0.159846	0.00659833	-0.161603	0.0106596
PLOD1	-0.190598	0.000524905	-0.193527	0.00738764
PLOD2	-0.807431	3.85132e-14	-0.438465	0.00257395
PNPO	-0.476772	1.17038e-15	-0.30444	0.00257395
POLDIP2	-0.286866	3.53756e-08	-0.139079	0.0221375
POLR3K	-0.329959	2.01777e-06	-0.268245	0.00261245
PPAPDC1A	-0.365655	0.0134422	-0.180911	0.0285518
PPEF1	-0.791733	2.44123e-14	-0.42686	0.00257395
PPM1E	-1.163	4.56602e-12	-0.202677	0.0214614
PPM1G	-0.171425	8.41806e-05	-0.134035	0.0159028
PPM1H	-0.543535	2.12044e-07	-0.355412	0.00311441
PPP1R10	-0.100021	0.0146262	-0.168931	0.00746939
PPP2CA	-0.246041	4.3731e-11	-0.120557	0.040478
PPP2R2C	-1.15068	7.97076e-08	-0.514514	0.00276412
PRAF2	-0.207248	0.00395545	-0.13758	0.00667812
PRDX2	-0.18547	0.00401701	-0.19534	0.0288996
PREX1	-0.498591	8.07753e-07	-0.226659	0.0212642
PRKAG1	-0.22601	4.06034e-12	-0.141637	0.0320439
PRKCD	-0.289246	7.13564e-06	-0.197022	0.0278032
PRPF8	-0.260808	1.82099e-07	-0.143267	0.0320439
PRSS23	-0.59108	2.00026e-06	-0.305879	0.0349697
PSMD11	-0.51374	3.21402e-22	-0.0937213	0.0489197
PSMD2	-0.344793	6.50091e-17	-0.1433	0.0174408
PSMD3	-0.316791	9.95738e-05	-0.205702	0.00562591
PSMD8	-0.173149	0.00171215	-0.216159	0.00267673
PSME3	-0.315256	1.76749e-12	-0.153501	0.0192814
PTK6	-0.360954	0.000358339	-0.253092	0.00494513
PTPN1	-0.681444	4.94021e-16	-0.210598	0.0381413
PTPRD	-0.650143	1.88468e-06	-0.329821	0.00276412
PTRH2	-0.440926	1.91079e-07	-0.200717	0.00588741
PUF60	-0.146588	0.040275	-0.222371	0.0053754
PUS7	-0.239773	1.2714e-05	-0.16999	0.0089892
PVR	-0.369402	5.50041e-08	-0.130796	0.00812587
PVT1	-0.203885	0.0258358	-0.208973	0.00466398
PXDN	-0.278979	0.00154635	-0.295176	0.00451748
QTRTD1	-0.216973	3.99457e-07	-0.0986205	0.0468736
RAB30	-0.861787	7.07733e-12	-0.271568	0.0188888
RAB31	-0.662203	8.49263e-10	-0.464017	0.00257395
RAC1	-0.154634	0.000173669	-0.202771	0.0173838
RAI14	-0.26339	6.76466e-05	-0.191644	0.0226966
RAMP1	-0.577082	0.00129712	-0.409974	0.00750138
RBBP6	-0.135148	0.000531373	-0.135359	0.0350047
RBBP8	-0.466172	7.29044e-06	-0.381869	0.00429616
RBKS	-0.163973	0.0135261	-0.173446	0.0164648
RCC1	-0.348707	1.62367e-09	-0.169123	0.00585155
RCOR2	-0.606359	1.32575e-06	-0.216921	0.00550842
REPS2	-0.652966	1.39395e-06	-0.320506	0.0317151
RFWD3	-0.397806	5.86263e-14	-0.168941	0.00572274
RIMS4	-1.21906	3.70308e-09	-0.23903	0.00972213
RNF167	-0.13183	0.0144264	-0.159881	0.0291761
RNF213	-0.395717	1.03287e-06	-0.201257	0.0192313
RNF40	-0.26793	2.60804e-09	-0.23178	0.00265942
RNFT2	-0.259576	0.00733363	-0.319338	0.00257395
RNPEP	-0.150183	0.00616593	-0.205367	0.00742617
RRN3	-0.403437	3.47581e-17	-0.132028	0.015748
RRS1	-0.336622	2.19686e-05	-0.197874	0.0135774
RSPH4A	-0.413665	0.00692466	-0.122791	0.0283592
RTN4RL1	-0.255267	0.00705962	-0.157256	0.00820208
RUNDC3A	-1.25773	2.28166e-12	-0.265959	0.0250566
RUVBL1	-0.230736	1.28484e-05	-0.151188	0.0259163
SAE1	-0.182612	5.39027e-06	-0.106028	0.0402714
SALL4	-0.343364	0.00710541	-0.314112	0.00293878
SAMD14	-0.16723	0.0453957	-0.105566	0.0231916
SAYSD1	-0.188274	0.00135846	-0.219883	0.00414446
SBK1	-0.223356	0.0129572	-0.414676	0.00257395
SCAMP5	-0.355139	0.000715942	-0.187344	0.0354307
SCD	-1.28756	7.67914e-22	-0.55683	0.00257395
SDC1	-0.34038	0.00111599	-0.452128	0.00284751
SDC2	-0.638974	2.74646e-08	-0.161285	0.0374172
SEC11C	-0.46827	4.02985e-10	-0.210385	0.0272299
SEC61A1	-0.2292	6.31677e-09	-0.133969	0.0412182
SEH1L	-0.244978	2.13529e-07	-0.104863	0.0498395
SEPHS2	-0.516836	1.61547e-14	-0.313895	0.00257395
2017-09-03	-0.628132	3.40321e-06	-0.264091	0.0134881
2017-09-09	-0.123737	0.0124513	-0.150976	0.0237497
SERINC2	-0.266501	0.00230245	-0.363035	0.00257395
SERPINA1	-1.46208	1.78178e-14	-0.725389	0.00495196
SERPINA11	-0.666105	0.000330588	-0.409107	0.0271276
SGIP1	-0.433367	3.05467e-05	-0.14866	0.0476941
SHISA5	-0.168207	0.000995146	-0.177991	0.00564822
SHROOM2	-0.499293	5.85358e-10	-0.225829	0.00404056
SLC16A3	-0.48767	7.9882e-06	-0.665797	0.00257395
SLC16A6	-0.447789	0.0062559	-0.363124	0.00396552
SLC20A1	-0.139192	0.0110355	-0.179236	0.00994497
SLC22A18AS	-0.4296	0.00250603	-0.265803	0.0105828
SLC25A19	-0.204103	0.000414378	-0.168685	0.0153981
SLC27A2	-1.01115	2.62265e-08	-0.472203	0.00863308
SLC35B2	-0.117642	0.0227336	-0.174723	0.00812587
SLC37A4	-0.183937	0.000546001	-0.256001	0.00257395
SLC38A7	-0.414645	2.24153e-10	-0.127248	0.0192126
SLC39A6	-0.569013	3.37129e-05	-0.438547	0.0158948
SLC6A10P	-0.521724	1.22215e-07	-0.342948	0.00275676
SLC6A8	-0.555785	1.01421e-10	-0.254283	0.00314493
SLC7A2	-1.17979	2.66757e-11	-0.778196	0.00340548
SLC7A5	-0.681856	7.11389e-08	-0.348262	0.0155166
SLC9A3R1	-0.461318	9.93875e-06	-0.327121	0.00820208
SLX4	-0.195157	0.00029355	-0.266571	0.00257395
SMARCA4	-0.113687	0.0107836	-0.204777	0.00303049
SMARCD1	-0.0879042	0.00510853	-0.112145	0.037575
SMARCD2	-0.447054	8.58916e-11	-0.164473	0.0204873
SMPD3	-0.6265	1.03307e-06	-0.170548	0.00833248
SNAP25	-0.942897	1.06327e-07	-0.376331	0.0241757
SNRNP25	-0.180554	0.0130084	-0.241478	0.00267703
SNTB1	-0.492508	3.99764e-08	-0.163595	0.0186716
SNX11	-0.162287	0.00036371	-0.112728	0.0394569
SOD1	-0.334741	8.05279e-08	-0.112709	0.0445666
SORD	-0.621783	3.2598e-08	-0.262902	0.0311211
SPA17	-0.25485	0.00255611	-0.221648	0.0137294
SPAG1	-0.603575	1.51504e-13	-0.167089	0.0158948
SPAG4	-0.705136	1.24499e-09	-0.18243	0.00700674
SPATA18	-0.341561	0.0053428	-0.264689	0.0178844
SPINT2	-0.158288	0.0250276	-0.251219	0.00261245
SPP1	-0.553034	0.000761628	-0.888797	0.00257395
SPRYD3	-0.265735	1.11046e-08	-0.212603	0.00263602
SPRYD4	-0.206422	0.000297545	-0.114363	0.0459555
SQSTM1	-0.283311	1.26846e-05	-0.392328	0.00257395
SRC	-0.345605	3.41709e-06	-0.20079	0.011276
SRCAP	-0.224483	7.80065e-06	-0.0987515	0.0399593
SREBF1	-0.506505	3.20966e-06	-0.4731	0.00257395
SRPK1	-0.274675	2.98208e-09	-0.136993	0.0164945
SRR	-0.17934	0.00777944	-0.116966	0.0446398
SRXN1	-0.511334	2.34359e-20	-0.176117	0.00824913
SS18L1	-0.246461	0.000243728	-0.146383	0.0277967
ST6GALNAC4	-0.431134	3.01805e-05	-0.205937	0.0226878
STAU2	-0.45234	3.4989e-12	-0.144308	0.0440677
STIP1	-0.465516	2.21592e-18	-0.194479	0.00752429
STMN3	-0.292401	0.0160175	-0.198353	0.0165995
STX3	-0.395386	6.60681e-16	-0.252593	0.00257395
SULF1	-0.954508	2.21592e-18	-0.712166	0.00257395
SULF2	-0.468777	1.25342e-06	-0.363389	0.00316306
SYN1	-0.985015	7.3014e-10	-0.268923	0.0246118
SYP	-0.59497	0.000289987	-0.273687	0.0237844
SYT13	-1.63218	2.0941e-10	-0.825342	0.00265574
SYT7	-0.25905	0.0372305	-0.461603	0.0028656
TACO1	-0.313834	2.66889e-06	-0.19303	0.00342799
TBC1D24	-0.321571	7.76038e-07	-0.193014	0.00948828
TCEB1	-0.32128	6.51859e-07	-0.22078	0.0041978
TCTA	-0.224985	0.000196244	-0.176078	0.0259163
TCTN1	-0.141938	0.00861841	-0.209707	0.00831584
TDO2	-0.605593	2.89038e-05	-0.275462	0.00305
TEKT1	-1.208	0.000730299	-0.146704	0.0375768
TFAP2A	-0.252183	0.00479825	-0.419713	0.00257395
TGFBI	-0.568492	1.04207e-08	-0.352863	0.00261887
THBS1	-0.441898	1.19254e-07	-0.24337	0.0440341
THY1	-0.245767	0.00609506	-0.295443	0.00720798
TIMELESS	-0.229785	0.00023979	-0.153514	0.0324212
TIMP3	-0.467527	5.12279e-06	-0.290471	0.0249351
TKT	-0.383314	7.00082e-09	-0.252254	0.006232
TLCD1	-0.690611	2.52178e-10	-0.285848	0.0032486
TM6SF2	-0.404407	9.26377e-05	-0.085496	0.0481931
TMEM145	-0.540581	0.00425155	-0.558947	0.00257826
TMEM158	-0.662795	4.17721e-06	-0.824352	0.00257395
TMEM181	-0.456297	6.89422e-09	-0.263484	0.0125527
TMEM199	-0.343838	1.54141e-10	-0.132364	0.0478639
TMEM208	-0.244548	0.00124572	-0.215643	0.00316306
TMEM63B	-0.224365	0.000184143	-0.163523	0.0158948
TMEM8A	-0.232675	0.000308232	-0.185657	0.0101244
TMPRSS6	-0.61524	0.000625159	-0.363027	0.00448471
TNFAIP1	-0.180284	9.29323e-06	-0.12044	0.0382172
TNFSF4	-0.46426	1.22151e-05	-0.341778	0.00257395
TOMM34	-0.249393	6.34809e-07	-0.198252	0.00342156
TPD52	-0.636798	3.51867e-13	-0.326882	0.012163
TPD52L2	-0.159822	0.00301981	-0.15471	0.0259163
TPI1P2	-0.204512	8.76833e-05	-0.211811	0.00281219
TPPP3	-0.524467	0.000128859	-0.198876	0.0484369
TPRG1	-0.94117	2.51976e-06	-0.338178	0.0366235
TRAF7	-0.289103	5.13878e-09	-0.191436	0.00339232
TRAP1	-0.129135	0.0388578	-0.201222	0.00416932
TRPS1	-0.531947	3.39666e-08	-0.230656	0.00357992
TSFM	-0.190272	0.00174164	-0.120584	0.0269313
TTC26	-0.364788	1.00124e-09	-0.133738	0.0241757
TTPAL	-0.286832	1.63552e-10	-0.112521	0.0360933
TUBA1A	-0.261266	0.000237316	-0.240226	0.00698456
TUBB3	-1.02667	2.43043e-11	-0.806623	0.00257395
TUBG1	-0.309297	8.81811e-07	-0.273411	0.00261702
UBE2F	-0.302808	9.88395e-07	-0.234284	0.00257395
UBE2I	-0.114147	0.0173801	-0.24036	0.00257395
UBE3C	-0.275439	1.417e-08	-0.146651	0.0189262
UBFD1	-0.404195	1.18341e-16	-0.202081	0.00290694
UBN1	-0.304698	8.87647e-11	-0.309825	0.00257395
UGDH	-0.516544	1.62624e-06	-0.272321	0.0365053
UNC5B	-0.329671	0.000344216	-0.223463	0.00675586
UNG	-0.153751	0.0029715	-0.228397	0.00502004
UQCRB	-0.195403	0.00200618	-0.211737	0.0165293
USP13	-0.592012	6.2771e-15	-0.21625	0.00805536
USP5	-0.122168	0.0136444	-0.13578	0.0289517
USP7	-0.392796	8.20395e-22	-0.242144	0.00271282
UTP23	-0.631487	1.78991e-20	-0.135831	0.0478639
VAC14	-0.187151	0.000176957	-0.133627	0.0149207
VAV2	-0.204637	0.000131194	-0.117338	0.0202416
VEGFA	-0.198558	0.0255595	-0.188667	0.0323483
VGF	-0.397574	0.0419174	-0.288263	0.038776
VMA21	-0.264747	3.41228e-11	-0.130666	0.0161872
VPS37A	-0.249458	5.77879e-05	-0.165174	0.0428938
WDR72	-1.44422	4.27379e-08	-0.260444	0.0358533
WFDC3	-0.308582	0.0191277	-0.154122	0.00833248
WNT2	-0.457904	0.000260776	-0.152674	0.0238108
WNT3	-0.487567	8.13894e-05	-0.262338	0.00390897
WWP1	-0.8615	2.47747e-20	-0.207249	0.0281594
XPO5	-0.282989	1.57196e-11	-0.159726	0.00408156
XPO6	-0.141807	0.000390732	-0.247824	0.00257395
XXYLT1	-0.264058	3.82677e-08	-0.174578	0.00518401
YARS	-0.280174	3.03153e-12	-0.129544	0.0387213
YWHAZ	-0.549647	1.48197e-18	-0.201416	0.0111854
ZBBX	-0.96474	0.000281333	-0.100132	0.0299535
ZBED1	-0.149955	0.00102888	-0.23567	0.00257395
ZC2HC1C	-0.227483	0.00160665	-0.168658	0.00917334
ZDHHC9	-0.357386	1.34596e-11	-0.193766	0.00956109
ZFHX3	-0.470235	1.16091e-12	-0.183684	0.0181538
ZKSCAN2	-0.49313	1.92651e-16	-0.111989	0.0254455
ZNF213	-0.187974	0.00150394	-0.217006	0.0040566
ZNF217	-0.640853	5.78691e-14	-0.191263	0.0357815
ZNF365	-0.234569	0.0309362	-0.208516	0.018087
ZNF629	-0.203365	1.66433e-05	-0.164124	0.0135126
ZNF689	-0.443923	0.000525411	-0.227276	0.0366334
ZNF764	-0.144958	0.00367964	-0.111188	0.0124638
ZSCAN5A	-0.152626	0.0296724	-0.110823	0.0294227
