# Supplementary material for: Invasive lobular and ductal breast carcinoma differ in immune response, protein translation efficiency and metabolism
Source: Sci Rep. 2018 May 8;8:7205. doi: 10.1038/s41598-018-25357-0 (PMC5940770; doi:10.1038/s41598-018-25357-0)
Supplement: Supplementary file 4 — Supplementary table 5 [file 41598_2018_25357_MOESM4_ESM.xlsx]

## Sheet: Info
Pathway analysis procedure
	1. CPE corrected(or CPE uncorrected) DE genes are sepereated into upregulated and downregulated DE genes (LumA ILC vs LumA IDC)
	2. Select pathway database from Msigdb (Pathways from Biocarta, GO, Kegg, Reactome company are selected)
	3. We performed pathway analysis on up-regulated and down-regulated DE genes using Fisher’s exact test. Pathways significantly enriched by up-regulated genes with adjusted p-value<0.05 were considered as up-regulated in LumA ILC, and vice versa.
	4. GSEA analysis with the full validated DE gene list (Upregualted + downregulated DE gene)
	Name	Definition
	Pathway	Pathway name
	Path_pval	p-value of this pathway, smaller p-value indicate how significant this pathway is predicted to be activated/inhibited
	Path_qval	Benjamini–Hochberg corrected p-value for multiple comparison
	TotalNumOfDEGenes	Total number of DE genes in the input
	NumOfGenesInPath	Total number of genes of certain pathway in the pathway database
	NumOfDEGenesInPath	Number of DE genes in the input that occurs in certain pathways
	DEgenes	Names of DE genes in the input that occurs in certain pathways

## Sheet: Pathway database
Pathway database from Msigdb used in fisher's exact test and GSEA (2531 Pathways from Biocarta, GO, Kegg, Reactome company are selected)
3_5_CYCLIC_NUCLEOTIDE_PHOSPHODIESTERASE_ACTIVITY	> Genes annotated by the GO term GO:0004114. Catalysis of the reaction: nucleoside 3',5'-cyclic phosphate + H2O = nucleoside 5'-phosphate.	PDE10A	PDE1A	PDE1B	PDE1C	PDE2A	PDE3A	PDE3B	PDE4A	PDE4B	PDE4C	PDE4D	PDE7A	PDE7B
3_5_EXONUCLEASE_ACTIVITY	> Genes annotated by the GO term GO:0008408. Catalysis of the hydrolysis of ester linkages within nucleic acids by removing nucleotide residues from the 3' end.	APEX1	ERI1	EXOSC2	EXOSC7	ISG20	MRE11A	RAD1	RAD50	RAD9A	REXO2	TREX1	TREX2	WRN
ACETYLCHOLINE_BINDING	> Genes annotated by the GO term GO:0042166. Interacting selectively with acetylcholine, an acetic acid ester of the organic base choline that functions as a neurotransmitter, released at the synapses of parasympathetic nerves and at neuromuscular junctions.	ANXA9	CHRM1	CHRM2	CHRM3	CHRM4	CHRM5	CHRNA1	CHRNA2	CHRNA3	CHRNA4	CHRNA5	CHRNA6	CHRNA7	CHRNB1	CHRNB2	CHRNB4	CHRNE
ACETYLGALACTOSAMINYLTRANSFERASE_ACTIVITY	> Genes annotated by the GO term GO:0008376. Catalysis of the transfer of an N-acetylgalactosaminyl residue from UDP-N-acetyl-galactosamine to an oligosaccharide.	B4GALNT1	B4GALNT2	CSGALNACT1	EXTL2	GALNT1	GALNT2	GALNT3	GALNT4	GALNT5	GALNT6	GALNT7	GALNT8
ACETYLGLUCOSAMINYLTRANSFERASE_ACTIVITY	> Genes annotated by the GO term GO:0008375. Catalysis of the transfer of an N-acetylglucosaminyl residue from UDP-N-acetyl-glucosamine to an oligosaccharide.	A4GNT	B3GNT5	B3GNT8	EXT1	EXTL2	GCNT1	GCNT2	GCNT3	GCNT4	LARGE	MGAT2	MGAT4A	MGAT4B	OGT	PIGA	POMGNT1
ACETYLTRANSFERASE_ACTIVITY	> Genes annotated by the GO term GO:0016407. Catalysis of the transfer of an acetyl group to an acceptor molecule.	AANAT	ACAT1	BRCA2	CREBBP	EDF1	ELP4	EP300	GTF3C4	HADHA	HAT1	KAT6A	KAT6B	KAT7	KAT8	NAA15	NAA16	NAT1	NAT2	NCOA3	SAT1	SMARCE1	SRCAP	TAF1	TAF1L	TAF5
ACID_AMINO_ACID_LIGASE_ACTIVITY	> Genes annotated by the GO term GO:0016881. Catalysis of the ligation of an acid to an amino acid via a carbon-nitrogen bond with concomitant breakage of a diphosphate linkage, usually in a nucleoside triphosphate.	AMFR	ANAPC10	ANAPC11	ANAPC2	ANAPC4	ANAPC5	ARIH1	BIRC3	BRAP	CBL	CDC23	DDB2	DZIP3	ERCC8	FBXL2	FBXL6	FBXO2	FBXO22	FBXO3	FBXO7	FBXW2	FPGS	GCLC	GCLM	GSS	HUWE1	MALT1	MDM2	MYLIP	PAICS	PARK2	RNF14	RNF144B	RNF217	SMURF1	SMURF2	STUB1	SYVN1	TRAF6	TRAF7	TRIM23	UBE2C	UBE2D2	UBE2D3	UBE2E1	UBE2H	UBE2K	UBE2L3
ACTIN_BINDING	> Genes annotated by the GO term GO:0003779. Interacting selectively with monomeric or multimeric forms of actin, including actin filaments.	ABLIM1	ABRA	ACTN4	ADD1	ADD2	ANG	ANLN	ARPC1A	ARPC4	CALD1	CAPZA1	CAPZB	CCDC88A	CCR5	CGN	CNN2	COTL1	CXCR4	CYFIP1	DBNL	DMD	DST	EGFR	ESPN	EZR	FLII	FLNA	FXYD5	GABARAPL2	GC	HPCA	IPP	IQGAP2	KPTN	LIMA1	LRPPRC	LSP1	MAP1S	MARCKS	MEFV	MTSS1	MYH10	MYH9	MYO16	MYO6	MYO9B	NCALD	NEXN
ACTIN_CYTOSKELETON	> Genes annotated by the GO term GO:0015629. The part of the cytoskeleton (the internal framework of a cell) composed of actin and associated proteins. Includes actin cytoskeleton-associated complexes.	ABLIM1	ABLIM2	ABRA	ACTA1	ACTC1	ACTL7B	ACTN2	ACTN3	ACTR1A	ACTR1B	ACTR2	ACTR3	AIF1L	AMOT	AMPH	ANLN	ARPC1A	ARPC1B	ARPC2	ARPC3	ARPC4	ARPC5	AVIL	BIN1	BMF	CAPG	CAPZA1	CAPZA2	CAPZB	CASK	CD2AP	CDC42EP3	CDH1	CLIC4	CLIC5	CORO1A	CORO1C	CTTNBP2NL	DAG1	DAPK1	DCTN2	DCTN3	DYNLL2	EPB41	EPB41L2	EPB49	ESPN	EZR
ACTIN_CYTOSKELETON_ORGANIZATION_AND_BIOGENESIS	> Genes annotated by the GO term GO:0030036. A process that is carried out at the cellular level which results in the formation, arrangement of constituent parts, or disassembly of cytoskeletal structures comprising actin filaments and their associated proteins.	ABL1	ACTA1	ADRA2A	AMOT	ANG	ARAP1	ARF6	ARFIP2	ARHGDIB	ARHGEF10L	ARHGEF17	ARHGEF2	ARPC1A	ARPC4	ARPC5	ATP2C1	BCAR1	CAPG	CCDC88A	CDC42	CDC42BPA	CDC42BPB	CDC42BPG	CDC42EP2	CDC42EP5	CFL1	CRK	CXCL1	CXCL12	CYTH2	DBN1	DLG1	DOCK2	DST	DSTN	DYNLL1	ELMO1	EPB49	EVL	EZR	FGD1	FGD2	FGD4	FGD5	FGD6	FLNA	FLNB	FSCN1
ACTIN_FILAMENT	> Genes annotated by the GO term GO:0005884. A filamentous structure formed of a two-stranded helical polymer of the protein actin and associated proteins. Actin filaments are a major component of the contractile apparatus of skeletal muscle and the microfilaments of the cytoskeleton of eukaryotic cells. The filaments, comprising polymerized globular actin molecules, appear as flexible structures…	ACTA1	ACTC1	ACTN2	ACTN3	AMOT	CD2AP	ESPN	EZR	GAS2	IQGAP1	MYO1A	MYO1C	MYO3A	MYO6	MYO9B	PALLD	SHROOM4	TSC1
ACTIN_FILAMENT_BASED_MOVEMENT	> Genes annotated by the GO term GO:0030048. Movement of organelles or other particles along actin filaments, or sliding of actin filaments past each other, mediated by motor proteins.	MYH10	MYH6	MYH7	MYH9	MYL6	MYL6B	MYO1E	MYO6	MYO9B	TNNT2
ACTIN_FILAMENT_BASED_PROCESS	> Genes annotated by the GO term GO:0030029. Any cellular process that depends upon or alters the actin cytoskeleton, that part of the cytoskeleton comprising actin filaments and their associated proteins.	ABL1	ACTA1	ADRA2A	AMOT	ANG	ARAP1	ARF6	ARFIP2	ARHGDIB	ARHGEF10L	ARHGEF17	ARHGEF2	ARPC1A	ARPC4	ARPC5	ATP2C1	BCAR1	CAPG	CCDC88A	CDC42	CDC42BPA	CDC42BPB	CDC42BPG	CDC42EP2	CDC42EP5	CFL1	CRK	CXCL1	CXCL12	CYTH2	DBN1	DLG1	DOCK2	DST	DSTN	DYNLL1	ELMO1	EPB49	EVL	EZR	FGD1	FGD2	FGD4	FGD5	FGD6	FLNA	FLNB	FSCN1
ACTIN_FILAMENT_BINDING	> Genes annotated by the GO term GO:0051015. Interacting selectively with an actin filament, also known as F-actin, a helical filamentous polymer of globular G-actin subunits.	ACTN4	ARPC4	CYFIP1	DST	EGFR	ESPN	EZR	FLNA	LIMA1	LRPPRC	MAP1S	MARCKS	MYH10	MYH9	MYO16	MYO6	NEXN	PLS1	SCIN	SHROOM1	SHROOM2	SPTA1	SPTB	SVIL	UXT
ACTIN_FILAMENT_BUNDLE_FORMATION	> Genes annotated by the GO term GO:0051017. The assembly of actin filament bundles; actin filaments are on the same axis but may be oriented with the same or opposite polarities and may be packed with different levels of tightness.	ARAP1	ARHGEF10L	EPB49	EZR	FSCN1	FSCN2	LIMA1	NF2	SHROOM1	SHROOM2	SORBS1	SORBS3	TSC1
ACTIN_FILAMENT_ORGANIZATION	> Genes annotated by the GO term GO:0007015. Control of the spatial distribution of actin filaments; includes organizing filaments into meshworks, bundles, or other structures, as by cross-linking.	ACTA1	ARAP1	ARHGEF10L	ARHGEF2	BCAR1	DBN1	DLG1	EPB49	EVL	EZR	FSCN1	FSCN2	KPTN	LIMA1	NF2	PLA2G1B	RHOF	RND1	SHROOM1	SHROOM2	SORBS1	SORBS3	SPTA1	TSC1
ACTIN_FILAMENT_POLYMERIZATION	> Genes annotated by the GO term GO:0030041. Assembly of actin filaments by the addition of actin monomers to a filament.	ANG	ARF6	CDC42EP2	CDC42EP5	GSN	LATS1	NCK1	NCK2	PREX1	RAC1	RASA1	TMSB4Y	WASF1	WASF3
ACTIN_POLYMERIZATION_AND_OR_DEPOLYMERIZATION	> Genes annotated by the GO term GO:0008154. Assembly or disassembly of actin filaments by the addition or removal of actin monomers from a filament.	ANG	ARF6	CAPG	CDC42EP2	CDC42EP5	CXCL12	DSTN	EVL	GHRL	GHSR	GSN	LATS1	LIMA1	NCK1	NCK2	PREX1	RAC1	RASA1	TMSB4Y	WASF1	WASF3	WASL	WIPF1
ACTIVATION_OF_IMMUNE_RESPONSE	> Genes annotated by the GO term GO:0002253. Any process that initiates an immune response.	BCAR1	C2	CD79A	CFHR1	FYN	IKBKG	KRT1	LAT2	MALT1	MBL2	NFAM1	PTPRC	SLA2	THY1	TRAF6	TRAT1	UBE2N
ACTIVATION_OF_JNK_ACTIVITY	> Genes annotated by the GO term GO:0007257. The initiation of the activity of the inactive enzyme JUN kinase by phosphorylation by a JUN kinase kinase (JNKK).	DAXX	DBNL	KIAA1804	MAP3K10	MAP3K11	MAP3K2	MAP3K5	MAP3K6	MAP3K9	MAP4K1	MAP4K5	MDFI	MDFIC	PKN1	PTPLAD1	ZAK
ACTIVATION_OF_MAPK_ACTIVITY	> Genes annotated by the GO term GO:0000187. The initiation of the activity of the inactive enzyme MAP kinase by phosphorylation by a MAPKK.	ADORA2B	ADRA2A	ADRA2C	ADRB2	C5	C5AR1	CD81	CHRNA7	CXCR4	DAXX	DBNL	EGF	EPGN	FGF2	FPR1	GHRL	GNG3	GRM4	KIAA1804	MADD	MAP3K10	MAP3K11	MAP3K2	MAP3K5	MAP3K6	MAP3K9	MAP4K1	MAP4K5	MDFI	MDFIC	PIK3CB	PKN1	PLCE1	PROK2	PTPLAD1	S1PR2	SHC1	SOD1	TDGF1	TGFA	ZAK
ACTIVATION_OF_NF_KAPPAB_TRANSCRIPTION_FACTOR	> Genes annotated by the GO term GO:0051092. Any process that activates or increases the frequency, rate or extent of activity of the transcription factor NF-kappaB.	BCL10	CAMK2A	CARD11	EDA	EDA2R	ERC1	IKBKB	MAP3K13	NLRC3	NOD2	NPM1	PRDX3	PRKCQ	PYCARD	RELA	TNF	UBE2N	UBE2V1
ACTIVATION_OF_PROTEIN_KINASE_ACTIVITY	> Genes annotated by the GO term GO:0032147. Any process that initiates the activity of an inactive protein kinase.	ANG	AZU1	CARD10	CARTPT	CCDC88A	CHRM1	EDN2	GADD45B	GADD45G	GAP43	IRAK1	MALT1	MAP3K13	MAP3K4	MAP3K7	PARD3	PICK1	PPAP2A	PRKD3	STRADA	STRADB	TAB1	TAOK2	TNFSF15	TRAF2	TRAF6	TRAF7	ZAK
ACTIVE_TRANSMEMBRANE_TRANSPORTER_ACTIVITY	> Genes annotated by the GO term GO:0022804. Catalysis of the transfer of a specific substance or related group of substances from one side of a membrane to the other, up the solute's concentration gradient. The transporter binds the solute and undergoes a series of conformational changes. Transport works equally well in either direction.	ABCA3	ABCA8	ABCB11	ABCB7	ABCC1	ABCC2	ABCC3	ABCC6	ABCD3	ABCD4	ABCF1	ABCG1	ABCG2	ANKH	AQP9	ATP11B	ATP1A1	ATP1A2	ATP1A3	ATP1A4	ATP1B1	ATP1B2	ATP1B3	ATP2A1	ATP2A2	ATP2A3	ATP2B1	ATP2B3	ATP2B4	ATP2C1	ATP4A	ATP4B	ATP6V0C	ATP6V0E1	ATP6V1B2	ATP6V1C1	ATP7A	ATP7B	ATP8B1	CTNS	FXYD2	OCA2	PDPN	SEC61B	SERINC1	SLC10A1	SLC10A2	SLC12A1
ACUTE_INFLAMMATORY_RESPONSE	> Genes annotated by the GO term GO:0002526. Inflammation which comprises a rapid, short-lived, relatively uniform response to acute injury or antigenic challenge and is characterized by accumulations of fluid, plasma proteins, and granulocytic leukocytes. An acute inflammatory response occurs within a matter of minutes or hours, and either resolves within a few days or becomes a chronic inflamma…	AHSG	APCS	C2	CEBPB	CFHR1	KRT1	LBP	MBL2	ORM1	ORM2	SIGIRR
ADAPTIVE_IMMUNE_RESPONSE	> Genes annotated by the GO term GO:0002250. An immune response based on directed amplification of specific receptors for antigen produced through a somatic diversification process, and allowing for enhanced response to subsequent exposures to the same antigen (immunological memory).	BCL10	C2	CADM1	CD40LG	CD74	CRTAM	EBI3	FOXP3	IL10	IL12A	IL12B	IL18	IL18BP	IL27	IL4	MALT1	MAP3K7	PTPRC	SLA2	SOCS5	TGFB1	TLR8	TNFSF13	TRAF2	TRAF6
ADAPTIVE_IMMUNE_RESPONSE_GO_0002460	> Genes annotated by the GO term GO:0002460. An immune response based on directed amplification of specific receptors for antigen produced through a somatic diversification process that includes somatic recombination of germline gene segments encoding immunoglobulin superfamily domains, and allowing for enhanced responses upon subsequent exposures to the same antigen (immunological memory). Recom…	C2	CADM1	CD40LG	CD74	CRTAM	EBI3	FOXP3	IL10	IL12A	IL12B	IL18	IL18BP	IL27	IL4	MALT1	MAP3K7	PTPRC	SLA2	SOCS5	TGFB1	TLR8	TNFSF13	TRAF2	TRAF6
ADENYL_NUCLEOTIDE_BINDING	> Genes annotated by the GO term GO:0030554. Interacting selectively with adenyl nucleotides, any compound consisting of adenosine esterified with (ortho)phosphate.	ABCA2	ABCA3	ABCA4	ABCA7	ABCB1	ABCB11	ABCB6	ABCB7	ABCB8	ABCC1	ABCC3	ABCC5	ABCC6	ABCC8	ABCD2	ABCD4	ABCF1	ABCF2	ABCG1	ABCG2	ABL1	ACTA1	ACVR1	ACVR1B	ACVRL1	AIFM2	APRT	ATP7A	ATP7B	BCKDK	BMPR1A	BMPR1B	BRSK2	BTK	CDC42BPA	CDC42BPB	CDC42BPG	CDK11A	CDK11B	CDKL5	CFTR	CHST15	CLP1	DAPK1	DAPK2	DAPK3	DDX25	DGKE
ADENYL_RIBONUCLEOTIDE_BINDING	> Genes annotated by the GO term GO:0032559. Interacting selectively with an adenyl ribonucleotide, any compound consisting of adenosine esterified with (ortho)phosphate or an oligophosphate at any hydroxyl group on the ribose moiety.	ABCA2	ABCA3	ABCA4	ABCA7	ABCB1	ABCB11	ABCB6	ABCB7	ABCB8	ABCC1	ABCC3	ABCC5	ABCC6	ABCC8	ABCD2	ABCD4	ABCF1	ABCF2	ABCG1	ABCG2	ABL1	ACTA1	ACVR1	ACVR1B	ACVRL1	APRT	ATP7A	ATP7B	BCKDK	BMPR1A	BMPR1B	BRSK2	BTK	CDC42BPA	CDC42BPB	CDC42BPG	CDK11A	CDK11B	CDKL5	CFTR	CLP1	DAPK1	DAPK2	DAPK3	DDX25	DGKE	DGKZ	DHX38
ADENYLATE_CYCLASE_ACTIVATION	> Genes annotated by the GO term GO:0007190. Any process that initiates the activity of the inactive enzyme adenylate cyclase.	ACR	ADCY7	ADCYAP1	ADORA2B	ADORA3	ADRB1	ADRB2	ADRB3	AVPR2	CALCA	CAP1	CAP2	CRHR1	EDNRA	GHRHR	GIPR	GLP1R	GNAS	P2RY11
ADHERENS_JUNCTION	> Genes annotated by the GO term GO:0005912. A cell junction at which the cytoplasmic face of the plasma membrane is attached to actin filaments.	ACTN1	ACTN2	ACTN3	AIF1L	BCAR1	CDH1	CTNNA3	EVL	LAYN	LIMA1	NEXN	NRAP	PGM5	PTPRC	RND1	SHROOM2	SHROOM3	SORBS1	SORBS3	SRCIN1	TRIP6	VCL	ZYX
ADP_BINDING	> Genes annotated by the GO term GO:0043531. Interacting selectively with ADP, adenosine 5'-diphosphate.	ABCG1	ACTA1	GCLC	ME1	MSH2	MSH6	MYH10	MYH9	MYO3A	MYO6	MYO9B
AEROBIC_RESPIRATION	> Genes annotated by the GO term GO:0009060. The enzymatic release of energy from organic compounds (especially carbohydrates and fats) which requires oxygen as the terminal electron acceptor.	ACO2	ME3	NNT	OXA1L	PDHB	SDHA	SDHB	SDHC	SDHD	SLC25A14	SURF1	UQCRB	UQCRC1	UQCRC2	UQCRH
AGING	> Genes annotated by the GO term GO:0007568. The inherent decline over time, from the optimal fertility and viability of early maturity, that may precede death and may be preceded by other indications, such as sterility.	CDKN2A	KL	LIMS1	LOXL2	MORF4	NOX4	NPM1	PDCD4	SOD1	TBX2	TBX3	TP53	TPRA1
ALCOHOL_METABOLIC_PROCESS	> Genes annotated by the GO term GO:0006066. The chemical reactions and pathways involving alcohols, any of a class of alkyl compounds containing a hydroxyl group.	ABCG1	ACN9	ADH1B	ADH4	ADH5	ADH6	ADH7	AKR1A1	AKR1D1	ALDH1A3	ALDH2	ALDH3B1	ALDH3B2	ALDOA	ALDOB	ALDOC	APOF	APOL2	ARPP19	ATF4	BRS3	CEL	CELA3A	CELA3B	CHST1	CHST15	CLN6	CLN8	CNBP	COQ2	COQ3	CYP46A1	DHCR24	DHCR7	ECD	ETNK1	FBP1	FBP2	FDPS	FPGT	G6PD	GALK1	GALT	GAPDHS	GCK	GFPT1	GFPT2	GMDS
ALDO_KETO_REDUCTASE_ACTIVITY	> Genes annotated by the GO term GO:0004033. Catalysis of the NADPH-dependent reduction of carbonyl compounds.	AKR1A1	AKR1B1	AKR1B10	AKR1C1	AKR1C3	AKR1C4	AKR7A2	AKR7A3	ALDH3A1	MIOX	SPR	tAKR
AMINE_BINDING	> Genes annotated by the GO term GO:0043176. Interacting selectively with any organic compound that is weakly basic in character and contains an amino or a substituted amino group.	ADRB2	ADRB3	ANXA9	CHRM1	CHRM2	CHRM3	CHRM4	CHRM5	CHRNA1	CHRNA2	CHRNA3	CHRNA4	CHRNA5	CHRNA6	CHRNA7	CHRNB1	CHRNB2	CHRNB4	CHRNE	GCLC	GLRA1	GLRA2	GLRB
AMINE_BIOSYNTHETIC_PROCESS	> Genes annotated by the GO term GO:0009309. The chemical reactions and pathways resulting in the formation of any organic compound that is weakly basic in character and contains an amino or a substituted amino group. Amines are called primary, secondary, or tertiary according to whether one, two, or three carbon atoms are attached to the nitrogen atom.	ALDH18A1	ASMTL	BBOX1	BCAT1	CDO1	ETNK1	MAT2B	OAZ1	PAH	PLOD1	PRG3	PYCR1	SLC5A7	SULT1A2	TGFB2
AMINE_CATABOLIC_PROCESS	> Genes annotated by the GO term GO:0009310. The chemical reactions and pathways resulting in the breakdown of any organic compound that is weakly basic in character and contains an amino or a substituted amino group. Amines are called primary, secondary, or tertiary according to whether one, two, or three carbon atoms are attached to the nitrogen atom.	ALDH4A1	AMT	ARG1	ASL	ASPA	ASRGL1	BCKDHA	BCKDHB	BCKDK	COLQ	DDAH1	DDAH2	DDO	DHPS	FAH	GAD1	GAD2	GCSH	GLDC	GLUD1	GOT1	GOT2	GSTZ1	HGD	HPD	IDO1	MCCC2
AMINE_METABOLIC_PROCESS	> Genes annotated by the GO term GO:0009308. The chemical reactions and pathways involving any organic compound that is weakly basic in character and contains an amino or a substituted amino group. Amines are called primary, secondary, or tertiary according to whether one, two, or three carbon atoms are attached to the nitrogen atom.	AARS	ADI1	AIMP1	ALDH18A1	ALDH4A1	ALDH5A1	ALDH6A1	AMT	AOC3	ARG1	ASL	ASMTL	ASPA	ASRGL1	ATF4	B3GALT6	B3GNT8	B4GALNT2	B4GALT7	BAAT	BBOX1	BCAT1	BCKDHA	BCKDHB	BCKDK	CDO1	CHIA	CHIT1	CHST1	CHST11	CHST12	CHST13	CHST2	CHST3	CHST4	CHST5	CHST6	CHST7	CLN6	COLQ	CSGALNACT1	DARS	DCT	DDAH1	DDAH2	DDO	DHPS	DIO1
AMINE_RECEPTOR_ACTIVITY	> Genes annotated by the GO term GO:0008227. Combining with a biogenic amine to initiate a change in cell activity.	ADRA1A	ADRA1B	ADRA1D	ADRA2A	ADRA2B	ADRA2C	ADRB1	ADRB2	ADRB3	CHRM1	CHRM2	CHRM3	CHRM4	CHRM5	DRD1	DRD2	DRD3	DRD4	DRD5	HRH1	HRH2	HRH3	HTR1A	HTR1B	HTR1D	HTR1E	HTR1F	HTR2A	HTR2B	HTR3B	HTR4	HTR5A	HTR6	HTR7
AMINE_TRANSMEMBRANE_TRANSPORTER_ACTIVITY	> Genes annotated by the GO term GO:0005275. Catalysis of the transfer of amines, including polyamines, from one side of the membrane to the other. Amines are organic compounds that are weakly basic in character and contain an amino (-NH2) or substituted amino group.	AQP9	CTNS	OCA2	PDPN	SERINC1	SLC18A1	SLC18A2	SLC18A3	SLC1A1	SLC1A2	SLC1A3	SLC1A4	SLC1A5	SLC1A6	SLC1A7	SLC22A3	SLC25A12	SLC25A13	SLC25A15	SLC25A22	SLC38A3	SLC3A1	SLC43A1	SLC44A1	SLC44A2	SLC5A7	SLC6A14	SLC6A2	SLC6A3	SLC6A4	SLC6A5	SLC6A6	SLC6A9	SLC7A10	SLC7A11	SLC7A2	SLC7A4	SLC7A5	SLC7A6	SLC7A8	SLC7A9
AMINE_TRANSPORT	> Genes annotated by the GO term GO:0015837. The directed movement of amines, including polyamines, organic compounds containing one or more amino groups, into, out of, within or between cells.	AQP9	ARL6IP5	CLN3	CTNS	GDNF	PDPN	PICK1	PRAF2	SERINC1	SLC16A10	SLC18A1	SLC18A2	SLC18A3	SLC1A1	SLC1A2	SLC1A3	SLC1A4	SLC1A5	SLC1A6	SLC22A3	SLC25A12	SLC25A13	SLC25A15	SLC25A22	SLC38A3	SLC3A1	SLC3A2	SLC43A1	SLC44A1	SLC44A2	SLC6A2	SLC6A3	SLC6A4	SLC6A7	SLC7A10	SLC7A5	SLC7A8	SLC7A9
AMINO_ACID_AND_DERIVATIVE_METABOLIC_PROCESS	> Genes annotated by the GO term GO:0006519. The chemical reactions and pathways involving amino acids, organic acids containing one or more amino substituents, and compounds derived from amino acids.	AARS	ADI1	AIMP1	ALDH18A1	ALDH4A1	ALDH5A1	ALDH6A1	AMT	ARG1	ASL	ASMTL	ASPA	ASRGL1	ATF4	BAAT	BBOX1	BCAT1	BCKDHA	BCKDHB	BCKDK	BPHL	CCBL1	CDO1	COLQ	DARS	DCT	DDAH1	DDAH2	DDO	DHPS	DIO1	DIO2	ETNK1	FAH	FARS2	FPGS	GAD1	GAD2	GAMT	GATM	GCLC	GCLM	GCSH	GGT1	GGT5	GLDC	GLS2	GLUD1
AMINO_ACID_CATABOLIC_PROCESS	> Genes annotated by the GO term GO:0009063. The chemical reactions and pathways resulting in the breakdown of amino acids, organic acids containing one or more amino substituents.	ALDH4A1	AMT	ARG1	ASL	ASPA	ASRGL1	BCKDHA	BCKDHB	BCKDK	DDAH1	DDAH2	DDO	FAH	GAD1	GAD2	GCSH	GLDC	GLUD1	GOT1	GOT2	GSTZ1	HGD	HPD	IDO1	MCCC2
AMINO_ACID_DERIVATIVE_BIOSYNTHETIC_PROCESS	> Genes annotated by the GO term GO:0042398. The chemical reactions and pathways resulting in the formation of compounds derived from amino acids, organic acids containing one or more amino substituents.	ASMTL	BBOX1	CDO1	ETNK1	GAMT	GATM	OAZ1	PRG3	SLC5A7	TGFB2
AMINO_ACID_DERIVATIVE_METABOLIC_PROCESS	> Genes annotated by the GO term GO:0006575. The chemical reactions and pathways involving compounds derived from amino acids, organic acids containing one or more amino substituents.	ALDH5A1	ASMTL	BBOX1	CCBL1	CDO1	COLQ	DHPS	DIO1	DIO2	ETNK1	GAMT	GATM	HPRT1	IDO1	MAT2B	OAZ1	OAZ2	P4HB	PRG3	SLC5A7	SMS	SNCAIP	SULT1B1	TGFB2
AMINO_ACID_METABOLIC_PROCESS	> Genes annotated by the GO term GO:0006520. The chemical reactions and pathways involving amino acids, organic acids containing one or more amino substituents.	AARS	ADI1	AIMP1	ALDH18A1	ALDH4A1	ALDH6A1	AMT	ARG1	ASL	ASPA	ASRGL1	ATF4	BAAT	BCAT1	BCKDHA	BCKDHB	BCKDK	CDO1	DARS	DCT	DDAH1	DDAH2	DDO	FAH	FARS2	FPGS	GAD1	GAD2	GCLC	GCLM	GCSH	GGT1	GGT5	GLDC	GLS2	GLUD1	GLUD2	GOT1	GOT2	GSS	GSTZ1	HDC	HGD	HPD	IDO1	KARS	MARS2	MAT1A
AMINO_ACID_TRANSMEMBRANE_TRANSPORTER_ACTIVITY	> Genes annotated by the GO term GO:0015171. Catalysis of the transfer of amino acids from one side of a membrane to the other. Amino acids are organic molecules that contain an amino group and can combine in linear arrays to form proteins in living organisms.	CTNS	OCA2	PDPN	SERINC1	SLC1A1	SLC1A2	SLC1A3	SLC1A4	SLC1A5	SLC1A6	SLC1A7	SLC25A12	SLC25A13	SLC25A15	SLC25A22	SLC38A3	SLC3A1	SLC43A1	SLC6A14	SLC6A5	SLC6A9	SLC7A10	SLC7A11	SLC7A2	SLC7A4	SLC7A5	SLC7A6	SLC7A8	SLC7A9
AMINO_ACID_TRANSPORT	> Genes annotated by the GO term GO:0006865. The directed movement of amino acids, organic acids containing one or more amino substituents, into, out of, within or between cells.	ARL6IP5	CLN3	CTNS	PDPN	PRAF2	SERINC1	SLC16A10	SLC1A1	SLC1A2	SLC1A3	SLC1A4	SLC1A5	SLC1A6	SLC25A12	SLC25A13	SLC25A15	SLC25A22	SLC38A3	SLC3A1	SLC3A2	SLC43A1	SLC6A7	SLC7A10	SLC7A5	SLC7A8	SLC7A9
AMINO_SUGAR_METABOLIC_PROCESS	> Genes annotated by the GO term GO:0006040. The chemical reactions and pathways involving any amino sugar, sugars containing an amino group in place of a hydroxyl group.	B4GALNT2	CHIA	CHIT1	CHST2	CHST4	CHST5	CHST6	CHST7	CSGALNACT1	EXTL2	GNE	GNPDA1	LARGE	NAGK	NANP	SLC35A3	ST3GAL2	ST3GAL6	UAP1
AMINOPEPTIDASE_ACTIVITY	> Genes annotated by the GO term GO:0004177. Catalysis of the hydrolysis of N-terminal amino acid residues from oligopeptides or polypeptides.	ANPEP	BLMH	C9orf3	ENPEP	ERAP1	ERAP2	LNPEP	METAP1	METAP1D	METAP2	NPEPPS	TPP1	TRHDE	XPNPEP1
AMYLOID_PRECURSOR_PROTEIN_METABOLIC_PROCESS	> Genes annotated by the GO term GO:0042982. The chemical reactions and pathways involving amyloid precursor protein (APP), the precursor of beta-amyloid, a glycoprotein associated with Alzheimer's disease.	ABCG1	ACHE	APH1A	BACE2	CLN3	NCSTN	NECAB3	PSEN1	PSEN2	PSENEN
ANATOMICAL_STRUCTURE_DEVELOPMENT	> Genes annotated by the GO term GO:0048856. The biological process whose specific outcome is the progression of an anatomical structure from an initial condition to its mature state. This process begins with the formation of the structure and ends with the mature structure, whatever form that may be including its natural destruction. An anatomical structure is any biological entity that occupies…	ABLIM1	ACCN1	ACHE	ACIN1	ACTA1	ACTN2	ACVR1	ACVR1B	ACVR2A	ACVRL1	ADAM12	ADAM22	ADAM23	ADAMTS4	ADAP2	ADORA1	ADORA2A	AEBP1	AES	AFF2	AGGF1	AGRN	AHSG	ALAS2	ALDH3A2	ALDH5A1	ALK	ALOX12B	ALPK3	ALS2	ALX1	AMIGO1	AMOT	AMTN	ANG	ANGPTL3	ANGPTL4	ANK1	ANKH	ANKRD7	ANXA2	APAF1	APBA1	APBA2	APLP1	APOA5	APOE	AQP4
ANATOMICAL_STRUCTURE_FORMATION	> Genes annotated by the GO term GO:0048646. The process pertaining to the initial formation of an anatomical structure from unspecified parts. This process begins with the specific processes that contribute to the appearance of the discrete structure and ends when the structural rudiment is recognizable. An anatomical structure is any biological entity that occupies space and is distinguished fr…	ACVRL1	AGGF1	AMOT	ANG	ANGPTL3	ANGPTL4	ATPIF1	BTG1	C1GALT1	CANX	CD9	CDH13	CEP290	CHRNA7	COL4A2	COL4A3	EGF	EMCN	EPGN	ERAP1	EYA2	FOXO4	GLI2	HTATIP2	IL17F	IL18	IL8	KLF4	MYH9	NCL	NF1	NOTCH4	NPPB	NPR1	PF4	PLG	PML	PROK2	RHOB	RNH1	ROBO4	RUNX1	SCG2	SERPINF1	SHH	SLIT2	SMAD2	SPHK1
ANATOMICAL_STRUCTURE_MORPHOGENESIS	> Genes annotated by the GO term GO:0009653. The process by which anatomical structures are generated and organized. Morphogenesis pertains to the creation of form.	ABLIM1	ACTN2	ACVRL1	AES	AGGF1	ALS2	AMIGO1	AMOT	AMTN	ANG	ANGPTL3	ANGPTL4	ANK1	APLP1	APOA5	APOE	ARAP1	ARAP3	ARF6	ARFIP2	ARHGEF2	ATPIF1	BAI1	BAIAP2	BAX	BCL10	BICD1	BMPR1B	BRAF	BRSK2	BTG1	C1GALT1	CALCA	CANX	CAP1	CAP2	CASR	CCDC88A	CCL2	CCL4	CCM2	CD2AP	CD3G	CD9	CDC42	CDC42BPB	CDC42EP1	CDC42EP2
ANCHORED_TO_MEMBRANE	> Genes annotated by the GO term GO:0031225. Tethered to a membrane by a covalently attached anchor, such as a lipid moiety, that is embedded in the membrane. When used to describe a protein, indicates that none of the peptide sequence is embedded in the membrane.	CD160	CD24	EFNA5	GAS1	LYPD3	MDGA1	NTNG1	NTNG2	PKHD1	RGMB	RTN4RL1	RTN4RL2	TREH
ANCHORED_TO_PLASMA_MEMBRANE	> Genes annotated by the GO term GO:0046658. Tethered to the plasma membrane by a covalently attached anchor, such as a lipid moiety, that is embedded in the membrane. When used to describe a protein, indicates that the peptide sequence does not span the membrane.	CD160	CD24	EFNA5	GAS1	LYPD3	MDGA1	NTNG1	NTNG2	PKHD1	RGMB	RTN4RL1	RTN4RL2	TREH
ANDROGEN_RECEPTOR_SIGNALING_PATHWAY	> Genes annotated by the GO term GO:0030521. Any series of molecular signals generated as a consequence of an androgen binding to its receptor.	ARID1A	DAXX	MED1	MED12	MED13	MED14	MED16	MED17	MED24	MED30	MED4	THRAP3
ANGIOGENESIS	> Genes annotated by the GO term GO:0001525. Blood vessel formation when new vessels emerge from the proliferation of pre-existing blood vessels.	ACVRL1	AGGF1	AMOT	ANG	ANGPTL3	ANGPTL4	ATPIF1	BTG1	C1GALT1	CANX	CDH13	CHRNA7	COL4A2	COL4A3	EGF	EMCN	EPGN	ERAP1	FOXO4	HTATIP2	IL17F	IL18	IL8	MYH9	NCL	NF1	NOTCH4	NPPB	NPR1	PF4	PLG	PML	PROK2	RHOB	RNH1	ROBO4	RUNX1	SCG2	SERPINF1	SHH	SPHK1	SPINK5	STAB1	TGFB2	THY1	TNFSF12	TNNI3	VEGFA
ANION_CATION_SYMPORTER_ACTIVITY	> Genes annotated by the GO term GO:0015296. Catalysis of the transfer of a solute or solutes from one side of a membrane to the other according to the reaction: anion(out) + cation(out) = anion(in) + cation(in).	SLC12A1	SLC12A2	SLC12A3	SLC12A4	SLC12A7	SLC12A9	SLC13A2	SLC13A4	SLC17A2	SLC17A3	SLC17A4	SLC17A7	SLC20A1	SLC20A2	SLC34A3	SLC4A4
ANION_CHANNEL_ACTIVITY	> Genes annotated by the GO term GO:0005253. Catalysis of the energy-independent passage of anions across a lipid bilayer down a concentration gradient.	BEST1	BSND	CCT8L2	CFTR	CLCA1	CLCA2	CLCA4	CLCN1	CLCN2	CLCN3	CLCN4	CLCNKA	CLCNKB	FXYD1	FXYD3	GLRA1	GLRA2	GLRB	NMUR2	PKD2
ANION_TRANSMEMBRANE_TRANSPORTER_ACTIVITY	> Genes annotated by the GO term GO:0008509. Catalysis of the transfer of a negatively charged ion from one side of a membrane to the other.	ABCC2	ABCC3	ABCC5	ADAMTS8	ANKH	ASNA1	BEST1	BSND	CCT8L2	CFTR	CLCA1	CLCA2	CLCA4	CLCN1	CLCN2	CLCN3	CLCN4	CLCNKA	CLCNKB	FXYD1	FXYD3	GLRA1	GLRA2	GLRB	NMUR2	PKD2	SLC12A1	SLC12A2	SLC12A3	SLC12A4	SLC12A7	SLC12A9	SLC13A2	SLC13A4	SLC17A1	SLC17A2	SLC17A3	SLC17A4	SLC17A7	SLC20A1	SLC20A2	SLC22A11	SLC22A6	SLC22A7	SLC22A8	SLC25A11	SLC25A3	SLC26A4
ANION_TRANSPORT	> Genes annotated by the GO term GO:0006820. The directed movement of anions, atoms or small molecules with a net negative charge, into, out of, within or between cells.	BEST1	CLCN4	CLIC1	CLIC3	CLIC5	FXYD1	FXYD3	GLRA1	NMUR1	SLC13A4	SLC17A1	SLC17A5	SLC17A7	SLC22A6	SLC22A7	SLC22A8	SLC26A2	SLC26A3	SLC26A4	SLC34A1	SLC34A2	SLC34A3	SLC4A1	SLC4A11	SLC4A2	SLCO1A2	SLCO1B1	SLCO1B3	TSPO	VDAC1	VDAC2
ANTI_APOPTOSIS	> Genes annotated by the GO term GO:0006916. A process which directly inhibits any of the steps required for cell death by apoptosis.	AATF	AKT1S1	ALOX12	ANXA1	ANXA4	ANXA5	API5	ARHGDIA	AVEN	BAG1	BAG4	BAX	BCL2	BCL2A1	BCL2L1	BCL2L10	BCL2L2	BECN1	BFAR	BIRC3	BIRC5	BIRC6	BNIP1	BNIP2	BNIP3	BNIP3L	BRAF	BRE	CBX4	CCL2	CD27	CD28	CD40LG	CDH13	CDK1	CDKN2D	CFL1	CFLAR	CIAPIN1	CRYAA	CRYAB	DAD1	DDAH2	DHCR24	ERC1	FAIM3	FAS	FOXO1
ANTIGEN_BINDING	> Genes annotated by the GO term GO:0003823. Interacting selectively with an antigen, any substance which is capable of inducing a specific immune response and of reacting with the products of that response, the specific antibody or specifically sensitized T-lymphocytes, or both. Binding may counteract the biological activity of the antigen.	ALB	CD1D	CHRNA7	DHCR24	FCN1	FCN2	IGHA2	IGHG1	IGHG2	IGHG3	IGHG4	IGHM	IL7R	KIR2DL3	LAG3	LILRA1	LILRA2	LILRA3	LILRB4	MSLN	PPP2R1A	PPP2R1B	SLAMF1	SLC7A5	SLC7A8	SLC7A9	TAPBP	TOPORS
ANTIOXIDANT_ACTIVITY	> Genes annotated by the GO term GO:0016209. Inhibition of the reactions brought about by dioxygen (O2) or peroxides. Usually the antioxidant is effective because it can itself be more easily oxidized than the substance protected. The term is often applied to components that can trap free radicals, thereby breaking the chain reaction that normally leads to extensive biological damage.	APOA4	CAT	CYGB	EPX	GPX2	GPX3	GPX4	GSR	GSTZ1	IPCEF1	MGST3	MPO	PRDX2	PRDX4	SELS	TXNDC2	TXNRD1	TXNRD2
ANTIPORTER_ACTIVITY	> Genes annotated by the GO term GO:0015297. Enables the active transport of a solute across a membrane by a mechanism whereby two or more species are transported in opposite directions in a tightly coupled process not directly linked to a form of energy other than chemiosmotic energy.	SLC25A11	SLC3A2	SLC4A3	SLC7A11	SLC9A1	SLC9A2	SLC9A3	SLC9A5	SLC9A6	SLC9A7
APICAL_JUNCTION_COMPLEX	> Genes annotated by the GO term GO:0043296. A functional unit located near the cell apex at the points of contact between epithelial cells, which in vertebrates is composed of the tight junction, the zonula adherens, and desmosomes and in invertebrates is composed of the subapical complex (SAC), the zonula adherens and the septate junction. Functions in the regulation of cell polarity, tissue in…	AMOTL1	ASH1L	B4GALT1	CLDN1	CLDN10	CLDN11	CLDN12	CLDN14	CLDN15	CLDN16	CLDN17	CLDN18	CLDN19	CLDN2	CLDN20	CLDN22	CLDN23	CLDN3	CLDN4	CLDN5	CLDN6	CLDN7	CLDN8	CLDN9	PARD3	PARD6A	PARD6B	PDZD3	RAB13	SHROOM2	SORBS1	TJP1	VAPA	WNK4
APICAL_PART_OF_CELL	> Genes annotated by the GO term GO:0045177. The apical region of a cell.	AKAP7	AQP2	ATP6V0A4	ATP8B1	CFTR	MAL	PDZD3	PKHD1	RHCG	SHROOM2	SHROOM3	SLC30A5	SLC34A3	SLC46A1	STX3	TCHP	USH1C
APICAL_PLASMA_MEMBRANE	> Genes annotated by the GO term GO:0016324. Part of the plasma membrane at the apical end of the cell.	AKAP7	AQP2	ATP6V0A4	ATP8B1	CFTR	MAL	PKHD1	RHCG	SHROOM2	SHROOM3	SLC30A5	SLC34A3	SLC46A1	STX3
APICOLATERAL_PLASMA_MEMBRANE	> Genes annotated by the GO term GO:0016327. The apical end of the lateral plasma membrane of epithelial cells.	AMOTL1	ASH1L	B4GALT1	CLDN1	CLDN10	CLDN11	CLDN12	CLDN14	CLDN15	CLDN16	CLDN17	CLDN18	CLDN19	CLDN2	CLDN20	CLDN22	CLDN23	CLDN3	CLDN4	CLDN5	CLDN6	CLDN7	CLDN8	CLDN9	PARD3	PARD6A	PARD6B	PDZD3	RAB13	SHROOM2	SORBS1	TJP1	VAPA	WNK4
APOPTOSIS_GO	> Genes annotated by the GO term GO:0006915. A form of programmed cell death induced by external or internal signals that trigger the activity of proteolytic caspases, whose actions dismantle the cell and result in cell death. Apoptosis begins internally with condensation and subsequent fragmentation of the cell nucleus (blebbing) while the plasma membrane remains intact. Other characteristics of…	AATF	ABL1	ACIN1	ACVR1	ACVR1B	ACVR1C	ADAMTSL4	ADORA1	ADORA2A	ADRA1A	AGTR2	AHR	AIFM1	AIFM2	AIFM3	AKT1	AKT1S1	ALB	ALOX12	ALOX15B	ANGPTL4	ANXA1	ANXA4	ANXA5	APAF1	API5	APOE	ARHGDIA	ASNS	ATG12	AVEN	BAD	BAG1	BAG4	BAK1	BARD1	BAX	BBC3	BCAR1	BCL10	BCL2	BCL2A1	BCL2L1	BCL2L10	BCL2L11	BCL2L2	BCL3	BCL6
APOPTOTIC_MITOCHONDRIAL_CHANGES	> Genes annotated by the GO term GO:0008637. The morphological and physiological alterations undergone by mitochondria during apoptosis.	BAK1	BAX	BBC3	BCL2L1	BID	CDKN2A	DNM1L	GPX1	IFI6	PMAIP1	SFN
APOPTOTIC_NUCLEAR_CHANGES	> Genes annotated by the GO term GO:0030262. The morphological and physiological alterations undergone by the nucleus during apoptosis.	ACIN1	AIFM1	BAX	BNIP3	CASP3	CDKN2A	CECR2	CIDEA	CYCS	DEDD2	DFFA	DFFB	FOXL2	MOAP1	NDUFA13	PPT1	SOD1	TOP2A	TPD52L1
APOPTOTIC_PROGRAM	> Genes annotated by the GO term GO:0008632. The intracellular signaling cascade that results when a cell is triggered to undergo apoptosis.	ACIN1	AIFM1	AIFM3	APAF1	BAD	BAK1	BAX	BBC3	BCL2L1	BCL2L10	BID	BIK	BNIP3	C16orf5	CASP2	CASP3	CASP7	CASP8	CASP8AP2	CASP9	CDKN2A	CECR2	CIDEA	COL4A3	CYCS	DEDD2	DFFA	DFFB	DIABLO	DNM1L	F2	F2R	FOXL2	GPX1	GZMA	GZMB	HIP1	IFI6	IFNB1	IFT57	LCK	MCL1	MOAP1	MTCH1	NDUFA13	NLRC4	PDIA2	PMAIP1
AROMATIC_COMPOUND_METABOLIC_PROCESS	> Genes annotated by the GO term GO:0006725. The chemical reactions and pathways involving aromatic compounds, any organic compound characterized by one or more planar rings, each of which contains conjugated double bonds and delocalized pi electrons.	ALDH1L1	ALDH5A1	ALDH6A1	ASMTL	CDA	DCT	FAH	FTCD	GMPS	GSTZ1	HGD	HPD	HPRT1	IDO1	MAT2B	MOCOS	MOCS2	MTHFD2	PAICS	PRPS1	PTS	QDPR	SNCAIP	SPR	SULT1B1	TGFB2	TYR
ARYLSULFATASE_ACTIVITY	> Genes annotated by the GO term GO:0004065. Catalysis of the reaction: a phenol sulfate + H2O = a phenol + SO4(2-) (sulfate).	ARSA	ARSB	ARSD	ARSE	ARSF	ARSG	ARSH	ARSI	ARSJ	ARSK	SULF1	SULF2
ATP_BINDING	> Genes annotated by the GO term GO:0005524. Interacting selectively with ATP, adenosine 5'-triphosphate, a universally important coenzyme and enzyme regulator.	ABCA2	ABCA3	ABCA4	ABCA7	ABCB1	ABCB11	ABCB6	ABCB7	ABCB8	ABCC1	ABCC3	ABCC5	ABCC6	ABCC8	ABCD2	ABCD4	ABCF1	ABCF2	ABCG2	ABL1	ACTA1	ACVR1	ACVR1B	ACVRL1	ATP7A	ATP7B	BCKDK	BMPR1A	BMPR1B	BRSK2	BTK	CDC42BPA	CDC42BPB	CDC42BPG	CDK11A	CDK11B	CDKL5	CFTR	CLP1	DAPK1	DAPK2	DAPK3	DDX25	DGKE	DGKZ	DHX38	DMC1	DMPK
ATP_DEPENDENT_DNA_HELICASE_ACTIVITY	> Genes annotated by the GO term GO:0004003. Catalysis of the reaction: ATP + H2O = ADP + phosphate, driving the unwinding of the DNA helix.	CHD1	CHD2	CHD3	CHD4	DHX9	G3BP1	PIF1	RECQL	RUVBL2	XRCC5	XRCC6
ATP_DEPENDENT_HELICASE_ACTIVITY	> Genes annotated by the GO term GO:0008026. Catalysis of the reaction: ATP + H2O = ADP + phosphate to drive the unwinding of a DNA or RNA helix.	CHD1	CHD2	CHD3	CHD4	DDX18	DDX20	DDX21	DDX23	DDX25	DDX39A	DDX3X	DDX43	DDX54	DDX56	DHX38	DHX8	DHX9	EIF4A3	G3BP1	PIF1	RECQL	RUVBL2	SKIV2L	SNRNP200	UPF1	XRCC5	XRCC6
ATP_DEPENDENT_RNA_HELICASE_ACTIVITY	> Genes annotated by the GO term GO:0004004. Catalysis of the reaction: ATP + H2O = ADP + phosphate, driving the unwinding of an RNA helix.	DDX18	DDX20	DDX21	DDX23	DDX25	DDX39A	DDX3X	DDX43	DDX54	DDX56	DHX38	DHX8	DHX9	EIF4A3	G3BP1	SKIV2L	UPF1
ATPASE_ACTIVITY	> Genes annotated by the GO term GO:0016887. Catalysis of the reaction: ATP + H2O = ADP + phosphate. May or may not be coupled to another reaction.	ABCA2	ABCA3	ABCA8	ABCB11	ABCB7	ABCC1	ABCC2	ABCC3	ABCC6	ABCD3	ABCD4	ABCF1	ABCG1	ABCG2	ATP11B	ATP1A1	ATP1A2	ATP1A3	ATP1A4	ATP1B1	ATP1B2	ATP1B3	ATP2A1	ATP2A2	ATP2A3	ATP2B1	ATP2B3	ATP2B4	ATP2C1	ATP4A	ATP4B	ATP6V0C	ATP6V0E1	ATP6V1B2	ATP6V1C1	ATP7A	ATP7B	ATP8B1	BPTF	CCT8	CHD1	CHD2	CHD3	CHD4	CLPX	DDX17	DDX18	DDX20
ATPASE_ACTIVITY_COUPLED	> Genes annotated by the GO term GO:0042623. Catalysis of the reaction: ATP + H2O = ADP + phosphate to directly drive some other reaction, for example ion transport across a membrane.	ABCA3	ABCA8	ABCB11	ABCB7	ABCC1	ABCC2	ABCC3	ABCC6	ABCD3	ABCD4	ABCF1	ABCG1	ABCG2	ATP11B	ATP1A1	ATP1A2	ATP1A3	ATP1A4	ATP1B1	ATP1B2	ATP1B3	ATP2A1	ATP2A2	ATP2A3	ATP2B1	ATP2B3	ATP2B4	ATP2C1	ATP4A	ATP4B	ATP6V0C	ATP6V0E1	ATP6V1B2	ATP6V1C1	ATP7A	ATP7B	ATP8B1	BPTF	CCT8	CHD1	CHD2	CHD3	CHD4	CLPX	DDX17	DDX18	DDX20	DDX21
ATPASE_ACTIVITY_COUPLED_TO_MOVEMENT_OF_SUBSTANCES	> Genes annotated by the GO term GO:0043492. Catalysis of the reaction: ATP + H2O = ADP + phosphate to directly drive the transport of a substance.	ABCA3	ABCA8	ABCB11	ABCB7	ABCC1	ABCC2	ABCC3	ABCC6	ABCD3	ABCD4	ABCF1	ABCG1	ABCG2	ATP11B	ATP1A1	ATP1A2	ATP1A3	ATP1A4	ATP1B1	ATP1B2	ATP1B3	ATP2A1	ATP2A2	ATP2A3	ATP2B1	ATP2B3	ATP2B4	ATP2C1	ATP4A	ATP4B	ATP6V0C	ATP6V0E1	ATP6V1B2	ATP6V1C1	ATP7A	ATP7B	ATP8B1	FXYD2	RALBP1	TAPBP
ATPASE_ACTIVITY_COUPLED_TO_TRANSMEMBRANE_MOVEMENT_OF_IONS	> Genes annotated by the GO term GO:0042625. Catalysis of the transfer of an ion from one side of a membrane to the other, driven by the reaction: ATP + H2O = ADP + phosphate.	ABCB11	ATP1A1	ATP1A2	ATP1A3	ATP1A4	ATP1B1	ATP1B2	ATP1B3	ATP2A1	ATP2A2	ATP2A3	ATP2B1	ATP2B3	ATP2B4	ATP2C1	ATP4A	ATP4B	ATP6V0C	ATP6V0E1	ATP6V1B2	ATP6V1C1	ATP7A	ATP7B	FXYD2
ATPASE_ACTIVITY_COUPLED_TO_TRANSMEMBRANE_MOVEMENT_OF_IONS_PHOSPHORYLATIVE_MECHANISM	> Genes annotated by the GO term GO:0015662. Catalysis of the transfer of a solute or solutes from one side of a membrane to the other according to the reaction: ATP + H2O = ADP + phosphate, to directly drive the transport of ions across a membrane. The reaction is characterized by the transient formation of a high-energy aspartyl-phosphoryl-enzyme intermediate.	ABCB11	ATP1A1	ATP1A2	ATP1A3	ATP1A4	ATP1B1	ATP1B2	ATP1B3	ATP2A1	ATP2A2	ATP2A3	ATP2B1	ATP2B3	ATP2B4	ATP2C1	ATP4A	ATP4B	ATP7A	ATP7B	FXYD2
AUXILIARY_TRANSPORT_PROTEIN_ACTIVITY	> Genes annotated by the GO term GO:0015457. Facilitates transport across one or more biological membranes but do not themselves participate directly in transport. These proteins always function in conjunction with one or more established transport systems. They may provide a function connected with energy coupling to transport, play a structural role in complex formation, serve a biogenic or sta…	ADRA2A	ARPP19	CHP	CHRNA7	ENSA	KCNAB1	KCNAB2	KCNAB3	KCNE1	KCNJ12	KCNMB1	KCNMB2	KCNS1	KCNS3	KCNV1	NEDD4L	NNAT	NPY	NPY2R	PDZD3	RSC1A1	SGK2	SMAD3	SRI	TMPRSS3	TNNI3
AXON	> Genes annotated by the GO term GO:0030424. The long process of a neuron that conducts nerve impulses, usually away from the cell body to the terminals and varicosities, which are sites of storage and release of neurotransmitter.	CABP4	CDK5	CDK5R1	DTNBP1	GHRL	MAPT	NEFH	NEFL	NEFM	NF1	PPT1	TGFB2
AXON_GUIDANCE	> Genes annotated by the GO term GO:0007411. The process by which the migration of an axon growth cone is directed to a specific target site in response to a combination of attractive and repulsive cues.	CDK5R1	CNTN4	DPYSL5	FEZ1	FEZ2	GLI2	KAL1	NRP1	NRP2	NRXN1	NRXN3	OPHN1	OTX2	SEMA3B	SEMA4F	SHH	SIAH1	SLIT1	SLIT2	SPON2	UBB	UNC5C
AXONOGENESIS	> Genes annotated by the GO term GO:0007409. Generation of a long process of a neuron, that carries efferent (outgoing) action potentials from the cell body towards target cells.	AMIGO1	APOE	BAI1	BAIAP2	CDK5R1	CNTN4	CYFIP1	DPYSL5	FEZ1	FEZ2	GLI2	KAL1	KLK8	LRRC4C	MAPT	NRP1	NRP2	NRXN1	NRXN3	NTNG1	NTNG2	OPHN1	OTX2	PARD3	PARD6B	PAX2	POU4F1	ROBO1	ROBO2	RTN4	RTN4RL1	RTN4RL2	S100B	SEMA3B	SEMA4F	SHH	SIAH1	SLIT1	SLIT2	SPON2	THY1	UBB	UNC5C
B_CELL_ACTIVATION	> Genes annotated by the GO term GO:0042113. The change in morphology and behavior of a mature or immature B cell resulting from exposure to a mitogen, cytokine, chemokine, cellular ligand, or an antigen for which it is specific.	CD40LG	CD79A	CEBPG	HDAC4	HDAC5	HDAC7	HDAC9	IL4	IL7	INHA	INHBA	LAT2	LAX1	NFAM1	NHEJ1	PTPRC	SLA2	TGFB1	TNFSF13	TPD52
B_CELL_DIFFERENTIATION	> Genes annotated by the GO term GO:0030183. The process whereby a relatively unspecialized hemopoietic stem cell acquires the specialized features of a B cell.	CD79A	CEBPG	HDAC4	HDAC5	HDAC7	HDAC9	IL4	INHA	INHBA	NFAM1	NHEJ1	TPD52
BASAL_LAMINA	> Genes annotated by the GO term GO:0005605. A thin sheet of proteoglycans and glycoproteins, especially laminin, secreted by cells as an extracellular matrix.	AGRN	AMTN	ANG	CAV3	COLQ	DMD	LAMA4	LAMB1	LAMB2	LAMC1	MAGEE1	SGCA	SGCB	SGCD	SGCE	SGCG	SNTB1	SNTB2	SNTG1	SNTG2	SSPN
BASE_EXCISION_REPAIR	> Genes annotated by the GO term GO:0006284. In base excision repair, an altered base is removed by a DNA glycosylase enzyme, followed by excision of the resulting sugar phosphate. The small gap left in the DNA helix is filled in by the sequential action of DNA polymerase and DNA ligase.	APEX1	CCNO	ERCC6	HMGB1	HMGB1P10	HMGB2	MPG	MSH2	MSH3	MSH6	NTHL1	OGG1	POLG	SMUG1	TDG	TP53	UNG
BASEMENT_MEMBRANE	> Genes annotated by the GO term GO:0005604. A thin layer of dense material found in various animal tissues interposed between the cells and the adjacent connective tissue. It consists of the basal lamina plus an associated layer of reticulin fibers.	AGRN	AMTN	ANG	APLP1	CAV3	COL4A2	COL4A3	COL4A4	COL4A5	COL7A1	COLQ	DMD	DST	EFEMP2	ERBB2IP	FBN1	LAMA2	LAMA3	LAMA4	LAMB1	LAMB2	LAMC1	MAGEE1	NID2	SGCA	SGCB	SGCD	SGCE	SGCG	SMC3	SNTB1	SNTB2	SNTG1	SNTG2	SSPN	TINAG	USH2A
BASOLATERAL_PLASMA_MEMBRANE	> Genes annotated by the GO term GO:0016323. Part of the plasma membrane that includes the basal end and sides of the cell. Often used in reference to animal polarized epithelial membranes, where the basal membrane is the part attached to the extracellular matrix, or in plant cells, where the basal membrane is defined with respect to the zygotic axis.	ACTN1	ACTN2	ACTN3	AIF1L	ATP7A	ATP7B	B4GALT1	BCAR1	BEST1	BSND	CADM1	CLDN19	DLG1	DST	ERBB2IP	EVL	LAYN	LDLRAP1	LIMA1	MET	MUC20	MYO1C	NEXN	NRAP	PTPRC	SLC16A10	SLC4A11	SORBS1	SORBS3	SRCIN1	STX2	STX4	TJP1	TRIP6	VCL
BEHAVIOR	> Genes annotated by the GO term GO:0007610. The specific actions or reactions of an organism in response to external or internal stimuli. Patterned activity of a whole organism in a manner dependent upon some combination of that organism's internal state and external conditions.	ABAT	ACSL4	ADCY8	AGRP	AGTR2	AIMP1	APOE	BRS3	C5	C5AR1	CARTPT	CASR	CCBP2	CCKAR	CCKBR	CCL1	CCL11	CCL13	CCL15	CCL16	CCL17	CCL18	CCL19	CCL2	CCL20	CCL21	CCL22	CCL23	CCL24	CCL25	CCL26	CCL27	CCL28	CCL3	CCL5	CCL7	CCL8	CCR2	CCR3	CCR4	CCR5	CCR6	CCR7	CCR8	CCR9	CCRL1	CCRL2	CDH13
BETA_TUBULIN_BINDING	> Genes annotated by the GO term GO:0048487. Interacting selectively with the microtubule constituent protein beta-tubulin.	ARL8A	ARL8B	GABARAP	GABARAPL1	GABARAPL2	LRPPRC	MAP1S	RACGAP1	UXT	VAPB
BILE_ACID_METABOLIC_PROCESS	> Genes annotated by the GO term GO:0008206. The chemical reactions and pathways involving bile acids, any of a group of steroid carboxylic acids occurring in bile, where they are present as the sodium salts of their amides with glycine or taurine.	ACOX2	ACOX3	AKR1C1	AKR1D1	BAAT	CYP39A1	CYP7B1	GBA2	HSD3B7	NPC1	NR1H4
BIOCARTA_41BB_PATHWAY	> The 4-1BB-dependent immune response	ATF2	CHUK	IFNG	IKBKB	IL2	IL4	JUN	MAP3K1	MAP3K5	MAP4K5	MAPK14	MAPK8	NFKB1	NFKBIA	RELA	TNFRSF9	TRAF2
BIOCARTA_ACE2_PATHWAY	> Angiotensin-converting enzyme 2 regulates heart function	ACE	ACE2	AGT	AGTR1	AGTR2	CMA1	COL4A1	COL4A2	COL4A3	COL4A4	COL4A5	COL4A6	REN
BIOCARTA_ACH_PATHWAY	> Role of nicotinic acetylcholine receptors in the regulation of apoptosis	AKT1	BAD	CHRNB1	CHRNG	FASLG	FOXO3	MUSK	PIK3CA	PIK3CG	PIK3R1	PTK2	PTK2B	RAPSN	SRC	TERT	YWHAH
BIOCARTA_ACTINY_PATHWAY	> Y branching of actin filaments	ABI2	ACTA1	ACTR2	ACTR3	ARPC1A	ARPC1B	ARPC2	ARPC3	ARPC4	ARPC5	NCK1	NCKAP1	NTRK1	PIR	PSMA7	RAC1	WASF1	WASF2	WASF3	WASL
BIOCARTA_AGPCR_PATHWAY	> Attenuation of GPCR Signaling	ARRB1	GNAS	GNB1	GNGT1	GRK4	PRKACB	PRKACG	PRKAR1A	PRKAR1B	PRKAR2A	PRKAR2B	PRKCA	PRKCB
BIOCARTA_AGR_PATHWAY	> Agrin in Postsynaptic Differentiation	ACTA1	CDC42	CHRM1	CHRNA1	CTTN	DAG1	DMD	DVL1	EGFR	GIT2	ITGA1	ITGB1	JUN	LAMA2	LAMA3	LAMA4	MAPK1	MAPK3	MAPK8	MUSK	NRG1	NRG2	NRG3	PAK1	PAK2	PAK3	PAK4	PAK6	PAK7	PTK2	PXN	RAC1	RAPSN	SP1	SRC	UTRN
BIOCARTA_AHSP_PATHWAY	> Hemoglobin's Chaperone	AHSP	ALAD	ALAS1	ALAS2	CPOX	FECH	GATA1	HBA1	HBA2	HBB	HMBS	UROD	UROS
BIOCARTA_AKAP13_PATHWAY	> Rho-Selective Guanine Exchange Factor AKAP13 Mediates Stress Fiber Formation	AKAP13	GNA12	GNA13	LPAR1	LPAR2	LPAR3	PRKACB	PRKACG	PRKAG1	PRKAR2A	PRKAR2B	RHOA
BIOCARTA_AKAP95_PATHWAY	> AKAP95 role in mitosis and chromosome dynamics	AKAP8	CCNB1	CDK1	DDX5	NCAPD2	PPP1CA	PPP2CA	PRKACB	PRKACG	PRKAG1	PRKAR2A	PRKAR2B
BIOCARTA_AKAPCENTROSOME_PATHWAY	> Protein Kinase A at the Centrosome	AKAP9	CDK1	MAP2	NUP85	PCNT	PKN1	PPP1CA	PPP2CA	PRKACB	PRKACG	PRKAG1	PRKAR2A	PRKAR2B	PRKCE	RHOA
BIOCARTA_AKT_PATHWAY	> AKT Signaling Pathway	AKT1	BAD	CASP9	CHUK	FASLG	FOXO1	FOXO3	FOXO4	GH1	GHR	HSP90AA1	IKBKB	IKBKG	NFKB1	NFKBIA	PDPK1	PIK3CA	PIK3CG	PIK3R1	PPP2CA	RELA	YWHAH
BIOCARTA_ALK_PATHWAY	> ALK in cardiac myocytes	ACVR1	APC	ATF2	AXIN1	BMP10	BMP2	BMP4	BMP5	BMP7	BMPR1A	BMPR2	CHRD	CTNNB1	DVL1	FZD1	GATA4	GSK3B	HNF1A	MAP3K7	MEF2C	MYL2	NKX2-5	NOG	NPPA	NPPB	RFC1	SMAD1	SMAD4	SMAD5	SMAD6	TGFB1	TGFB2	TGFB3	TGFBR1	TGFBR2	TGFBR3	WNT1
BIOCARTA_AMI_PATHWAY	> Acute Myocardial Infarction	AHSP	COL4A1	COL4A2	COL4A3	COL4A4	COL4A5	COL4A6	F10	F2	F2R	F7	FGA	FGB	FGG	PLAT	PLG	PROC	PROS1	SERPINC1	TFPI
BIOCARTA_ARAP_PATHWAY	> ADP-Ribosylation Factor	ARF1	ARFGAP1	ARFGAP3	ARFGEF1	ARFGEF2	ASAP2	CLTB	COP	COPA	CYTH1	CYTH2	CYTH3	CYTH4	GBF1	GPLD1	KDELR1	KDELR2	KDELR3
BIOCARTA_ARENRF2_PATHWAY	> Oxidative Stress Induced Gene Expression Via Nrf2	CREB1	FOS	FXYD2	JUN	KEAP1	MAFF	MAFG	MAFK	MAPK1	MAPK14	MAPK8	PRKCA	PRKCB
BIOCARTA_ARF_PATHWAY	> Tumor Suppressor Arf Inhibits Ribosomal Biogenesis	ABL1	CDKN2A	E2F1	MDM2	MYC	PIK3CA	PIK3CG	PIK3R1	POLR1A	POLR1B	POLR1C	POLR1D	RAC1	RB1	TBX2	TP53	TWIST1
BIOCARTA_ASBCELL_PATHWAY	> Antigen Dependent B Cell Activation	CD28	CD4	CD40	CD40LG	CD80	FAS	FASLG	HLA-DRA	HLA-DRB1	IL10	IL2	IL4
BIOCARTA_AT1R_PATHWAY	> Angiotensin II mediated activation of JNK Pathway via Pyk2 dependent signaling	AGT	AGTR1	ATF2	CALM1	CALM2	CALM3	CYCSP35	EGFR	ELK1	GNAQ	GRB2	HRAS	JUN	LOC124827	LOC147908	MAP2K1	MAP2K2	MAP2K4	MAP3K1	MAPK1	MAPK3	MAPK8	MEF2A	MEF2BNB-MEF2B	MEF2C	MEF2D	PAK1	PRKCA	PRKCB	PTK2	PTK2B	RAC1	RAF1	SHC1	SOS1	SRC
BIOCARTA_ATM_PATHWAY	> ATM Signaling Pathway	ABL1	ATM	BRCA1	CDKN1A	CHEK1	CHEK2	GADD45A	JUN	MAPK8	MDM2	MRE11A	NBN	NFKB1	NFKBIA	RAD50	RAD51	RBBP8	RELA	TP53	TP73
BIOCARTA_ATRBRCA_PATHWAY	> Role of BRCA1, BRCA2 and ATR in Cancer Susceptibility	ATM	ATR	BRCA1	BRCA2	CHEK1	CHEK2	FANCC	FANCD2	FANCE	FANCF	FANCG	HUS1	MRE11A	NBN	RAD1	RAD17	RAD50	RAD51	RAD9A	TP53	TREX1
BIOCARTA_BAD_PATHWAY	> Regulation of BAD phosphorylation	ADCY1	AKT1	BAD	BAX	BCL2	BCL2L1	CSF2RB	IGF1	IGF1R	IL3	IL3RA	KIT	KITLG	MAPK1	MAPK3	PIK3CA	PIK3CG	PIK3R1	PRKACB	PRKACG	PRKAR1A	PRKAR1B	PRKAR2A	PRKAR2B	RPS6KA1	YWHAH
BIOCARTA_BARR_MAPK_PATHWAY	> Role of fl-arrestins in the activation and targeting of MAP kinases	ADCY1	ARRB1	DNM1	GNAS	GNB1	GNGT1	MAP2K1	MAP2K2	MAPK1	MAPK3	PLCB1	RAF1
BIOCARTA_BARRESTIN_PATHWAY	> fl-arrestins in GPCR Desensitization	ADCY1	AP2A1	AP2M1	ARRB1	DNM1	GNAS	GNB1	GNGT1	PLCB1	PPARA
BIOCARTA_BARRESTIN_SRC_PATHWAY	> Roles of fl-arrestin-dependent Recruitment of Src Kinases in GPCR Signaling	ADCY1	ARRB1	DNM1	GNAS	GNB1	GNGT1	HCK	HRAS	MAP2K1	MAP2K2	MAPK1	MAPK3	PLCB1	RAF1	SRC
BIOCARTA_BCELLSURVIVAL_PATHWAY	> B Cell Survival Pathway	AKT1	BIRC5	CASP3	CASP7	CCT4	DPF2	FOS	ITGA1	ITGB1	JUND	MTOR	PIK3CA	PIK3CG	PIK3R1	XIAP	ZBTB7A
BIOCARTA_BCR_PATHWAY	> BCR Signaling Pathway	BLNK	BTK	CALM1	CALM2	CALM3	CD79A	CD79B	CYCSP35	ELK1	FOS	GRB2	HRAS	JUN	LOC124827	LOC147908	LYN	MAP2K1	MAP3K1	MAPK14	MAPK3	MAPK8	NFATC1	NFATC2	NFATC3	NFATC4	PLCG1	PPP3CA	PPP3CB	PPP3CC	PRKCA	PRKCB	RAC1	RAF1	SHC1	SOS1	SYK	VAV1
BIOCARTA_BIOPEPTIDES_PATHWAY	> Bioactive Peptide Induced Signaling Pathway	AGT	AGTR2	CALM1	CALM2	CALM3	CAMK2A	CAMK2B	CAMK2D	CAMK2G	CDK5	CYCSP35	F2	FYN	GNA11	GNAI1	GNB1	GNGT1	GRB2	HRAS	JAK2	KNG1	LOC124827	LOC147908	MAP2K1	MAP2K2	MAPK1	MAPK14	MAPK3	MAPK8	MAPT	MYLK	PLCG1	PRKCA	PRKCB	PTK2B	RAF1	SHC1	SOS1	STAT1	STAT2	STAT3	STAT4	STAT5A	STAT5B	STAT6
BIOCARTA_BLYMPHOCYTE_PATHWAY	> B Lymphocyte Cell Surface Molecules	CD40	CD80	CR1	CR2	FCGR2B	HLA-DRA	HLA-DRB1	ICAM1	ITGAL	ITGB2	PTPRC
BIOCARTA_CACAM_PATHWAY	> Ca++/ Calmodulin-dependent Protein Kinase Activation	CALM1	CALM2	CALM3	CAMK1	CAMK1G	CAMK2A	CAMK2B	CAMK2D	CAMK2G	CAMK4	CAMKK1	CAMKK2	CREB1	CYCSP35	LOC124827	LOC147908
BIOCARTA_CALCINEURIN_PATHWAY	> Effects of calcineurin in Keratinocyte Differentiation	CALM1	CALM2	CALM3	CDKN1A	CYCSP35	GNAQ	LOC124827	LOC147908	MARCKS	NFATC1	NFATC2	NFATC3	NFATC4	PLCG1	PPP3CA	PPP3CB	PPP3CC	PRKCA	PRKCB	SP1	SP3
BIOCARTA_CARDIACEGF_PATHWAY	> Role of EGF Receptor Transactivation by GPCRs in Cardiac Hypertrophy	ADAM12	AGT	AGTR1	EDN1	EDNRA	EDNRB	EGF	EGFR	FOS	HRAS	JUN	MYC	NFKB1	PLCG1	PRKCA	PRKCB	RELA	RHOA
BIOCARTA_CARM1_PATHWAY	> Transcription Regulation by Methyltransferase of CARM1	CARM1	CREB1	CREBBP	EP300	NCOA3	PRKACB	PRKACG	PRKAR1A	PRKAR1B	PRKAR2A	PRKAR2B	RARA	RXRA
BIOCARTA_CARM_ER_PATHWAY	> CARM1 and Regulation of the Estrogen Receptor	BRCA1	CARM1	CCND1	CREBBP	EP300	ERCC3	ESR1	GRIP1	GTF2A1	GTF2E1	GTF2F1	HDAC1	HDAC10	HDAC11	HDAC2	HDAC3	HDAC4	HDAC5	HDAC6	HDAC7	HDAC8	HDAC9	HIST2H3C	MED1	MEF2C	NCOR2	NR0B1	NRIP1	PELP1	PHB2	POLR2A	PPARGC1A	SPEN	SRA1	TBP
BIOCARTA_CASPASE_PATHWAY	> Caspase Cascade in Apoptosis	APAF1	ARHGDIB	BIRC2	BIRC3	CASP1	CASP10	CASP2	CASP3	CASP4	CASP6	CASP7	CASP8	CASP9	CYCS	DFFA	DFFB	GZMB	LMNA	LMNB1	LMNB2	PARP1	PRF1	XIAP
BIOCARTA_CBL_PATHWAY	> CBL mediated ligand-induced downregulation of EGF receptors	CBL	CSF1R	EGF	EGFR	GRB2	MET	PDGFRA	PRKCA	PRKCB	SH3GLB1	SH3GLB2	SH3KBP1	SRC
BIOCARTA_CCR3_PATHWAY	> CCR3 signaling in Eosinophils	CCL11	CCR3	CFL1	GNAQ	GNAS	GNB1	GNGT1	HRAS	LIMK1	MAP2K1	MAPK1	MAPK3	MYL2	NOX1	PIK3C2G	PLCB1	PPP1R12B	PRKCA	PRKCB	PTK2	RAF1	RHOA	ROCK2
BIOCARTA_CCR5_PATHWAY	> Pertussis toxin-insensitive CCR5 Signaling in Macrophage	CALM1	CALM2	CALM3	CCL2	CCL4	CCR5	CXCL12	CXCR4	CYCSP35	FOS	GNAQ	JUN	LOC124827	LOC147908	MAPK14	MAPK8	PLCG1	PRKCA	PRKCB	PTK2B
BIOCARTA_CD40_PATHWAY	> CD40L Signaling Pathway	CD40	CD40LG	CHUK	DUSP1	IKBKAP	IKBKB	IKBKG	MAP3K1	MAP3K14	NFKB1	NFKBIA	RELA	TNFAIP3	TRAF3	TRAF6
BIOCARTA_CDC42RAC_PATHWAY	> Role of PI3K subunit p85 in regulation of Actin Organization and Cell Migration	ACTR2	ACTR3	ARPC1A	ARPC1B	ARPC2	ARPC3	ARPC4	ARPC5	CDC42	PAK1	PDGFRA	PIK3CA	PIK3R1	RAC1	RHOA	WASL
BIOCARTA_CDK5_PATHWAY	> Phosphorylation of MEK1 by cdk5/p35 down regulates the MAP kinase pathway	CDK5	CDK5R1	EGR1	HRAS	MAP2K1	MAP2K2	MAPK1	MAPK3	NGF	NGFR	RAF1
BIOCARTA_CDMAC_PATHWAY	> Cadmium induces DNA synthesis and proliferation in macrophages	CUZD1	FOS	HRAS	JUN	MAP2K1	MAPK1	MAPK3	MYC	NFKB1	NFKBIA	PLCB1	PRKCA	PRKCB	RAF1	RELA	TNF
BIOCARTA_CELL2CELL_PATHWAY	> Cell to Cell Adhesion Signaling	ACTN1	ACTN2	ACTN3	BCAR1	CSK	CTNNA1	CTNNA2	CTNNA3	CTNNB1	PECAM1	PTK2	PXN	SRC	VCL
BIOCARTA_CELLCYCLE_PATHWAY	> Cyclins and Cell Cycle Regulation	CCNA1	CCNB1	CCND1	CCND2	CCND3	CCNE1	CCNH	CDC25A	CDK1	CDK2	CDK4	CDK6	CDK7	CDKN1A	CDKN1B	CDKN2A	CDKN2B	CDKN2C	CDKN2D	E2F1	RB1	RBL1	TFDP1
BIOCARTA_CERAMIDE_PATHWAY	> Ceramide Signaling Pathway	AIFM1	BAD	BAX	BCL2	CASP8	CYCS	FADD	MAP2K1	MAP2K4	MAP3K1	MAPK1	MAPK3	MAPK8	NFKB1	NSMAF	RAF1	RELA	RIPK1	SMPD1	TNFRSF1A	TRADD	TRAF2
BIOCARTA_CFTR_PATHWAY	> Cystic Fibrosis Transmembrane Conductance Regulator And Beta 2 Adrenergic Receptor Pathway	ADCY1	ADRB2	CFTR	EZR	GNAS	PRKACB	PRKACG	PRKAR1A	PRKAR1B	PRKAR2A	PRKAR2B	SLC9A3R1
BIOCARTA_CHEMICAL_PATHWAY	> Apoptotic Signaling in Response to DNA Damage	AKT1	APAF1	ATM	BAD	BAX	BCL2	BCL2L1	BID	CASP3	CASP6	CASP7	CASP9	CYCS	EIF2S1	PARP1	PRKCA	PRKCB	PTK2	PXN	STAT1	TLN1	TP53
BIOCARTA_CHREBP2_PATHWAY	> Regulation And Function Of ChREBP in Liver	ACACA	FASN	GCK	MLX	MLXIPL	PKLR	PPP2CA	PPP2CB	PPP2R1A	PPP2R1B	PPP2R2A	PPP2R2B	PPP2R2C	PPP2R2D	PPP2R3A	PPP2R3B	PPP2R4	PPP2R5A	PPP2R5B	PPP2R5C	PPP2R5D	PPP2R5E	PRKAA1	PRKAA2	PRKAB1	PRKAB2	PRKACA	PRKACB	PRKACG	PRKAG1	PRKAG2	PRKAG3	PRKAR1A	PRKAR1B	PRKAR2A	PRKAR2B	YWHAB	YWHAE	YWHAG	YWHAH	YWHAQ	YWHAZ
BIOCARTA_CK1_PATHWAY	> Regulation of ck1/cdk5 by type 1 glutamate receptors	CDK5	CDK5R1	CSNK1D	DRD1	DRD2	GRM1	PLCB1	PPP1CA	PPP1R1B	PPP2CA	PPP3CA	PRKACB	PRKACG	PRKAR1A	PRKAR1B	PRKAR2A	PRKAR2B
BIOCARTA_CLASSIC_PATHWAY	> Classical Complement Pathway	C1QA	C1QB	C1QC	C1R	C1S	C2	C3	C4A	C4B	C5	C6	C7	C8A	C9
BIOCARTA_COMP_PATHWAY	> Complement Pathway	C1QA	C1QB	C1QC	C1R	C1S	C2	C3	C4A	C4B	C5	C6	C7	C8A	C9	CFB	CFD	MASP1	MASP2	MBL2
BIOCARTA_CREB_PATHWAY	> Transcription factor CREB and its extracellular signals	ADCY1	AKT1	CAMK2A	CAMK2B	CAMK2D	CAMK2G	CREB1	GNAS	GRB2	HRAS	MAPK1	MAPK14	MAPK3	PIK3CA	PIK3R1	PRKACB	PRKACG	PRKAR1A	PRKAR1B	PRKAR2A	PRKAR2B	PRKCA	PRKCB	RAC1	RPS6KA1	RPS6KA5	SOS1
BIOCARTA_CSK_PATHWAY	> Activation of Csk by cAMP-dependent Protein Kinase Inhibits Signaling through the T Cell Receptor	ADCY1	CD247	CD3D	CD3E	CD3G	CD4	CREBBP	CSK	GNAS	GNB1	GNGT1	HLA-DRA	HLA-DRB1	LCK	PRKACB	PRKACG	PRKAR1A	PRKAR1B	PRKAR2A	PRKAR2B	PTPRC	TRA@	TRB@	ZAP70
BIOCARTA_CTCF_PATHWAY	> CTCF: First Multivalent Nuclear Factor	CD79A	CD79B	CDKN1B	CDKN2A	MDM2	MTOR	MYC	PIK3CA	PIK3CG	PIK3R1	PPP2CA	PTEN	RPS6KB1	SMAD1	SMAD4	SMAD5	TGFB1	TGFB2	TGFB3	TGFBR1	TGFBR2	TGFBR3	TP53
BIOCARTA_CTL_PATHWAY	> CTL mediated immune response against target cells	B2M	CD247	CD3D	CD3E	CD3G	FAS	FASLG	GZMB	HLA-A	ICAM1	ITGAL	ITGB2	PRF1	TRA@	TRB@
BIOCARTA_CTLA4_PATHWAY	> The Co-Stimulatory Signal During T-cell Activation	CD247	CD28	CD3D	CD3E	CD3G	CD80	CD86	CTLA4	GRB2	HLA-DRA	HLA-DRB1	ICOS	ICOSLG	IL2	ITK	LCK	PIK3CA	PIK3R1	PTPN11	TRA@	TRB@
BIOCARTA_CXCR4_PATHWAY	> CXCR4 Signaling Pathway	BCAR1	CRK	CXCL12	CXCR4	GNAI1	GNAQ	GNB1	GNGT1	HRAS	MAP2K1	MAPK1	MAPK3	NFKB1	PIK3C2G	PIK3CA	PIK3R1	PLCG1	PRKCA	PRKCB	PTK2	PTK2B	PXN	RAF1	RELA
BIOCARTA_CYTOKINE_PATHWAY	> Cytokine Network	IFNA1	IFNB1	IFNG	IL10	IL12A	IL12B	IL13	IL14	IL15	IL16	IL17A	IL18	IL1A	IL2	IL3	IL4	IL5	IL6	IL8	IL9	LTA	TNF
BIOCARTA_D4GDI_PATHWAY	> D4-GDI Signaling Pathway	APAF1	ARHGAP5	ARHGDIB	CASP1	CASP10	CASP3	CASP8	CASP9	CYCS	GZMB	JUN	PARP1	PRF1
BIOCARTA_DC_PATHWAY	> Dendritic cells in regulating TH1 and TH2 Development	ANPEP	CD2	CD33	CD40	CD5	CD7	CSF2	IFNA1	IFNB1	IFNG	IL10	IL12A	IL12B	IL13	IL3	IL4	IL5	ITGAX	TLR2	TLR4	TLR7	TLR9
BIOCARTA_DEATH_PATHWAY	> Induction of apoptosis through DR3 and DR4/5 Death Receptors	APAF1	BCL2	BID	BIRC2	BIRC3	CASP10	CASP3	CASP6	CASP7	CASP8	CASP9	CFLAR	CHUK	CYCS	DFFA	DFFB	FADD	GAS2	LMNA	MAP3K14	NFKB1	NFKBIA	RELA	RIPK1	SPTAN1	TNFRSF10A	TNFRSF10B	TNFRSF25	TNFSF10	TNFSF12	TRADD	TRAF2	XIAP
BIOCARTA_DNAFRAGMENT_PATHWAY	> Apoptotic DNA fragmentation and tissue homeostasis	CASP3	CASP7	DFFA	DFFB	ENDOG	GZMB	HMGB1	HMGB2	TOP2A	TOP2B
BIOCARTA_DREAM_PATHWAY	> Repression of Pain Sensation by the Transcriptional Regulator DREAM	CREB1	CREM	FOS	JUN	KCNIP3	MAPK3	OPRK1	POLR2A	PRKACB	PRKACG	PRKAR1A	PRKAR1B	PRKAR2A	PRKAR2B
BIOCARTA_ECM_PATHWAY	> Erk and PI-3 Kinase Are Necessary for Collagen Binding in Corneal Epithelia	ARHGAP5	DIAPH1	FYN	GSN	HRAS	ITGA1	ITGB1	MAP2K1	MAPK1	MAPK3	MYL2	MYLK	PFN1	PIK3CA	PIK3CG	PIK3R1	PTK2	PXN	RAF1	RHOA	ROCK1	SHC1	SRC	TLN1
BIOCARTA_EDG1_PATHWAY	> Phospholipids as signalling intermediaries	ADCY1	AKT1	ASAH1	GNAI1	GNB1	GNGT1	ITGAV	ITGB3	MAPK1	MAPK3	PDGFA	PDGFRA	PIK3CA	PIK3CG	PIK3R1	PLCB1	PRKCA	PRKCB	PTK2	RAC1	RHOA	S1PR1	SMPD1	SMPD2	SPHK1	SPHKAP	SRC
BIOCARTA_EGF_PATHWAY	> EGF Signaling Pathway	CSNK2A1	EGF	EGFR	ELK1	FOS	GRB2	HRAS	JAK1	JUN	MAP2K1	MAP2K4	MAP3K1	MAPK3	MAPK8	PIK3CA	PIK3R1	PLCG1	PRKCA	PRKCB	RAF1	RASA1	SHC1	SOS1	SRF	STAT1	STAT2	STAT3	STAT4	STAT5A	STAT5B	STAT6
BIOCARTA_EGFR_SMRTE_PATHWAY	> Map Kinase Inactivation of SMRT Corepressor	EGF	EGFR	MAP2K1	MAP3K1	MAPK14	NCOR2	RARA	RXRA	THRA	THRB	ZBTB16
BIOCARTA_EIF2_PATHWAY	> Regulation of eIF2	EIF2AK1	EIF2AK2	EIF2AK3	EIF2AK4	EIF2B5	EIF2S1	EIF2S2	EIF2S3	EIF5	GSK3B	PPP1CA
BIOCARTA_EIF4_PATHWAY	> Regulation of eIF4e and p70 S6 Kinase	AKT1	EIF4A1	EIF4A2	EIF4E	EIF4EBP1	EIF4G1	EIF4G2	EIF4G3	GHR	IRS1	MAPK1	MAPK14	MAPK3	MKNK1	MTOR	PABPC1	PDK2	PDPK1	PIK3CA	PIK3R1	PRKCA	PRKCB	PTEN	RPS6KB1
BIOCARTA_EIF_PATHWAY	> Eukaryotic protein translation	EEF2	EEF2K	EIF1	EIF1AX	EIF2S1	EIF2S2	EIF2S3	EIF3A	EIF4A1	EIF4A2	EIF4E	EIF4G1	EIF4G2	EIF4G3	EIF5	EIF6
BIOCARTA_EPHA4_PATHWAY	> Eph Kinases and ephrins support platelet aggregation	ACTA1	EPHA4	EPHB1	FYN	ITGA1	ITGB1	L1CAM	LYN	RAP1B	SELP
BIOCARTA_EPO_PATHWAY	> EPO Signaling Pathway	CSNK2A1	ELK1	EPO	EPOR	FOS	GRB2	HRAS	JAK2	JUN	MAP2K1	MAPK3	MAPK8	PLCG1	PTPN6	RAF1	SHC1	SOS1	STAT5A	STAT5B
BIOCARTA_EPONFKB_PATHWAY	> Erythropoietin mediated neuroprotection through NF-kB	ARNT	CDKN1A	EPO	EPOR	GRIN1	HIF1A	JAK2	NFKB1	NFKBIA	RELA	SOD2
BIOCARTA_ERK5_PATHWAY	> Role of Erk5 in Neuronal Survival	AKT1	CREB1	GRB2	HRAS	MAPK1	MAPK3	MAPK7	MEF2A	MEF2BNB-MEF2B	MEF2C	MEF2D	NTRK1	PIK3CA	PIK3CG	PIK3R1	PLCG1	RPS6KA1	SHC1
BIOCARTA_ERK_PATHWAY	> Erk1/Erk2 Mapk Signaling pathway	EGFR	ELK1	GNAS	GNB1	GNGT1	GRB2	HRAS	IGF1R	ITGB1	MAP2K1	MAP2K2	MAPK1	MAPK3	MKNK1	MKNK2	MYC	NGF	NGFR	PDGFRA	PPP2CA	PTPRR	RAF1	RPS6KA1	RPS6KA5	SHC1	SOS1	SRC	STAT3
BIOCARTA_ERYTH_PATHWAY	> Erythrocyte Differentiation Pathway	CCL3	CSF2	CSF3	EPO	FLT3	IGF1	IL11	IL1A	IL3	IL6	IL9	KITLG	TGFB1	TGFB2	TGFB3
BIOCARTA_ETC_PATHWAY	> Electron Transport Reaction in Mitochondria	ATP5A1	COX1	CYCS	GPD2	NDUFA1	SDHA	SDHB	SDHC	SDHD	SLC25A4	SLC25A6	UQCRC1
BIOCARTA_ETS_PATHWAY	> METS affect on Macrophage Differentiation	CSF1	CSF1R	DDX20	E2F1	E2F4	ETS1	ETS2	ETV3	FOS	HDAC2	HDAC5	HRAS	JUN	NCOR2	RBL1	RBL2	SIN3A	SIN3B
BIOCARTA_EXTRINSIC_PATHWAY	> Extrinsic Prothrombin Activation Pathway	F10	F2	F2R	F3	F5	F7	FGA	FGB	FGG	PROC	PROS1	SERPINC1	TFPI
BIOCARTA_FAS_PATHWAY	> FAS signaling pathway ( CD95 )	ARHGDIB	CASP10	CASP3	CASP6	CASP7	CASP8	CFLAR	DAXX	DFFA	DFFB	FADD	FAF1	FAS	FASLG	JUN	LMNA	LMNB1	LMNB2	MAP2K4	MAP3K1	MAP3K7	MAPK8	PAK1	PAK2	PARP1	PRKDC	PTPN13	RB1	RIPK2	SPTAN1
BIOCARTA_FCER1_PATHWAY	> Fc Epsilon Receptor I Signaling in Mast Cells	BTK	CALM1	CALM2	CALM3	CYCSP35	ELK1	FCER1A	FCER1G	FOS	GRB2	HRAS	JUN	LOC124827	LOC147908	LYN	MAP2K1	MAP2K4	MAP2K7	MAP3K1	MAPK1	MAPK3	MAPK8	NFATC1	NFATC2	NFATC3	NFATC4	PAK2	PIK3CA	PIK3CG	PIK3R1	PLA2G4A	PLCG1	PPP3CA	PPP3CB	PPP3CC	PRKCB	RAF1	SHC1	SOS1	SYK	VAV1
BIOCARTA_FEEDER_PATHWAY	> Feeder Pathways for Glycolysis	HK1	KHK	LCT	MPI	PGM1	PYGL	PYGM	TPI1	TREH
BIOCARTA_FIBRINOLYSIS_PATHWAY	> Fibrinolysis Pathway	CPB2	F13A1	F2	F2R	FGA	FGB	FGG	PLAT	PLAU	PLG	SERPINB2	SERPINE1
BIOCARTA_FMLP_PATHWAY	> fMLP induced chemokine gene expression in HMC-1 cells	CALM1	CALM2	CALM3	CAMK1	CAMK1G	CYCSP35	ELK1	FPR1	GNA15	GNB1	GNGT1	HRAS	LOC124827	LOC147908	MAP2K1	MAP2K2	MAP2K3	MAP2K6	MAP3K1	MAPK1	MAPK14	MAPK3	NCF1C	NCF2	NFATC1	NFATC2	NFATC3	NFATC4	NFKB1	NFKBIA	PAK1	PIK3C2G	PLCB1	PPP3CA	PPP3CB	PPP3CC	RAC1	RAF1	RELA
BIOCARTA_FREE_PATHWAY	> Free Radical Induced Apoptosis	GPX1	GSR	GSS	IL8	NFKB1	NOX1	RELA	SOD1	TNF	XDH
BIOCARTA_G1_PATHWAY	> Cell Cycle: G1/S Check Point	ABL1	ATM	ATR	CCNA1	CCND1	CCNE1	CDC25A	CDK1	CDK2	CDK4	CDK6	CDKN1A	CDKN1B	CDKN2A	CDKN2B	DHFR	E2F1	GSK3B	HDAC1	RB1	SKP2	SMAD3	SMAD4	TFDP1	TGFB1	TGFB2	TGFB3	TP53
BIOCARTA_G2_PATHWAY	> Cell Cycle: G2/M Checkpoint	ATM	ATR	BRCA1	CCNB1	CDC25A	CDC25B	CDC25C	CDC34	CDK1	CDKN1A	CDKN2D	CHEK1	CHEK2	EP300	GADD45A	MDM2	MYT1	PLK1	PRKDC	RPS6KA1	TP53	WEE1	YWHAH	YWHAQ
BIOCARTA_GABA_PATHWAY	> Gamma-aminobutyric Acid Receptor Life Cycle	DNM1	GABARAP	GABRA1	GABRA2	GABRA3	GABRA4	GABRA5	GABRA6	GPHN	SRC
BIOCARTA_GATA3_PATHWAY	> GATA3 participate in activating the Th2 cytokine genes expression	GATA3	IL13	IL4	IL5	JUNB	MAF	MAP2K3	MAPK14	NFATC1	NFATC2	PRKACB	PRKACG	PRKAR1A	PRKAR1B	PRKAR2A	PRKAR2B
BIOCARTA_GCR_PATHWAY	> Corticosteroids and cardioprotection	ADRB2	AKT1	ANXA1	CALM1	CALM2	CALM3	CORIN	CYCSP35	GNAS	GNB1	GNGT1	HSP90AA1	LOC124827	LOC147908	NFKB1	NOS3	NPPA	NR3C1	PIK3CA	PIK3CG	PIK3R1	RELA
BIOCARTA_GH_PATHWAY	> Growth Hormone Signaling Pathway	GH1	GHR	GRB2	HNF1A	HRAS	INS	INSR	IRS1	JAK2	MAP2K1	MAPK1	MAPK3	PIK3CA	PIK3CG	PIK3R1	PLCG1	PRKCA	PRKCB	PTPN6	RAF1	RPS6KA1	SHC1	SLC2A4	SOCS1	SOS1	SRF	STAT5A	STAT5B
BIOCARTA_GLEEVEC_PATHWAY	> Inhibition of Cellular Proliferation by Gleevec	AKT1	BAD	BCR	CRKL	FOS	GRB2	HRAS	JAK2	JUN	MAP2K1	MAP2K4	MAP3K1	MAPK3	MAPK8	MYC	PIK3CA	PIK3CG	PIK3R1	RAF1	SOS1	STAT1	STAT5A	STAT5B
BIOCARTA_GLYCOLYSIS_PATHWAY	> Glycolysis Pathway	ALDOB	ENO1	GAPDH	GPI	HK1	PFKL	PGAM1	PGK1	PKLR	TPI1
BIOCARTA_GPCR_PATHWAY	> Signaling Pathway from G-Protein Families	ADCY1	CALM1	CALM2	CALM3	CREB1	CYCSP35	ELK1	FOS	GNAI1	GNAQ	GNAS	GNB1	GNGT1	HRAS	JUN	LOC124827	LOC147908	MAP2K1	MAPK3	NFATC1	NFATC2	NFATC3	NFATC4	PLCG1	PPP3CA	PPP3CB	PPP3CC	PRKACB	PRKACG	PRKAR1A	PRKAR1B	PRKAR2A	PRKAR2B	PRKCA	PRKCB	RAF1	RPS6KA3
BIOCARTA_GRANULOCYTES_PATHWAY	> Adhesion and Diapedesis of Granulocytes	C5	CSF3	ICAM1	IFNG	IL1A	IL8	ITGAL	ITGAM	ITGB2	PECAM1	SELL	SELP	SELPLG	TNF
BIOCARTA_GSK3_PATHWAY	> Inactivation of Gsk3 by AKT causes accumulation of b-catenin in Alveolar Macrophages	AKT1	APC	AXIN1	CCND1	CD14	CTNNB1	DVL1	EIF2AK2	FZD1	GJA1	GNAI1	GSK3B	IRAK1	LBP	LEF1	LY96	MYD88	NFKB1	PDPK1	PIK3CA	PIK3R1	PPP2CA	RELA	TIRAP	TLR4	TOLLIP	WNT1
BIOCARTA_HCMV_PATHWAY	> Human Cytomegalovirus and Map Kinase Pathways	AKT1	CREB1	MAP2K1	MAP2K2	MAP2K3	MAP2K6	MAP3K1	MAPK1	MAPK14	MAPK3	NFKB1	PIK3CA	PIK3CG	PIK3R1	RB1	RELA	SP1
BIOCARTA_HDAC_PATHWAY	> Control of skeletal myogenesis by HDAC and calcium/calmodulin-dependent kinase (CaMK)	AKT1	CABIN1	CALM1	CALM2	CALM3	CAMK1	CAMK1G	CYCSP35	HDAC5	IGF1	IGF1R	INS	INSR	LOC124827	LOC147908	MAP2K6	MAPK14	MAPK7	MEF2A	MEF2BNB-MEF2B	MEF2C	MEF2D	MYOD1	NFATC1	NFATC2	PIK3CA	PIK3CG	PIK3R1	PPP3CA	PPP3CB	PPP3CC	YWHAH
BIOCARTA_HER2_PATHWAY	> Role of ERBB2 in Signal Transduction and Oncology	CARM1	EGFR	EP300	ERBB3	ERBB4	ESR1	GRB2	GRIP1	HRAS	IL6	IL6R	IL6ST	MAP2K1	MAPK1	MAPK3	PIK3CA	PIK3CG	PIK3R1	RAF1	SHC1	SOS1	STAT3
BIOCARTA_HIF_PATHWAY	> Hypoxia-Inducible Factor in the Cardiovascular System	ARNT	ASPH	COPS5	CREB1	EDN1	EP300	EPO	HIF1A	HSP90AA1	JUN	LDHA	NOS3	P4HB	VEGFA	VHL
BIOCARTA_HIVNEF_PATHWAY	> HIV-I Nef: negative effector of Fas and TNF	ACTG1	APAF1	ARHGDIB	BAG4	BCL2	BID	BIRC2	BIRC3	CASP2	CASP3	CASP6	CASP7	CASP8	CASP9	CDK11A	CDK11B	CFLAR	CHUK	CRADD	CYCS	DAXX	DFFA	DFFB	FADD	FAS	FASLG	GSN	LMNA	LMNB1	LMNB2	MAP2K7	MAP3K1	MAP3K14	MAP3K5	MAPK8	MDM2	NFKB1	NFKBIA	NUMA1	PAK2	PARP1	PRKCD	PRKDC	PSEN1	PSEN2	PTK2	RASA1	RB1
BIOCARTA_HSP27_PATHWAY	> Stress Induction of HSP Regulation	ACTA1	APAF1	BCL2	CASP3	CASP9	CYCS	DAXX	FAS	FASLG	HSPB1	HSPB2	IL1A	MAPKAPK2	MAPKAPK3	TNF
BIOCARTA_IGF1_PATHWAY	> IGF-1 Signaling Pathway	CSNK2A1	ELK1	FOS	GRB2	HRAS	IGF1	IGF1R	IRS1	JUN	MAP2K1	MAPK3	MAPK8	PIK3CA	PIK3CG	PIK3R1	PTPN11	RAF1	RASA1	SHC1	SOS1	SRF
BIOCARTA_IGF1MTOR_PATHWAY	> Skeletal muscle hypertrophy is regulated via AKT/mTOR pathway	AKT1	EIF2B5	EIF2S1	EIF2S2	EIF2S3	EIF4E	EIF4EBP1	GSK3B	IGF1	IGF1R	INPPL1	MTOR	PDK2	PDPK1	PIK3CA	PIK3R1	PPP2CA	PTEN	RPS6	RPS6KB1
BIOCARTA_IGF1R_PATHWAY	> Multiple antiapoptotic pathways from IGF-1R signaling lead to BAD phosphorylation	ADCY1	AKT1	BAD	GRB2	HRAS	IGF1R	IRS1	MAP2K1	MAPK1	MAPK3	PIK3CA	PIK3R1	PRKACB	PRKACG	PRKAR1A	PRKAR1B	PRKAR2A	PRKAR2B	RAF1	RPS6KA1	SHC1	SOS1	YWHAH
BIOCARTA_IL10_PATHWAY	> IL-10 Anti-inflammatory Signaling Pathway	BLVRA	BLVRB	HMOX1	IL10	IL10RA	IL10RB	IL1A	IL6	JAK1	STAT1	STAT2	STAT3	STAT4	STAT5A	STAT5B	STAT6	TNF
BIOCARTA_IL12_PATHWAY	> IL12 and Stat4 Dependent Signaling Pathway in Th1 Development	CCR5	CD247	CD3D	CD3E	CD3G	CXCR3	ETV5	IFNG	IL12A	IL12B	IL12RB1	IL12RB2	IL18	IL18R1	JAK2	JUN	MAP2K6	MAPK14	MAPK8	STAT4	TRA@	TRB@	TYK2
BIOCARTA_IL17_PATHWAY	> IL 17 Signaling Pathway	CD2	CD247	CD34	CD3D	CD3E	CD3G	CD4	CD58	CD8A	CSF3	IL17A	IL3	IL6	IL8	KITLG	TRA@	TRB@
BIOCARTA_IL1R_PATHWAY	> Signal transduction through IL1R	CHUK	ECSIT	IFNA1	IFNB1	IKBKB	IL1A	IL1B	IL1R1	IL1RAP	IL1RN	IL6	IRAK1	IRAK2	IRAK3	JUN	MAP2K3	MAP2K6	MAP3K1	MAP3K14	MAP3K7	MAPK14	MAPK8	MYD88	NFKB1	NFKBIA	RELA	TAB1	TGFB1	TGFB2	TGFB3	TNF	TOLLIP	TRAF6
BIOCARTA_IL22BP_PATHWAY	> IL22 Soluble Receptor Signaling Pathway	IL10RA	IL22	IL22RA1	IL22RA2	JAK1	JAK2	JAK3	SOCS3	STAT1	STAT2	STAT3	STAT4	STAT5A	STAT5B	STAT6	TYK2
BIOCARTA_IL2_PATHWAY	> IL 2 signaling pathway	CSNK2A1	ELK1	FOS	GRB2	HRAS	IL2	IL2RA	IL2RB	IL2RG	JAK1	JAK3	JUN	LCK	MAP2K1	MAPK3	MAPK8	RAF1	SHC1	SOS1	STAT5A	STAT5B	SYK
BIOCARTA_IL2RB_PATHWAY	> IL-2 Receptor Beta Chain in T cell Activation	AKT1	BAD	BCL2	BCL2L1	CBL	CFLAR	CRKL	E2F1	FAS	FASLG	FOS	GRB2	HRAS	IKZF3	IL2RA	IL2RB	IL2RG	IRS1	JAK1	JAK3	MAPK1	MAPK3	MYC	NMI	PIK3CA	PIK3CG	PIK3R1	PPIA	PTPN6	RAF1	RPS6KB1	SHC1	SOCS1	SOCS3	SOS1	STAT5A	STAT5B	SYK
BIOCARTA_IL3_PATHWAY	> IL 3 signaling pathway	CSF2RB	FOS	GRB2	HRAS	IL3	IL3RA	JAK2	MAP2K1	MAPK3	PTPN6	RAF1	SHC1	SOS1	STAT5A	STAT5B
BIOCARTA_IL4_PATHWAY	> IL 4 signaling pathway	AKT1	GRB2	IL2RG	IL4	IL4R	IRS1	JAK1	JAK3	RPS6KB1	SHC1	STAT6
BIOCARTA_IL5_PATHWAY	> IL 5 Signaling Pathway	CCL11	CCR3	CD4	HLA-DRA	HLA-DRB1	IL1B	IL4	IL5	IL5RA	IL6
BIOCARTA_IL6_PATHWAY	> IL 6 signaling pathway	CEBPB	CSNK2A1	ELK1	FOS	GRB2	HRAS	IL6	IL6R	IL6ST	JAK1	JAK2	JAK3	JUN	MAP2K1	MAPK3	PTPN11	RAF1	SHC1	SOS1	SRF	STAT3	TYK2
BIOCARTA_IL7_PATHWAY	> IL-7 Signal Transduction	BCL2	CREBBP	EP300	FYN	IL2RG	IL7	IL7R	JAK1	JAK3	LCK	NMI	PIK3CA	PIK3CG	PIK3R1	PTK2B	STAT5A	STAT5B
BIOCARTA_INFLAM_PATHWAY	> Cytokines and Inflammatory Response	CD4	CSF1	CSF2	CSF3	HLA-DRA	HLA-DRB1	IFNA1	IFNB1	IFNG	IL10	IL11	IL12A	IL12B	IL13	IL15	IL1A	IL2	IL3	IL4	IL5	IL6	IL7	IL8	LTA	PDGFA	TGFB1	TGFB2	TGFB3	TNF
BIOCARTA_INSULIN_PATHWAY	> Insulin Signaling Pathway	CSNK2A1	ELK1	FOS	GRB2	HRAS	INS	INSR	IRS1	JUN	MAP2K1	MAPK3	MAPK8	PIK3CA	PIK3CG	PIK3R1	PTPN11	RAF1	RASA1	SHC1	SLC2A4	SOS1	SRF
BIOCARTA_INTEGRIN_PATHWAY	> Integrin Signaling Pathway	ACTA1	ACTN1	ACTN2	ACTN3	BCAR1	BCR	CAPN1	CAPNS1	CAPNS2	CAV1	CRKL	CSK	FYN	GRB2	HRAS	ITGA1	ITGB1	JUN	MAP2K1	MAP2K2	MAPK1	MAPK3	MAPK8	PPP1R12B	PTK2	PXN	RAF1	RAP1A	RAPGEF1	RHOA	ROCK1	SHC1	SOS1	SRC	TLN1	TNS1	VCL	ZYX
BIOCARTA_INTRINSIC_PATHWAY	> Intrinsic Prothrombin Activation Pathway	COL4A1	COL4A2	COL4A3	COL4A4	COL4A5	COL4A6	F10	F11	F12	F2	F2R	F5	F8	F9	FGA	FGB	FGG	KLKB1	KNG1	PROC	PROS1	SERPINC1	SERPING1
BIOCARTA_KERATINOCYTE_PATHWAY	> Keratinocyte Differentiation	BCL2	CEBPA	CHUK	DAXX	EGF	EGFR	ETS1	ETS2	FAS	FASLG	FOS	HOXA7	HRAS	IKBKB	JUN	MAP2K1	MAP2K3	MAP2K4	MAP2K6	MAP2K7	MAP3K1	MAP3K14	MAP3K5	MAPK1	MAPK13	MAPK14	MAPK3	MAPK8	NFKB1	NFKBIA	PPP2CA	PRKCA	PRKCB	PRKCD	PRKCE	PRKCG	PRKCH	PRKCQ	RAF1	RELA	RIPK1	SP1	TNF	TNFRSF1A	TNFRSF1B	TRAF2
BIOCARTA_KREB_PATHWAY	> The Citric Acid Cycle	ACO2	CS	FH	IDH2	MDH1	OGDH	SDHA	SUCLA2
BIOCARTA_LAIR_PATHWAY	> Cells and Molecules involved in local acute inflammatory response	C3	C5	C6	C7	ICAM1	IL1A	IL6	IL8	ITGA4	ITGAL	ITGB1	ITGB2	KNG1	SELP	SELPLG	TNF	VCAM1
BIOCARTA_LECTIN_PATHWAY	> Lectin Induced Complement Pathway	C2	C3	C4A	C4B	C5	C6	C7	C8A	C9	MASP1	MASP2	MBL2
BIOCARTA_LEPTIN_PATHWAY	> Reversal of Insulin Resistance by Leptin	ACACA	CPT1A	LEP	LEPR	PRKAA1	PRKAA2	PRKAB1	PRKAB2	PRKAG1	PRKAG2	PRKAG3
BIOCARTA_LONGEVITY_PATHWAY	> The IGF-1 Receptor and Longevity	AKT1	CAT	FOXO3	GH1	GHR	HRAS	IGF1	IGF1R	PIK3CA	PIK3CG	PIK3R1	SHC1	SOD1	SOD2	SOD3
BIOCARTA_LYM_PATHWAY	> Adhesion and Diapedesis of Lymphocytes	CD34	ICAM1	IL1A	IL8	ITGA4	ITGAL	ITGB1	ITGB2	PECAM1	SELL	VCAM1
BIOCARTA_MAL_PATHWAY	> Role of MAL in Rho-Mediated Activation of SRF	ACTA1	CDC42	DIAPH1	HNF1A	HRAS	LIMK1	MAL	MAP2K1	MAP2K2	MAP3K1	MAP4K2	MAPK1	MAPK3	MAPK8	RAC1	RAF1	RHOA	ROCK1	SRF
BIOCARTA_MAPK_PATHWAY	> MAPKinase Signaling Pathway	ARAF	ATF2	BRAF	CEBPA	CHUK	CREB1	DAXX	ELK1	FOS	GRB2	HRAS	IKBKB	JUN	MAP2K1	MAP2K2	MAP2K3	MAP2K4	MAP2K5	MAP2K6	MAP2K7	MAP3K1	MAP3K10	MAP3K11	MAP3K12	MAP3K13	MAP3K14	MAP3K2	MAP3K3	MAP3K4	MAP3K5	MAP3K6	MAP3K7	MAP3K8	MAP3K9	MAP4K1	MAP4K2	MAP4K3	MAP4K4	MAP4K5	MAPK1	MAPK10	MAPK11	MAPK12	MAPK13	MAPK14	MAPK3	MAPK4	MAPK6
BIOCARTA_MCALPAIN_PATHWAY	> mCalpain and friends in Cell motility	ACTA1	CAPN1	CAPN2	CAPNS1	CAPNS2	CXCR3	EGF	EGFR	EZR	HRAS	ITGA1	ITGB1	MAPK1	MAPK3	MYL2	MYLK	PRKACB	PRKACG	PRKAR1A	PRKAR1B	PRKAR2A	PRKAR2B	PTK2	PXN	TLN1
BIOCARTA_MCM_PATHWAY	> CDK Regulation of DNA Replication	CCNE1	CDC6	CDK2	CDKN1B	CDT1	KITLG	MCM2	MCM3	MCM4	MCM5	MCM6	MCM7	ORC1	ORC2	ORC3	ORC4	ORC5	ORC6
BIOCARTA_MEF2D_PATHWAY	> Role of MEF2D in T-cell Apoptosis	CABIN1	CALM1	CALM2	CALM3	CAPN2	CAPNS1	CAPNS2	CYCSP35	EP300	HDAC1	HDAC2	LOC124827	LOC147908	MEF2D	NFATC1	NFATC2	PPP3CA	PPP3CB	PPP3CC	PRKCA	PRKCB	TRA@	TRB@
BIOCARTA_MET_PATHWAY	> Signaling of Hepatocyte Growth Factor Receptor	ACTA1	CRK	CRKL	DOCK1	ELK1	FOS	GAB1	GRB2	HGF	HRAS	ITGA1	ITGB1	JUN	MAP2K1	MAP2K2	MAP4K1	MAPK1	MAPK3	MAPK8	MET	PAK1	PIK3CA	PIK3CG	PIK3R1	PTEN	PTK2	PTK2B	PTPN11	PXN	RAF1	RAP1A	RAP1B	RAPGEF1	RASA1	SOS1	SRC	STAT3
BIOCARTA_MITOCHONDRIA_PATHWAY	> Role of Mitochondria in Apoptotic Signaling	AIFM1	APAF1	BAK1	BAX	BCL2	BCL2L1	BID	BIK	BIRC2	BIRC3	CASP3	CASP6	CASP7	CASP8	CASP9	CYCS	DFFA	DFFB	DIABLO	ENDOG	XIAP
BIOCARTA_MONOCYTE_PATHWAY	> Monocyte and its Surface Molecules	CD44	ICAM1	ITGA4	ITGAL	ITGAM	ITGB1	ITGB2	PECAM1	SELE	SELL	SELP
BIOCARTA_MPR_PATHWAY	> How Progesterone Initiates Oocyte Membrane	ACTA1	ACTR2	ACTR3	ADCY1	ARPC1A	ARPC1B	ARPC2	ARPC3	ARPC4	ARPC5	CAP1	CCNB1	CDC25C	CDK1	GNAI1	GNAS	GNB1	GNGT1	HRAS	MAPK1	MAPK3	MYT1	PAQR5	PAQR7	PGR	PIN1	PRKACB	PRKACG	PRKAR1A	PRKAR1B	PRKAR2A	PRKAR2B	RPS6KA1	SRC
BIOCARTA_MTA3_PATHWAY	> Downregulated of MTA-3 in ER-negative Breast Tumors	ALDOA	CDH1	CTSD	ESR1	GAPDH	HDAC1	HSPB1	HSPB2	MBD3	MTA1	MTA3	PDZK1	SNAI1	SNAI2	TUBA1A	TUBA1C	TUBA3C	TUBA4A	TUBA4B
BIOCARTA_MTOR_PATHWAY	> mTOR Signaling Pathway	AKT1	EIF3A	EIF4A1	EIF4A2	EIF4B	EIF4E	EIF4EBP1	EIF4G1	EIF4G2	EIF4G3	FKBP1A	MKNK1	MTOR	PDK2	PDPK1	PIK3CA	PIK3R1	PPP2CA	PTEN	RPS6	RPS6KB1	TSC1	TSC2
BIOCARTA_MYOSIN_PATHWAY	> PKC-catalyzed phosphorylation of inhibitory phosphoprotein of myosin phosphatase	ARHGAP5	ARHGEF1	ARHGEF10	ARHGEF11	ARHGEF12	ARHGEF15	ARHGEF16	ARHGEF17	ARHGEF18	ARHGEF19	ARHGEF2	ARHGEF3	ARHGEF4	ARHGEF5	ARHGEF6	ARHGEF7	ARHGEF9	GNA12	GNA13	GNAQ	GNB1	GNGT1	MYL2	MYL7	MYLK	PKN1	PLCB1	PPP1R12B	PRKCA	PRKCB	ROCK1
BIOCARTA_NDKDYNAMIN_PATHWAY	> Endocytotic role of NDK, Phosphins and Dynamin	AMPH	AP2A1	AP2M1	BIN1	CALM1	CALM2	CALM3	CYCSP35	DNM1	EPN1	EPS15	LOC124827	LOC147908	NME1	NME2	PICALM	PPP3CA	PPP3CB	PPP3CC	SYNJ1	SYNJ2
BIOCARTA_NEUROTRANSMITTERS_PATHWAY	> Biosynthesis of neurotransmitters	DBH	GAD1	HDC	PNMT	TH	TPH1
BIOCARTA_NFAT_PATHWAY	> NFAT and Hypertrophy of the heart (Transcription in the broken heart)	ACTA1	AGT	AKT1	CALM1	CALM2	CALM3	CALR	CAMK1	CAMK1G	CAMK4	CREBBP	CSNK1A1	CTF1	CYCSP35	EDN1	ELSPBP1	F2	FGF2	FKBP1A	GATA4	GSK3B	HAND1	HAND2	HBEGF	HRAS	IGF1	LIF	LOC124827	LOC147908	MAP2K1	MAPK1	MAPK14	MAPK3	MAPK8	MEF2C	MYH2	NFATC1	NFATC2	NFATC3	NFATC4	NKX2-5	NPPA	PIK3CA	PIK3CG	PIK3R1	PPP3CA	PPP3CB	PPP3CC
BIOCARTA_NFKB_PATHWAY	> NF-kB Signaling Pathway	CHUK	FADD	IKBKB	IKBKG	IL1A	IL1R1	IRAK1	MAP3K1	MAP3K14	MAP3K7	MYD88	NFKB1	NFKBIA	RELA	RIPK1	TAB1	TLR4	TNF	TNFAIP3	TNFRSF1A	TNFRSF1B	TRADD	TRAF6
BIOCARTA_NGF_PATHWAY	> Nerve growth factor pathway (NGF)	CSNK2A1	ELK1	FOS	GRB2	HRAS	JUN	MAP2K1	MAPK3	MAPK8	NGF	NGFR	PIK3CA	PIK3CG	PIK3R1	PLCG1	RAF1	SHC1	SOS1
BIOCARTA_NKCELLS_PATHWAY	> Ras-Independent pathway in NK cell-mediated cytotoxicity	B2M	HLA-A	IL18	ITGB1	KLRC1	KLRC2	KLRC3	KLRC4	KLRD1	LAT	MAP2K1	MAPK3	PAK1	PIK3CA	PIK3R1	PTK2B	PTPN6	RAC1	SYK	VAV1
BIOCARTA_NKT_PATHWAY	> Selective expression of chemokine receptors during T-cell polarization	CCL3	CCL4	CCR1	CCR2	CCR3	CCR4	CCR5	CCR7	CD28	CD4	CD40LG	CSF2	CXCR3	CXCR4	IFNG	IFNGR1	IFNGR2	IL12A	IL12B	IL12RB1	IL12RB2	IL18R1	IL2	IL4	IL4R	IL5	TGFB1	TGFB2	TGFB3
BIOCARTA_NO1_PATHWAY	> Actions of Nitric Oxide in the Heart	ACTA1	AKT1	BDKRB2	CALM1	CALM2	CALM3	CAV1	CHRM1	CHRNA1	CYCSP35	FLT1	FLT4	HSP90AA1	KDR	KNG1	LOC124827	LOC147908	NOS3	PDE2A	PDE3A	PDE3B	PRKACB	PRKACG	PRKAR1A	PRKAR1B	PRKAR2A	PRKAR2B	PRKG1	PRKG2	RYR2	SLC7A1	TNNI1	VEGFA
BIOCARTA_NO2IL12_PATHWAY	> NO2-dependent IL 12 Pathway in NK cells	CCR5	CD2	CD247	CD3D	CD3E	CD3G	CD4	CXCR3	IFNG	IL12A	IL12B	IL12RB1	IL12RB2	JAK2	NOS2	STAT4	TYK2
BIOCARTA_NOS1_PATHWAY	> Nitric Oxide Signaling Pathway	CALM1	CALM2	CALM3	CYCSP35	DLG4	GRIN1	GRIN2A	GRIN2B	GRIN2C	GRIN2D	LOC124827	LOC147908	NOS1	PPP3CA	PPP3CB	PPP3CC	PRKACB	PRKACG	PRKAR1A	PRKAR1B	PRKAR2A	PRKAR2B	PRKCA	PRKCB
BIOCARTA_NTHI_PATHWAY	> NFkB activation by Nontypeable Hemophilus influenzae	CHUK	CREBBP	DUSP1	EP300	IKBKB	IL1B	IL8	MAP2K3	MAP2K6	MAP3K14	MAP3K7	MAPK11	MAPK14	MYD88	NFKB1	NFKBIA	NR3C1	RELA	SMAD3	SMAD4	TGFBR1	TGFBR2	TLR2	TNF
BIOCARTA_NUCLEARRS_PATHWAY	> Nuclear Receptors in Lipid Metabolism and Toxicity	ABCB1	ABCB11	ABCB4	ABCC3	CYP1A2	CYP2E1	IDDM11	NR0B2	NR1H3	NR1H4	NR1I3	PPARA	PPARD	PPARG	RARA
BIOCARTA_P27_PATHWAY	> Regulation of p27 Phosphorylation during Cell Cycle Progression	CCNE1	CDK2	CDKN1B	CKS1B	CUL1	E2F1	NEDD8	RB1	RBX1	SKP1	SKP2	TFDP1	UBE2M
BIOCARTA_P35ALZHEIMERS_PATHWAY	> Deregulation of CDK5 in Alzheimers Disease	APP	CAPN1	CAPNS1	CAPNS2	CDK5	CDK5R1	CSNK1A1	CSNK1D	GSK3B	MAPT	PPP2CA
BIOCARTA_P38MAPK_PATHWAY	> p38 MAPK Signaling Pathway	ATF2	CDC42	CREB1	DAXX	DDIT3	ELK1	GRB2	HMGN1	HRAS	HSPB1	HSPB2	MAP2K4	MAP2K6	MAP3K1	MAP3K5	MAP3K7	MAP3K9	MAPK14	MAPKAPK2	MAPKAPK5	MAX	MEF2A	MEF2BNB-MEF2B	MEF2C	MEF2D	MKNK1	MYC	PLA2G4A	RAC1	RAPGEF2	RIPK1	RPS6KA5	SHC1	STAT1	TGFB1	TGFB2	TGFB3	TGFBR1	TRADD	TRAF2
BIOCARTA_P53_PATHWAY	> p53 Signaling Pathway	APAF1	ATM	BAX	BCL2	CCND1	CCNE1	CDK2	CDK4	CDKN1A	E2F1	GADD45A	MDM2	PCNA	RB1	TIMP3	TP53
BIOCARTA_P53HYPOXIA_PATHWAY	> Hypoxia and p53 in the Cardiovascular system	ABCB1	AKT1	ATM	BAX	CDKN1A	CSNK1A1	CSNK1D	DNAJB1P1	EP300	FHL2	GADD45A	HIC1	HIF1A	HSP90AA1	HSPA1A	IGFBP3	MAPK8	MDM2	NFKBIB	NQO1	RPA1	TAF1	TP53
BIOCARTA_PAR1_PATHWAY	> Thrombin signaling and protease-activated receptors	ADCY1	ARHGEF1	ARHGEF10	ARHGEF11	ARHGEF12	ARHGEF15	ARHGEF16	ARHGEF17	ARHGEF18	ARHGEF19	ARHGEF2	ARHGEF3	ARHGEF4	ARHGEF5	ARHGEF6	ARHGEF7	ARHGEF9	F2	F2R	F2RL3	GNA12	GNA13	GNAI1	GNAQ	GNB1	GNGT1	MAP3K7	PIK3CA	PIK3CG	PIK3R1	PLCB1	PPP1R12B	PRKCA	PRKCB	PTK2B	RHOA	ROCK1
BIOCARTA_PARKIN_PATHWAY	> Role of Parkin in the Ubiquitin-Proteasomal Pathway	GPR37	LOC93486	PARK2	2017-09-05	SNCA	SNCAIP	SUMO1	UBE2E2	UBE2F	UBE2G1	UBE2G2	UBE2L3	UBE2L6
BIOCARTA_PDGF_PATHWAY	> PDGF Signaling Pathway	CSNK2A1	ELK1	FOS	GRB2	HRAS	JAK1	JUN	MAP2K1	MAP2K4	MAP3K1	MAPK3	MAPK8	PDGFA	PDGFRA	PIK3CA	PIK3CG	PIK3R1	PLCG1	PRKCA	PRKCB	RAF1	RASA1	SHC1	SOS1	SRF	STAT1	STAT2	STAT3	STAT4	STAT5A	STAT5B	STAT6
BIOCARTA_PGC1A_PATHWAY	> Regulation of PGC-1a	CALM1	CALM2	CALM3	CAMK1	CAMK1G	CAMK2A	CAMK2B	CAMK2D	CAMK2G	CAMK4	CYCSP35	ESRRA	HDAC5	LOC124827	LOC147908	MEF2A	MEF2BNB-MEF2B	MEF2C	MEF2D	PPARA	PPARGC1A	PPP3CA	PPP3CB	PPP3CC	SLC2A4	YWHAH
BIOCARTA_PITX2_PATHWAY	> Multi-step Regulation of Transcription by Pitx2	APC	AXIN1	CREBBP	CTNNB1	DVL1	EP300	FZD1	GSK3B	HDAC1	LDB1	LEF1	MED1	PITX2	TRRAP	WNT1
BIOCARTA_PLATELETAPP_PATHWAY	> Platelet Amyloid Precursor Protein Pathway	APP	COL4A1	COL4A2	COL4A3	COL4A4	COL4A5	COL4A6	F11	F2	F9	PLAT	PLAU	PLG	SERPINE1
BIOCARTA_PLCE_PATHWAY	> Phospholipase C-epsilon pathway	ADCY1	ADRB2	GNAS	PLCE1	PRKACB	PRKACG	PRKAR1A	PRKAR1B	PRKAR2A	PRKAR2B	PTGER1	RAP2B
BIOCARTA_PML_PATHWAY	> Regulation of transcriptional activity by PML	CREBBP	DAXX	FAS	FASLG	HRAS	PAX3	PML	PRAM1	RARA	RB1	SIRT1	SP100	SUMO1	TNF	TNFRSF1A	TNFRSF1B	TP53
BIOCARTA_PPARA_PATHWAY	> Mechanism of Gene Regulation by Peroxisome Proliferators via PPARa(alpha)	ACOX1	APOA1	APOA2	CD36	CITED2	CPT1B	CREBBP	DUSP1	DUT	EHHADH	EP300	FABP1	FAT1	FRA8B	HSD17B4	HSP90AA1	HSPA1A	INS	JUN	LPL	MAPK1	MAPK3	ME1	MED1	MRPL11	MYC	NCOA1	NCOR1	NCOR2	NFKBIA	NOS2	NR0B2	NR1H3	NR2F1	NRIP1	PDGFA	PIK3CA	PIK3CG	PIK3R1	PPARA	PPARGC1A	PRKACB	PRKACG	PRKAR1A	PRKAR1B	PRKAR2A	PRKAR2B	PRKCA
BIOCARTA_PROTEASOME_PATHWAY	> Proteasome Complex	PSMA1	PSMA2	PSMA3	PSMA4	PSMA5	PSMA6	PSMA7	PSMB1	PSMB2	PSMB3	PSMB4	PSMB5	PSMB6	PSMB7	PSMC2	PSMC3	PSMC4	PSMC6	PSMD11	PSMD12	PSMD14	PSMD6	PSMD8	RPN1	RPN2	UBA1	UBE2A	UBE3A
BIOCARTA_PS1_PATHWAY	> Presenilin action in Notch and Wnt signaling	ADAM17	APC	AXIN1	BTRC	CTNNB1	DLL1	DVL1	FZD1	GSK3B	HNF1A	NOTCH1	PSEN1	RBPJ	WNT1
BIOCARTA_PTC1_PATHWAY	> Sonic Hedgehog (SHH) Receptor Ptc1 Regulates cell cycle	CCNB1	CCNH	CDC25A	CDC25B	CDC25C	CDK1	CDK7	MNAT1	PTCH1	SHH	XPO1
BIOCARTA_PTDINS_PATHWAY	> Phosphoinositides and their downstream targets.	AKT1	AP2A1	AP2M1	ARF1	ARHGEF2	BAD	BTK	EEA1	GSK3A	GSK3B	JAG1	LYN	PDPK1	PFKL	PFKM	PFKP	PLCG1	PRKCE	PRKCZ	RAB5A	RAC1	RPS6KB1	VAV2
BIOCARTA_PTEN_PATHWAY	> PTEN dependent cell cycle arrest and apoptosis	AKT1	BCAR1	CDKN1B	FASLG	FOXO3	GRB2	ILK	ITGB1	MAPK1	MAPK3	PDK2	PDPK1	PIK3CA	PIK3R1	PTEN	PTK2	SHC1	SOS1
BIOCARTA_PYK2_PATHWAY	> Links between Pyk2 and Map Kinases	BCAR1	CALM1	CALM2	CALM3	CRKL	CYCSP35	GNAQ	GRB2	HRAS	JUN	LOC124827	LOC147908	MAP2K1	MAP2K2	MAP2K3	MAP2K4	MAP3K1	MAPK1	MAPK14	MAPK3	MAPK8	PAK1	PLCG1	PRKCA	PRKCB	PTK2B	RAC1	RAF1	SHC1	SOS1	SRC
BIOCARTA_RAB_PATHWAY	> Rab GTPases Mark Targets In The Endocytotic Machinery	ACTA1	RAB11A	RAB1A	RAB27A	RAB2A	RAB3A	RAB4A	RAB5A	RAB6A	RAB7A	RAB8A	RAB9A
BIOCARTA_RAC1_PATHWAY	> Rac 1 cell motility signaling pathway	ARFIP2	CDK5	CDK5R1	CFL1	CHN1	LIMK1	MAP3K1	MYL2	MYLK	NCF2	PAK1	PDGFRA	PIK3CA	PIK3CG	PIK3R1	PLD1	PPP1R12B	RAC1	RALBP1	RPS6KB1	TRIO	VAV1	WASF1
BIOCARTA_RACCYCD_PATHWAY	> Influence of Ras and Rho proteins on G1 to S Transition	AKT1	CCND1	CCNE1	CDK2	CDK4	CDK6	CDKN1A	CDKN1B	CHUK	E2F1	HRAS	IKBKB	IKBKG	MAPK1	MAPK3	NFKB1	NFKBIA	PAK1	PIK3CA	PIK3R1	RAC1	RAF1	RB1	RELA	RHOA	TFDP1
BIOCARTA_RANKL_PATHWAY	> Bone Remodelling	EIF2AK2	FOS	FOSL1	FOSL2	IFNAR1	IFNAR2	IFNB1	IRF9	MAPK8	NFKB1	RELA	TNFRSF11A	TNFSF11	TRAF6
BIOCARTA_RANMS_PATHWAY	> Role of Ran in mitotic spindle regulation	AURKA	KIF15	KPNA2	KPNB1	NUMA1	RAN	RANBP1	RANGAP1	RCC1	TPX2
BIOCARTA_RARRXR_PATHWAY	> Nuclear receptors coordinate the activities of chromatin remodeling complexes and coactivators to facilitate initiation of transcription in carcinoma cells	ERCC3	GTF2A1	GTF2B	GTF2E1	GTF2F1	HDAC3	KAT2B	NCOA1	NCOA2	NCOA3	NCOR2	POLR2A	RARA	RXRA	TBP
BIOCARTA_RAS_PATHWAY	> Ras Signaling Pathway	AKT1	BAD	BCL2L1	CASP9	CDC42	CHUK	ELK1	FOXO4	HRAS	MAP2K1	MAPK3	NFKB1	PIK3CA	PIK3CG	PIK3R1	PLD1	RAC1	RAF1	RALA	RALBP1	RALGDS	RELA	RHOA
BIOCARTA_RB_PATHWAY	> RB Tumor Suppressor/Checkpoint Signaling in response to DNA damage	ATM	CDC25B	CDC25C	CDK1	CDK2	CDK4	CHEK1	MAPK14	MYT1	RB1	TP53	WEE1	YWHAH
BIOCARTA_RELA_PATHWAY	> Acetylation and Deacetylation of RelA in The Nucleus	CHUK	CREBBP	EP300	FADD	HDAC3	IKBKB	IKBKG	NFKB1	NFKBIA	RELA	RIPK1	TNF	TNFRSF1A	TNFRSF1B	TRADD	TRAF6
BIOCARTA_RHO_PATHWAY	> Rho cell motility signaling pathway	ACTR2	ACTR3	ARHGAP1	ARHGAP4	ARHGAP5	ARHGAP6	ARHGEF1	ARHGEF11	ARHGEF5	ARPC1A	ARPC1B	ARPC2	ARPC3	ARPC4	ARPC5	BAIAP2	CFL1	DIAPH1	GSN	LIMK1	MYL2	MYLK	OPHN1	PFN1	PIP5K1A	PIP5K1B	PPP1R12B	RHOA	ROCK1	SRC	TLN1	VCL
BIOCARTA_RNA_PATHWAY	> Double Stranded RNA Induced Gene Expression	CHUK	DNAJC3	EIF2AK2	EIF2S1	EIF2S2	MAP3K14	NFKB1	NFKBIA	RELA	TP53
BIOCARTA_SALMONELLA_PATHWAY	> How does salmonella hijack a cell	ACTA1	ACTR2	ACTR3	ARPC1A	ARPC1B	ARPC2	ARPC3	ARPC4	ARPC5	CDC42	RAC1	WASF1	WASL
BIOCARTA_SARS_PATHWAY	> The SARS-coronavirus Life Cycle	ANPEP	CKM	EIF4E	FBL	GPT	LDHA	LDHB	LDHC	MAPK14	NCL
BIOCARTA_SET_PATHWAY	> Granzyme A mediated Apoptosis Pathway	ANP32A	APEX1	CREBBP	DFFA	DFFB	GZMA	GZMB	HMGB2	NME1	PRF1	SET
BIOCARTA_SHH_PATHWAY	> Sonic Hedgehog (Shh) Pathway	DYRK1A	DYRK1B	GLI1	GLI2	GLI3	GSK3B	PRKACB	PRKACG	PRKAR1A	PRKAR1B	PRKAR2A	PRKAR2B	PTCH1	SHH	SMO	SUFU
BIOCARTA_SKP2E2F_PATHWAY	> E2F1 Destruction Pathway	CCNA1	CCNE1	CDC34	CDK2	CUL1	E2F1	RB1	SKP1	SKP2	TFDP1
BIOCARTA_SODD_PATHWAY	> SODD/TNFR1 Signaling Pathway	BAG4	BIRC3	CASP8	FADD	RIPK1	TNF	TNFRSF1A	TNFRSF1B	TRADD	TRAF2
BIOCARTA_SPPA_PATHWAY	> Aspirin Blocks Signaling Pathway Involved in Platelet Activation	F2	F2R	F2RL3	GNAI1	GNB1	GNGT1	HRAS	ITGA1	ITGB1	MAP2K1	MAPK1	MAPK3	PLA2G4A	PLCB1	PRKCA	PRKCB	PTGS1	PTK2	RAF1	SRC	SYK	TBXAS1
BIOCARTA_SPRY_PATHWAY	> Sprouty regulation of tyrosine kinase signals	CBL	EGF	EGFR	GRB2	HRAS	MAP2K1	MAPK1	MAPK3	PTPRB	RAF1	RASA1	SHC1	SOS1	SPRY1	SPRY2	SPRY3	SPRY4	SRC
BIOCARTA_SRCRPTP_PATHWAY	> Activation of Src by Protein-tyrosine phosphatase alpha	CCNB1	CDC25A	CDC25B	CDC25C	CDK1	CSK	GRB2	PRKCA	PRKCB	PTPRA	SRC
BIOCARTA_STATHMIN_PATHWAY	> Stathmin and breast cancer resistance to antimicrotubule agents	CAMK2A	CAMK2B	CAMK2D	CAMK2G	CAMK4	CCNB1	CD2	CD247	CD3D	CD3E	CD3G	CDK1	MAPK13	PRKACB	PRKACG	PRKAR1A	PRKAR1B	PRKAR2A	PRKAR2B
BIOCARTA_STEM_PATHWAY	> Regulation of hematopoiesis by cytokines	CD4	CD8A	CSF1	CSF2	CSF3	EPO	IL11	IL2	IL3	IL4	IL5	IL6	IL7	IL8	IL9
BIOCARTA_STRESS_PATHWAY	> TNF/Stress Related Signaling	ATF1	CASP2	CHUK	CRADD	IKBKB	IKBKG	JUN	LTA	MAP2K3	MAP2K4	MAP2K6	MAP3K1	MAP3K14	MAP4K2	MAPK14	MAPK8	NFKB1	NFKBIA	RELA	RIPK1	TANK	TNF	TNFRSF1A	TRADD	TRAF2
BIOCARTA_TALL1_PATHWAY	> TACI and BCMA stimulation of B cell immune responses.	CHUK	MAP3K14	MAPK14	MAPK8	NFKB1	RELA	TNFRSF13B	TNFRSF13C	TNFRSF17	TNFSF13	TNFSF13B	TRAF2	TRAF3	TRAF5	TRAF6
BIOCARTA_TCAPOPTOSIS_PATHWAY	> HIV Induced T Cell Apoptosis	CCR5	CD247	CD28	CD3D	CD3E	CD3G	CD4	FAS	FASLG	TRA@	TRB@
BIOCARTA_TCR_PATHWAY	> T Cell Receptor Signaling Pathway	CALM1	CALM2	CALM3	CD247	CD3D	CD3E	CD3G	CYCSP35	ELK1	FOS	FYN	GRB2	HRAS	JUN	LAT	LCK	LOC124827	LOC147908	MAP2K1	MAP2K4	MAP3K1	MAPK3	MAPK8	NFATC1	NFATC2	NFATC3	NFATC4	NFKB1	NFKBIA	PIK3CA	PIK3CG	PIK3R1	PLCG1	PPP3CA	PPP3CB	PPP3CC	PRKCA	PRKCB	PTPN7	RAC1	RAF1	RASA1	RELA	SHC1	SOS1	TRA@	TRB@	VAV1
BIOCARTA_TCRA_PATHWAY	> Lck and Fyn tyrosine kinases in initiation of TCR Activation	CD247	CD3D	CD3E	CD3G	CD4	FYN	HLA-DRA	HLA-DRB1	LCK	PTPRC	TRA@	TRB@	ZAP70
BIOCARTA_TCYTOTOXIC_PATHWAY	> T Cytotoxic Cell Surface Molecules	CD2	CD247	CD28	CD3D	CD3E	CD3G	CD8A	ICAM1	ITGAL	ITGB2	PTPRC	THY1	TRA@	TRB@
BIOCARTA_TEL_PATHWAY	> Telomeres, Telomerase, Cellular Aging, and Immortality	AKT1	BCL2	EGFR	HSP90AA1	IGF1R	KRAS	MYC	POLR2A	PPP2CA	PRKCA	RB1	TEP1	TERF1	TERT	TNKS	TP53	XRCC5	XRCC6
BIOCARTA_TFF_PATHWAY	> Trefoil Factors Initiate Mucosal Healing	AKT1	APAF1	BAD	CASP9	CTNNB1	CYCS	EGFR	GH1	GHR	GRB2	HRAS	ITGB1	MAPK1	MAPK3	PIK3CA	PIK3CG	PIK3R1	PTK2	RHOA	SHC1	SOS1
BIOCARTA_TGFB_PATHWAY	> TGF beta signaling pathway	APC	CDH1	CREBBP	EP300	MAP2K1	MAP3K7	MAPK3	SKIL	SMAD2	SMAD3	SMAD4	SMAD7	TAB1	TGFB1	TGFB2	TGFB3	TGFBR1	TGFBR2	ZFYVE9
BIOCARTA_TH1TH2_PATHWAY	> Th1/Th2 Differentiation	CD28	CD40	CD40LG	CD86	HLA-DRA	HLA-DRB1	IFNG	IFNGR1	IFNGR2	IL12A	IL12B	IL12RB1	IL12RB2	IL18	IL18R1	IL2	IL2RA	IL4	IL4R
BIOCARTA_THELPER_PATHWAY	> T Helper Cell Surface Molecules	CD2	CD247	CD28	CD3D	CD3E	CD3G	CD4	ICAM1	ITGAL	ITGB2	PTPRC	THY1	TRA@	TRB@
BIOCARTA_TID_PATHWAY	> Chaperones modulate interferon Signaling Pathway	DNAJA3	HSPA1A	IFNG	IFNGR1	IFNGR2	IKBKB	JAK2	LIN7A	NFKB1	NFKBIA	RB1	RELA	TAX1BP3	TNF	TNFRSF1A	TNFRSF1B	TP53	USH1C	WT1
BIOCARTA_TNFR1_PATHWAY	> TNFR1 Signaling Pathway	ARHGDIB	BAG4	CASP2	CASP3	CASP8	CRADD	DFFA	DFFB	FADD	JUN	LMNA	LMNB1	LMNB2	MADD	MAP2K4	MAP3K1	MAP3K7	MAPK8	PAK1	PAK2	PARP1	PRKDC	RB1	RIPK1	SPTAN1	TNF	TNFRSF1A	TRADD	TRAF2
BIOCARTA_TNFR2_PATHWAY	> TNFR2 Signaling Pathway	CHUK	DUSP1	IKBKAP	IKBKB	IKBKG	LTA	MAP3K1	MAP3K14	NFKB1	NFKBIA	RELA	RIPK1	TANK	TNFAIP3	TNFRSF1B	TRAF1	TRAF2	TRAF3
BIOCARTA_TOB1_PATHWAY	> Role of Tob in T-cell activation	CD247	CD28	CD3D	CD3E	CD3G	IFNG	IL2	IL2RA	IL4	SMAD3	SMAD4	TGFB1	TGFB2	TGFB3	TGFBR1	TGFBR2	TGFBR3	TOB1	TOB2	TRA@	TRB@
BIOCARTA_TOLL_PATHWAY	> Toll-Like Receptor Pathway	CD14	CHUK	ECSIT	EIF2AK2	ELK1	FOS	IKBKB	IKBKG	IRAK1	JUN	LY96	MAP2K3	MAP2K4	MAP2K6	MAP3K1	MAP3K14	MAP3K7	MAPK14	MAPK8	MYD88	NFKB1	NFKBIA	PGLYRP1	PPARA	RELA	TAB1	TAB2	TIRAP	TLR10	TLR2	TLR3	TLR4	TLR6	TLR7	TLR9	TOLLIP	TRAF6
BIOCARTA_TPO_PATHWAY	> TPO Signaling Pathway	CSNK2A1	FOS	GRB2	HRAS	JAK2	JUN	MAP2K1	MAPK3	MPL	PIK3CA	PIK3CG	PIK3R1	PLCG1	PRKCA	PRKCB	RAF1	RASA1	SHC1	SOS1	STAT1	STAT3	STAT5A	STAT5B	THPO
BIOCARTA_TRKA_PATHWAY	> Trka Receptor Signaling Pathway	AKT1	GRB2	HRAS	NGF	NTRK1	PIK3CA	PIK3R1	PLCG1	PRKCA	PRKCB	SHC1	SOS1
BIOCARTA_UCALPAIN_PATHWAY	> uCalpain and friends in Cell spread	ACTA1	ACTN1	ACTN2	ACTN3	CAPN1	CAPNS1	CAPNS2	EZR	ITGA1	ITGB1	ITGB3	PTK2	PXN	RAC1	RHOA	SPTAN1	SRC	TLN1
BIOCARTA_VDR_PATHWAY	> Control of Gene Expression by Vitamin D Receptor	CARM1	CREBBP	EP300	HDAC1	KAT2B	MED1	NCOA1	NCOA2	NCOA3	NCOR1	RXRA	TSC2
BIOCARTA_VEGF_PATHWAY	> VEGF, Hypoxia, and Angiogenesis	ARNT	EIF1	EIF1AX	EIF2B1	EIF2B2	EIF2B3	EIF2B4	EIF2B5	EIF2S1	EIF2S2	EIF2S3	ELAVL1	FLT1	FLT4	HIF1A	HRAS	KDR	NOS3	PIK3CA	PIK3CG	PIK3R1	PLCG1	PRKCA	PRKCB	PTK2	PXN	SHC1	VEGFA	VHL
BIOCARTA_VIP_PATHWAY	> Neuropeptides VIP and PACAP inhibit the apoptosis of activated T cells	CALM1	CALM2	CALM3	CHUK	CYCSP35	EGR2	EGR3	GNAQ	LOC124827	LOC147908	MAP3K1	MYC	NFATC1	NFATC2	NFKB1	NFKBIA	PLCG1	PPP3CA	PPP3CB	PPP3CC	PRKACB	PRKACG	PRKAR1A	PRKAR1B	PRKAR2A	PRKAR2B	RELA	VIP	VIPR2
BIOCARTA_VITCB_PATHWAY	> Vitamin C in the Brain	COL4A1	COL4A2	COL4A3	COL4A4	COL4A5	COL4A6	P4HB	SLC23A1	SLC23A2	SLC2A1	SLC2A3
BIOCARTA_WNT_PATHWAY	> WNT Signaling Pathway	APC	AXIN1	BTRC	CCND1	CREBBP	CSNK1A1	CSNK1D	CSNK2A1	CTBP1	CTNNB1	DVL1	FRAT1	FZD1	GSK3B	HDAC1	LEF1	MAP3K7	MYC	NLK	PPARD	PPP2CA	SMAD4	TAB1	TLE1	WIF1	WNT1
BIOGENIC_AMINE_METABOLIC_PROCESS	> Genes annotated by the GO term GO:0006576. The chemical reactions and pathways involving any of a group of naturally occurring, biologically active amines, such as norepinephrine, histamine, and serotonin, many of which act as neurotransmitters.	ASMTL	BBOX1	COLQ	DHPS	DIO1	DIO2	ETNK1	HPRT1	IDO1	OAZ1	OAZ2	PRG3	SLC5A7	SMS	SNCAIP	SULT1B1	TGFB2
BIOPOLYMER_BIOSYNTHETIC_PROCESS	> Genes annotated by the GO term GO:0043284. The chemical reactions and pathways resulting in the formation of biopolymers, long, repeating chains of monomers found in nature e.g. polysaccharides and proteins.	ALG1	B3GNT8	CSGALNACT1	CSGALNACT2	DYRK2	EEF1A1	EEF2K	GCK	GYG2	GYS2	SEPSECS	TRNAU1AP	TSFM	TUFM
BIOPOLYMER_CATABOLIC_PROCESS	> Genes annotated by the GO term GO:0043285. The chemical reactions and pathways resulting in the breakdown of biopolymers, long, repeating chains of monomers found in nature e.g. polysaccharides and proteins.	ABCE1	AIFM1	AMFR	ANAPC10	ANAPC2	ANAPC4	ANAPC5	ARIH1	AUH	BAX	BNIP3	BTRC	CDC20	CDC23	CDKN2A	CECR2	CHIT1	CIDEA	CPA2	CYCS	DERL1	DERL2	DFFA	DFFB	EDEM1	EGLN2	ERCC1	ERCC2	ERCC3	ERCC4	ERCC5	ERN2	FAF1	FBXL4	FBXO22	FBXO7	FOXL2	FZR1	GAA	GSPT1	HGS	HNRNPD	HSPA1B	INS	ISG20	KIAA0368	MDM2	MDM4
BIOPOLYMER_METABOLIC_PROCESS	> Genes annotated by the GO term GO:0043283. The chemical reactions and pathways involving biopolymers, long, repeating chains of monomers found in nature e.g. polysaccharides and proteins.	A4GNT	AARS	ABCA2	ABCE1	ABI1	ABI2	ABI3	ABL1	ABL2	ABT1	ACD	ACHE	ACVR1	ACVR1B	ACVRL1	ADAM10	ADAMTS13	ADAR	ADAT1	ADPRH	ADRA1D	ADRM1	AFAP1L2	AFF4	AGA	AGER	AGGF1	AHR	AIFM1	AIMP1	AIPL1	AKT1	AKT2	AKT3	AKTIP	ALG1	ALG12	ALG2	ALG5	ALG6	ALG8	ALK	ALKBH1	ALX1	AMFR	ANAPC10	ANAPC11	ANAPC2
BIOPOLYMER_MODIFICATION	> Genes annotated by the GO term GO:0043412. The covalent alteration of one or more monomeric units in a polypeptide, polynucleotide, polysaccharide, or other biological polymer, resulting in a change in its properties.	A4GNT	ABI1	ABI2	ABI3	ABL1	ABL2	ACVR1	ACVR1B	ACVRL1	ADAM10	ADAMTS13	ADAR	ADPRH	AGA	AGER	AIPL1	AKT1	AKT2	AKT3	AKTIP	ALG1	ALG12	ALG2	ALG5	ALG6	ALG8	ALK	AMFR	ANAPC11	ANXA1	APH1A	APH1B	APOBEC3F	APOBEC3G	ARAF	ART1	ART3	ATF7IP	ATG12	ATG3	ATG7	ATRX	AURKA	AURKC	B3GALNT1	B3GALT2	B3GALT4	B3GALT5
BIOSYNTHETIC_PROCESS	> Genes annotated by the GO term GO:0009058. The energy-requiring part of metabolism in which simpler substances are transformed into more complex ones, as in growth and other biosynthetic processes.	A4GNT	AARS	ABCA1	ABCF1	ACN9	ADCY7	ADK	ADM	ADORA2A	ADSS	AGPAT1	AGPAT2	AGPAT6	AGPS	AIMP1	AIPL1	AK5	AKR1D1	AKT1	ALAD	ALAS1	ALAS2	ALDH18A1	ALDH9A1	ALG1	ALG12	ALG2	ALG5	ALG6	ALG8	ALK	ANG	AP3D1	APBB1	APOA1	APOA2	ARPP19	ASMT	ASMTL	ATF4	ATG7	AZU1	B3GALNT1	B3GALT2	B3GALT4	B3GALT5	B3GALT6	B3GAT2
BLOOD_COAGULATION	> Genes annotated by the GO term GO:0007596. The sequential process by which the multiple coagulation factors of the blood interact, ultimately resulting in the formation of an insoluble fibrin clot; it may be divided into three stages: stage 1, the formation of intrinsic and extrinsic prothrombin converting principle; stage 2, the formation of thrombin; stage 3, the formation of stable fibrin po…	ADORA2A	C4BPB	CD36	CD40LG	CD59	ENTPD1	F10	F12	F13A1	F13B	F2	F2R	F2RL2	F2RL3	F5	F7	F8	F9	GGCX	GNA12	GNAQ	GP1BA	GP9	HNF4A	ITGA2	ITGB3	KNG1	L3MBTL4	LMAN1	MAGI2-IT1	MMRN1	PABPC4	PF4	PLAT	PLG	PROC	PROS1	SERPINE1	TFPI	THBD	TMPRSS6	VWF	WAS
BODY_FLUID_SECRETION	> Genes annotated by the GO term GO:0007589. The regulated release of a fluid by a cell or group of cells in a multicellular organism.	CEL	COPA	GUCA1B	KNG1	NPPB	NPR1	SLC22A2	SLC22A4	SLC34A1	VIP
BONE_REMODELING	> Genes annotated by the GO term GO:0046849. The continuous turnover of bone matrix and mineral that involves first, an increase in resorption (osteoclastic activity) and later, reactive bone formation (osteoblastic activity). The process of bone remodeling takes place in the adult skeleton at discrete foci. The process ensures the mechanical integrity of the skeleton throughout life and plays an…	ACHE	ACVR1	AHSG	ANKH	ATP6V0A4	ATP6V1B1	BMP4	CALCA	CARTPT	CASR	CDK6	COL13A1	DMP1	DSPP	GLI1	GLI2	IL7	KL	MC4R	MGP	NF1	OSTF1	RUNX2	SPARC	SRGN	STATH	TPP1	TWIST2	ZNF675
BRAIN_DEVELOPMENT	> Genes annotated by the GO term GO:0007420. The process whose specific outcome is the progression of the brain over time, from its formation to the mature structure. The brain is one of the two components of the central nervous system and is the center of thought and emotion. It is responsible for the coordination and control of bodily activities and the interpretation of information from the se…	AFF2	ALK	ALX1	BPTF	CDK5R1	CEP290	CLN5	CNTN4	CTNS	DLX2	DMBX1	DSCAML1	ECE2	EGR2	FOXG1	FOXP2	GLI2	GPR56	HESX1	LHX6	MAP1S	MDGA1	MYO16	NCOA6	NDUFS4	NF1	NKX2-2	NNAT	OTX2	PBX1	PBX3	PBX4	PCDH18	PHGDH	PITPNM1	POU6F1	PPT1	ROBO2	SHH	SHROOM2	SHROOM4	SIX3	SLIT1	SMARCA1	TBR1	UBE3A	UNC5C	UTP3
BRUSH_BORDER	> Genes annotated by the GO term GO:0005903. Dense covering of microvilli on the apical surface of epithelial cells in the intestine and kidney; the microvilli aid absorption by increasing the surface area of the cell.	ATP6V0A4	B4GALT1	CLIC1	ESPN	ITLN1	ITPR3	MYO1A	SI	SLC22A12	TMPRSS15
CALCIUM_CHANNEL_ACTIVITY	> Genes annotated by the GO term GO:0005262. Catalysis of facilitated diffusion of an calcium (by an energy-independent process) involving passage through a transmembrane aqueous pore or channel without evidence for a carrier-mediated mechanism.	CACNA1A	CACNA1B	CACNA1C	CACNA1D	CACNA1E	CACNA1F	CACNA1G	CACNA1H	CACNA1S	CACNA2D1	CACNB1	CACNB2	CACNB3	CACNB4	CACNG1	CACNG2	CACNG4	CACNG5	CUL5	MS4A2	ORAI1	RYR1	RYR2	RYR3	TRPC1	TRPC3	TRPC4	TRPC5	TRPM1	TRPM2	TRPV1	TRPV5	TRPV6
CALCIUM_INDEPENDENT_CELL_CELL_ADHESION	> Genes annotated by the GO term GO:0016338. The attachment of one cell to another cell via adhesion molecules that do not require the presence of calcium for the interaction.	CLDN1	CLDN10	CLDN11	CLDN12	CLDN14	CLDN15	CLDN16	CLDN17	CLDN18	CLDN19	CLDN2	CLDN20	CLDN22	CLDN23	CLDN3	CLDN4	CLDN5	CLDN6	CLDN7	CLDN8	CLDN9	CX3CL1
CALCIUM_ION_BINDING	> Genes annotated by the GO term GO:0005509. Interacting selectively with calcium ions (Ca2+).	ADAMTS13	ANXA1	ANXA10	ASPH	ATP2A1	BNIP2	CABP1	CABP2	CABP4	CABP5	CALB1	CALM3	CALML3	CALML5	CALR	CALU	CAMKK2	CANX	CAPN9	CAPS	CDH24	CDHR5	CDK5R1	CETN1	CIB1	COMP	CPNE6	CSN2	DMP1	DNASE1L2	DNASE1L3	DSPP	DUOX2	FBLN2	FBN1	FCN1	FCN2	FKBP9	FLG	GCA	GPD2	GPR98	GSN	HPCAL1	HPCAL4	HRC	HSP90B1	ITIH1
CALCIUM_ION_TRANSMEMBRANE_TRANSPORTER_ACTIVITY	> Genes annotated by the GO term GO:0015085. Catalysis of the transfer of calcium (Ca) ions from one side of a membrane to the other.	ATP2A1	ATP2A2	ATP2A3	ATP2B1	ATP2B3	ATP2B4	ATP2C1	ITPR1	ITPR2	ITPR3	SLC8A1
CALCIUM_ION_TRANSPORT	> Genes annotated by the GO term GO:0006816. The directed movement of calcium (Ca) ions into, out of, within or between cells.	ATP2A1	ATP2A3	ATP2C1	CACNA1D	CACNA2D1	CACNB3	CACNB4	CCL8	CHRNA7	CSN2	NMUR1	NMUR2	NPY	ORAI1	PLN	RYR1	RYR3	SLC8A1	SLN	STIM1	STIM2	TRPC1	TRPC3	TRPC4	TRPC5	TRPM2	TRPV5
CALCIUM_MEDIATED_SIGNALING	> Genes annotated by the GO term GO:0019722. A series of molecular signals in which a cell uses calcium ions to convert an extracellular signal into a response.	BTK	CAMKK2	CDH13	EGFR	IL8	LAT	LAT2	NMUR1	NMUR2	NUDT4	PIKFYVE	PLCE1	RGN	SLA2	SPHK1	TRAT1
CALMODULIN_BINDING	> Genes annotated by the GO term GO:0005516. Interacting selectively with calmodulin, a calcium-binding protein with many roles, both in the calcium-bound and calcium-free states.	ATPIF1	CACNA1C	CALD1	CAMKK2	DAPK1	DAPK2	IQCB1	IQGAP1	MARCKS	MYO3A	MYO6	MYO7A	MYO9B	NRGN	RGS1	RGS16	RGS2	RGS4	RIT1	RIT2	SPHK1	STRN4	TRPV4	TRPV6	TTN
CAMP_MEDIATED_SIGNALING	> Genes annotated by the GO term GO:0019933. A series of molecular signals in which a cell uses cyclic AMP to convert an extracellular signal into a response.	ACR	ADCY7	ADCYAP1	ADORA2B	ADORA3	ADRA1B	ADRA1D	ADRA2A	ADRB1	ADRB2	ADRB3	AVPR2	CALCA	CALCR	CAP1	CAP2	CCR2	CCR3	CHRM2	CHRM5	CORT	CRHR1	CRHR2	DRD1	DRD2	DRD5	EDNRA	EDNRB	FPR1	GABBR1	GABBR2	GALR1	GALR2	GALR3	GCGR	GHRH	GHRHR	GIPR	GLP1R	GLP2R	GNAI2	GNAI3	GNAS	GPR3	GRK5	GRM2	GRM3	GRM4
CARBOHYDRATE_BINDING	> Genes annotated by the GO term GO:0030246. Interacting selectively with any carbohydrate.	AAMP	ACAN	ACR	ANG	APOA5	CD207	CD209	CD34	CHIA	CHIT1	CHODL	CLEC10A	CLEC2B	CLEC3A	CLEC4E	CLEC7A	COL13A1	COL25A1	COLEC10	EMCN	EPYC	FCN1	FCN2	FCN3	FGF10	FGFBP1	FSTL1	GALK1	GCK	HABP2	HBEGF	HDGF	IMPG2	KLRAP1	KLRB1	KLRG1	KRT1	LAYN	LGALS12	LGALS3	LGALS4	LGALS7	LGALS8	LGALS9	LMAN1	LMAN2L	LPL	LRPAP1
CARBOHYDRATE_BIOSYNTHETIC_PROCESS	> Genes annotated by the GO term GO:0016051. The chemical reactions and pathways resulting in the formation of carbohydrates, any of a group of organic compounds based of the general formula Cx(H2O)y.	ACN9	ALG1	ARPP19	ATF4	B3GALT6	B3GAT2	B3GNT8	B4GALT1	B4GALT7	CHST11	CHST12	CHST13	CHST15	CHST3	CHST6	CHST7	CHST8	CHST9	COG2	CSGALNACT1	CSGALNACT2	DYRK2	EXT1	EXT2	FUT8	GALNT5	GCK	GCNT2	GLCE	GMDS	GYG2	GYS2	HAS1	HS3ST3B1	HS3ST5	HS6ST1	LALBA	MPDU1	NANP	NDST1	PFKFB1	PMM2	PPARGC1A	SLC25A10	ST8SIA2	TSTA3	UAP1	UGDH
CARBOHYDRATE_CATABOLIC_PROCESS	> Genes annotated by the GO term GO:0016052. The chemical reactions and pathways resulting in the breakdown of carbohydrates, any of a group of organic compounds based of the general formula Cx(H2O)y.	ALDOA	ALDOB	CHIT1	ECD	GAA	GAPDHS	GBA2	GBA3	GNPDA1	GNS	GUSB	HK1	HYAL4	MGAM	MIOX	PFKFB1	PFKL	PFKM	PGD	PGLS	PYGB	SPACA3	TKTL1	TREH
CARBOHYDRATE_KINASE_ACTIVITY	> Genes annotated by the GO term GO:0019200. Catalysis of the transfer of a phosphate group, usually from ATP, to a carbohydrate substrate molecule.	GALK1	GALK2	GCK	GNE	HK1	HK2	KHK	PFKFB1	PFKFB2	PFKL	PFKM	PFKP	PRPS1	PRPS2	XYLB
CARBOHYDRATE_METABOLIC_PROCESS	> Genes annotated by the GO term GO:0005975. The chemical reactions and pathways involving carbohydrates, any of a group of organic compounds based of the general formula Cx(H2O)y.	A4GNT	ACLY	ACN9	ACO1	ACO2	ACOT4	ADRB3	AKR1A1	AKR1B1	AKR7A2	ALDH2	ALDOA	ALDOB	ALDOC	ALG1	AMY1B	ARPP19	ATF4	B3GALT6	B3GAT1	B3GAT2	B3GNT8	B4GALNT1	B4GALNT2	B4GALT1	B4GALT7	BRS3	CHIA	CHIT1	CHST1	CHST11	CHST12	CHST13	CHST14	CHST15	CHST2	CHST3	CHST4	CHST5	CHST6	CHST7	CHST8	CHST9	CLN6	CNOT7	COG2	CSGALNACT1	CSGALNACT2
CARBOHYDRATE_TRANSMEMBRANE_TRANSPORTER_ACTIVITY	> Genes annotated by the GO term GO:0015144. Catalysis of the transfer of carbohydrate from one side of the membrane to the other.	PPBP	SLC17A5	SLC2A1	SLC2A2	SLC2A3	SLC2A4	SLC2A5	SLC2A8	SLC35A1	SLC35A2	SLC35A3	SLC35B1	SLC35B4	SLC37A4	SLC5A1	SLC5A2
CARBOHYDRATE_TRANSPORT	> Genes annotated by the GO term GO:0008643. The directed movement of carbohydrate into, out of, within or between cells. Carbohydrates are any of a group of organic compounds based of the general formula Cx(H2O)y.	EDNRA	GH1	INS	ITLN1	PEA15	PPBP	SLC2A1	SLC2A2	SLC2A3	SLC2A4	SLC2A5	SLC2A8	SLC35A1	SLC35A2	SLC35A3	SLC35B4	SLC37A4	SLC5A1	SORBS1
CARBON_CARBON_LYASE_ACTIVITY	> Genes annotated by the GO term GO:0016830. Catalysis of the cleavage of C-C bonds by other means than by hydrolysis or oxidation, or conversely adding a group to a double bond.	ACMSD	ALDOA	ALDOB	ALDOC	AMD1	BCKDHA	BCKDHB	DDC	GAD1	GGCX	HACL1	HDC	MLYCD	MVD	ODC1	PCK1	UMPS	UROD
CARBON_OXYGEN_LYASE_ACTIVITY	> Genes annotated by the GO term GO:0016835. Catalysis of the breakage of a carbon-oxygen bond.	ACO1	ALAD	APEX1	AUH	CA1	CA11	CA12	CA14	CA2	CA3	CA4	CA5A	CA5B	CA6	CA7	CA8	CA9	CBS	ECH1	ECHS1	EHHADH	ENO1	ENO2	ENO3	FH	GMDS	HADHA	HADHB	NTHL1	OGG1	PTS
CARBONATE_DEHYDRATASE_ACTIVITY	> Genes annotated by the GO term GO:0004089. Catalysis of the reaction: H2CO3 = CO2 + H2O.	CA1	CA11	CA12	CA14	CA2	CA3	CA4	CA5A	CA5B	CA6	CA7	CA8	CA9
CARBOXY_LYASE_ACTIVITY	> Genes annotated by the GO term GO:0016831. Catalysis of the nonhydrolytic addition or removal of a carboxyl group to or from a compound.	ACMSD	AMD1	BCKDHA	BCKDHB	DDC	GAD1	GGCX	HDC	MLYCD	MVD	ODC1	PCK1	UMPS	UROD
CARBOXYLESTERASE_ACTIVITY	> Genes annotated by the GO term GO:0004091. Catalysis of the reaction: a carboxylic ester + H2O = an alcohol + a carboxylic anion.	ACHE	AOAH	APOC2	CES1	CES1P1	CES2	LGALS13	LIPE	LIPF	LIPG	LPL	LYPLA1	MGLL	PLA1A	PLA2G10	PLA2G15	PLA2G1B	PLA2G2A	PLA2G2D	PLA2G2E	PLA2G3	PLA2G4B	PLA2G4C	PLA2G5	PLA2G6	PNLIP	PNLIPRP1	PNLIPRP2	PNPLA3	PNPLA8	PON2	PPME1	PRDX6
CARBOXYLIC_ACID_METABOLIC_PROCESS	> Genes annotated by the GO term GO:0019752. The chemical reactions and pathways involving carboxylic acids, any organic acid containing one or more carboxyl (COOH) groups or anions (COO-).	AARS	ABCD2	ACADM	ACADS	ACADSB	ACADVL	ACLY	ACN9	ACO1	ACO2	ACOT1	ACOT12	ACOT2	ACOT4	ACOT9	ACOX2	ACOX3	ADI1	ADIPOR1	ADIPOR2	AGPAT1	AGPAT2	AGXT	AIMP1	AKR1C1	AKR1C2	AKR1C3	AKR1D1	ALDH18A1	ALDH1L1	ALDH4A1	ALDH5A1	ALDH6A1	ALOX12	ALOX15B	AMT	ARG1	ARPP19	AS3MT	ASL	ASPA	ASRGL1	ATF4	BAAT	BBOX1	BCAT1	BCKDHA	BCKDHB
CARBOXYLIC_ACID_TRANSMEMBRANE_TRANSPORTER_ACTIVITY	> Genes annotated by the GO term GO:0046943. Catalysis of the transfer of carboxylic acids from one side of the membrane to the other. Carboxylic acids are organic acids containing one or more carboxyl (COOH) groups or anions (COO-).	ABCB11	AKR1C4	AQP9	CTNS	OCA2	PDPN	SERINC1	SLC10A1	SLC10A2	SLC13A2	SLC16A1	SLC16A2	SLC16A4	SLC16A6	SLC16A7	SLC16A8	SLC1A1	SLC1A2	SLC1A3	SLC1A4	SLC1A5	SLC1A6	SLC1A7	SLC25A1	SLC25A10	SLC25A12	SLC25A13	SLC25A15	SLC25A22	SLC38A3	SLC3A1	SLC43A1	SLC6A14	SLC6A5	SLC6A6	SLC6A9	SLC7A10	SLC7A11	SLC7A2	SLC7A4	SLC7A5	SLC7A6	SLC7A8	SLC7A9
CARBOXYLIC_ACID_TRANSPORT	> Genes annotated by the GO term GO:0046942. The directed movement of carboxylic acids into, out of, within or between cells. Carboxylic acids are organic acids containing one or more carboxyl (COOH) groups or anions (COO-).	AKR1C1	AKR1C4	AQP9	ARL6IP5	CLN3	CTNS	PDPN	PRAF2	SERINC1	SLC16A1	SLC16A10	SLC16A2	SLC16A3	SLC16A4	SLC16A5	SLC16A6	SLC16A7	SLC16A8	SLC1A1	SLC1A2	SLC1A3	SLC1A4	SLC1A5	SLC1A6	SLC1A7	SLC22A6	SLC25A1	SLC25A10	SLC25A12	SLC25A13	SLC25A15	SLC25A22	SLC38A3	SLC3A1	SLC3A2	SLC43A1	SLC6A7	SLC7A10	SLC7A5	SLC7A8	SLC7A9
CARBOXYPEPTIDASE_ACTIVITY	> Genes annotated by the GO term GO:0004180. Catalysis of the hydrolytic cleavage of the terminal or penultimate peptide bond at the C-terminal end of a peptide or polypeptide.	ACE2	AEBP1	BLMH	CPA1	CPA2	CPA3	CPB1	CPB2	CPD	CPE	PEPD	PGCP
CASPASE_ACTIVATION	> Genes annotated by the GO term GO:0006919. Upregulation of the activity of a caspase, any of a group of cysteine proteases involved in apoptosis.	AIFM3	APAF1	BAX	BBC3	BCL2L10	CASP8AP2	CASP9	CDKN2A	COL4A3	CYCS	DIABLO	F2	F2R	HIP1	IFNB1	IFT57	LCK	MOAP1	MTCH1	NLRC4	PMAIP1	SMAD3	STAT1	TNFSF15	TP53	VCP
CASPASE_REGULATOR_ACTIVITY	> Genes annotated by the GO term GO:0043028. Modulates the activity of a caspase, any of a group of cysteine proteases involved in apoptosis.	AIFM3	BIRC5	CARD8	CASP1	CASP8AP2	CD27	FOXL2	MAP3K5	NOD1	TNFAIP8	TNFSF14	TPD52L1	TRIAP1	XIAP
CATABOLIC_PROCESS	> Genes annotated by the GO term GO:0009056. The chemical reactions and pathways resulting in the breakdown of substances, including the breakdown of carbon compounds with the liberation of energy for use by the cell or organism.	ABCE1	ACADM	ACADS	ACADVL	ACLY	ACO2	ADAMTS13	AIFM1	AKR1D1	ALDH1L1	ALDH4A1	ALDH5A1	ALDOA	ALDOB	AMFR	AMPD3	AMT	ANAPC10	ANAPC2	ANAPC4	ANAPC5	ANGPTL3	APOA4	APOA5	ARG1	ARIH1	ASL	ASPA	ASRGL1	AUH	BAX	BCKDHA	BCKDHB	BCKDK	BDH2	BLVRA	BNIP3	BTRC	CDA	CDC20	CDC23	CDKN2A	CECR2	CEL	CES2	CHIT1	CIDEA	COLQ
CATION_BINDING	> Genes annotated by the GO term GO:0043169. Interacting selectively with cations, charged atoms or groups of atoms with a net positive charge.	ABL1	ABL2	ACO2	ADAM30	ADAMTS13	ADH1B	ANG	ANXA1	ANXA10	AOC3	APOA4	APOBEC1	APOBEC3F	APOBEC3G	ARIH2	ASPH	ATOX1	ATP2A1	ATP7A	ATP7B	BIRC5	BNIP2	BRCA1	CA12	CA2	CABP1	CABP2	CABP4	CABP5	CALB1	CALM3	CALML3	CALML5	CALR	CALU	CAMKK2	CANX	CAPN9	CAPS	CBLB	CBLC	CCS	CD4	CDA	CDH24	CDHR5	CDK5R1	CETN1
CATION_CHANNEL_ACTIVITY	> Genes annotated by the GO term GO:0005261. Catalysis of the energy-independent passage of cations across a lipid bilayer down a concentration gradient.	ACCN1	CACNA1A	CACNA1B	CACNA1C	CACNA1D	CACNA1E	CACNA1F	CACNA1G	CACNA1H	CACNA1S	CACNA2D1	CACNB1	CACNB2	CACNB3	CACNB4	CACNG1	CACNG2	CACNG4	CACNG5	CCT8L2	CHRNA1	CHRNA2	CHRNA3	CHRNA4	CHRNA6	CHRNA7	CHRNB2	CHRNB3	CHRNB4	CHRND	CHRNE	CUL5	GAR1	HTR3A	HTR3B	KCNA1	KCNA10	KCNA2	KCNA3	KCNA4	KCNA5	KCNA6	KCNB2	KCNC1	KCNC3	KCNC4	KCND3	KCNE1
CATION_HOMEOSTASIS	> Genes annotated by the GO term GO:0055080. The regulation of the levels, transport, and metabolism of cations.	AGTR1	APP	ATOX1	ATP1A1	ATP1A2	ATP1A3	ATP1A4	ATP2C1	ATP6V1B1	ATP7A	ATP7B	AVPR1A	AVPR1B	BCL2	BDKRB1	BDKRB2	BUD31	C3AR1	C5AR1	CACNA1A	CACNA1C	CALCA	CALCB	CALR	CASR	CCKAR	CCKBR	CCL1	CCL11	CCL13	CCL14	CCL15	CCL19	CCL2	CCL23	CCL3	CCL5	CCL7	CCR1	CCR2	CCR3	CCR4	CCR5	CCR6	CCR7	CCR8	CCR9	CD24
CATION_TRANSMEMBRANE_TRANSPORTER_ACTIVITY	> Genes annotated by the GO term GO:0008324. Catalysis of the transfer of cation from one side of the membrane to the other.	ABCB11	ABCC8	ACCN1	ACCN4	ATP2A1	ATP2A2	ATP2A3	ATP2B1	ATP2B3	ATP2B4	ATP2C1	ATP4A	ATP4B	ATP6V0C	ATP6V0E1	ATP6V1B2	ATP6V1C1	CACNA1A	CACNA1B	CACNA1C	CACNA1D	CACNA1E	CACNA1F	CACNA1G	CACNA1H	CACNA1S	CACNA2D1	CACNB1	CACNB2	CACNB3	CACNB4	CACNG1	CACNG2	CACNG4	CACNG5	CCS	CCT8L2	CHRNA1	CHRNA2	CHRNA3	CHRNA4	CHRNA6	CHRNA7	CHRNB2	CHRNB3	CHRNB4	CHRND	CHRNE
CATION_TRANSPORT	> Genes annotated by the GO term GO:0006812. The directed movement of cations, atoms or small molecules with a net positive charge, into, out of, within or between cells.	ABCC8	ABCC9	ATOX1	ATP1A4	ATP2A1	ATP2A3	ATP2C1	ATP6AP1	ATP6V0B	ATP6V0C	ATP6V0E1	ATP6V1C1	ATP6V1E1	ATP6V1F	ATP7A	ATP7B	C16orf7	CACNA1D	CACNA2D1	CACNB3	CACNB4	CCL8	CCS	CHP	CHRNA7	CHRNB1	COX17	CSN2	HCN2	HCN4	HFE	HVCN1	KCNA1	KCNA10	KCNA2	KCNA3	KCNA4	KCNA5	KCNA6	KCNAB1	KCNAB3	KCNB2	KCNC1	KCNC3	KCNC4	KCND3	KCNE1	KCNE2
CATION_TRANSPORTING_ATPASE_ACTIVITY	> Genes annotated by the GO term GO:0019829. Catalysis of the transfer of a solute or solutes from one side of a membrane to the other according to the reaction: ATP + H2O + cation(out) = ADP + phosphate + cation(in).	ATP2A1	ATP2A2	ATP2A3	ATP2B1	ATP2B3	ATP2B4	ATP2C1	ATP6V0C	ATP6V0E1	ATP6V1B2	ATP6V1C1
CDC42_PROTEIN_SIGNAL_TRANSDUCTION	> Genes annotated by the GO term GO:0032488. A series of molecular signals within the cell that are mediated by the Cdc42 protein switching to a GTP-bound active state.	ABCA1	APOA1	APOC3	APOE	ARAP1	ARHGAP27	FGD1	FGD2	FGD4	FGD5	FGD6	RALBP1
CELL_ACTIVATION	> Genes annotated by the GO term GO:0001775. A change in the morphology or behavior of a cell resulting from exposure to an activating factor such as a cellular or soluble ligand.	AZU1	CADM1	CD1D	CD2	CD24	CD276	CD28	CD3D	CD3E	CD4	CD40LG	CD47	CD7	CD79A	CEBPG	CLEC7A	CRTAM	CX3CL1	CXCR2	EBI3	ELF4	F2	FOXP3	GLMN	GP1BA	HDAC4	HDAC5	HDAC7	HDAC9	HELLS	ICOSLG	IL12A	IL12B	IL18	IL2	IL21	IL27	IL4	IL7	IL8	INHA	INHBA	INS	JAG2	KRT2	L3MBTL4	LAT	LAT2
CELL_CELL_ADHESION	> Genes annotated by the GO term GO:0016337. The attachment of one cell to another cell via adhesion molecules.	ACVRL1	ALX1	AMIGO1	AMIGO2	AMIGO3	ANXA9	APOA4	ATP2C1	B4GALNT2	BCL10	BMP1	CADM1	CADM3	CALCA	CD164	CD209	CD34	CD47	CD84	CD93	CDH13	CDH5	CDK5R1	CDKN2A	CDSN	CELSR1	CERCAM	CLDN1	CLDN10	CLDN11	CLDN12	CLDN14	CLDN15	CLDN16	CLDN17	CLDN18	CLDN19	CLDN2	CLDN20	CLDN22	CLDN23	CLDN3	CLDN4	CLDN5	CLDN6	CLDN7	CLDN8	CLDN9
CELL_CELL_SIGNALING	> Genes annotated by the GO term GO:0007267. Any process that mediates the transfer of information from one cell to another.	ACCN1	ADAM17	ADCYAP1	ADM	ADORA1	ADORA2A	ADRA1A	ADRA1B	ADRA1D	ADRA2B	ADRA2C	AGT	AIMP1	AKAP5	AKAP9	ALDH9A1	AMH	AMIGO1	AMPH	APBA1	APOE	AR	AREG	ASH1L	ASIP	ATXN3	AVP	BAIAP3	BMP2	BMP3	BSN	BST2	C1QA	CACNA1B	CACNA1E	CALCA	CALY	CARTPT	CBLN1	CCL13	CCL15	CCL16	CCL17	CCL18	CCL20	CCL21	CCL22	CCL23
CELL_CORTEX	> Genes annotated by the GO term GO:0005938. The region of a cell that lies just beneath the plasma membrane and often, but not always, contains a network of actin filaments and associated proteins.	ANLN	ARF6	ARFIP2	CLASP1	CNKSR1	CTTN	CYTIP	DBNL	DLG4	EPB41	EPB41L2	EZR	GIPC1	GYPC	GYS2	LASP1	LLGL1	MAPRE1	MYH10	MYH9	MYO1A	MYO6	MYO9B	NCL	PAFAH1B1	PRKCI	SCIN	SHROOM2	SLC4A1	SPINK5	SPTA1	SPTAN1	SPTB	SPTBN1	SPTBN2	SPTBN4	TCHP	TRPC4	TSC1
CELL_CORTEX_PART	> Genes annotated by the GO term GO:0044448. Any constituent part of the cell cortex, the region of a cell that lies just beneath the plasma membrane and often, but not always, contains a network of actin filaments and associated proteins.	ANLN	CLASP1	DLG4	EPB41	EPB41L2	EZR	GYPC	GYS2	LASP1	LLGL1	MAPRE1	MYH9	MYO1A	PRKCI	SHROOM2	SLC4A1	SPTA1	SPTAN1	SPTB	SPTBN1	SPTBN2	SPTBN4	TCHP	TRPC4
CELL_CYCLE_ARREST_GO_0007050	> Genes annotated by the GO term GO:0007050. Any process by which progression through the cell cycle is halted during one of the normal phases (G1, S, G2, M).	AIF1	APBB1	APBB2	APC	BTG4	CDC123	CDKN1B	CDKN1C	CDKN2A	CDKN2B	CDKN2C	CDKN2D	CDKN3	CUL1	CUL2	CUL3	CUL4A	CUL5	EIF4G2	ERN1	FOXO4	GADD45A	GAS1	GAS7	IFNW1	IL8	ING4	INHA	INHBA	JMY	KAT2B	KHDRBS1	MAP2K6	MAPK12	MFN2	MLF1	MYC	NBN	NOTCH2	PA2G4	PCBP4	PLAGL1	PPM1G	PPP1R15A	PPP1R9B	PPP2R3B	RASSF1	RPRM
CELL_CYCLE_CHECKPOINT_GO_0000075	> Genes annotated by the GO term GO:0000075. A point in the eukaryotic cell cycle where progress through the cycle can be halted until conditions are suitable for the cell to proceed to the next stage.	ATM	ATR	ATRIP	BIRC5	BRSK1	BUB1	BUB1B	CCNA2	CCNE2	CCNG2	CDC45	CDC6	CDKN2A	CDKN2B	CDT1	CHEK1	CHEK2	CHFR	DDB1	ERCC2	ERCC3	FANCG	FOXN3	GML	HUS1	KNTC1	MAD2L1	MAD2L2	NAE1	NBN	NEK11	PCBP4	PML	RAD1	RAD17	RAD9A	RB1	RBBP8	RINT1	SMC1A	TGFB1	TIPIN	TRIAP1	TTK	XPC	ZAK	ZW10	ZWINT
CELL_CYCLE_GO_0007049	> Genes annotated by the GO term GO:0007049. The progression of biochemical and morphological phases and events that occur in a cell during successive cell replication or nuclear replication events. Canonically, the cell cycle comprises the replication and segregation of genetic material followed by the division of the cell, but in endocycles or syncytial cells nuclear replication or nuclear divi…	ABL1	ACVR1	ACVR1B	AFAP1L2	AHR	AIF1	AKAP8	ALOX15B	ANAPC10	ANAPC11	ANAPC2	ANAPC4	ANAPC5	ANLN	APBB1	APBB2	APC	ARAP1	ASNS	ATM	ATR	ATRIP	AURKA	BCAT1	BCCIP	BIRC5	BMP2	BMP4	BMP7	BOLL	BRCA2	BRSK1	BTG3	BTG4	BUB1	BUB1B	C13orf15	CCNA1	CCNA2	CCND1	CCND2	CCND3	CCNE2	CCNG1	CCNG2	CCNK	CCNT1	CCNT2
CELL_CYCLE_PHASE	> Genes annotated by the GO term GO:0022403. A cell cycle process comprising the steps by which a cell progresses through one of the biochemical and morphological phases and events that occur during successive cell replication or nuclear replication events.	ABL1	ACVR1	ACVR1B	AKAP8	ANAPC10	ANAPC11	ANAPC4	ANAPC5	ANLN	APBB1	APBB2	ATM	AURKA	BCAT1	BIRC5	BOLL	BRSK1	BUB1	BUB1B	CCNA1	CCNA2	CD28	CDC16	CDC23	CDC25B	CDC25C	CDC27	CDC6	CDC7	CDCA5	CDK10	CDK13	CDK2	CDK2AP1	CDK4	CDK6	CDKN1A	CDKN1B	CDKN1C	CDKN2A	CDKN2B	CDKN2C	CDKN2D	CDKN3	CENPE	CENPF	CETN1	CHEK1
CELL_CYCLE_PROCESS	> Genes annotated by the GO term GO:0022402. A cellular process that is involved in the progression of biochemical and morphological phases and events that occur in a cell during successive cell replication or nuclear replication events.	ABL1	ACVR1	ACVR1B	AKAP8	ANAPC10	ANAPC11	ANAPC4	ANAPC5	ANLN	APBB1	APBB2	ARAP1	ATM	AURKA	BCAT1	BIRC5	BOLL	BRCA2	BRSK1	BUB1	BUB1B	CCNA1	CCNA2	CCP110	CD28	CDC16	CDC23	CDC25B	CDC25C	CDC27	CDC6	CDC7	CDCA5	CDK10	CDK13	CDK2	CDK2AP1	CDK4	CDK6	CDKN1A	CDKN1B	CDKN1C	CDKN2A	CDKN2B	CDKN2C	CDKN2D	CDKN3	CENPE
CELL_DEVELOPMENT	> Genes annotated by the GO term GO:0048468. The process whose specific outcome is the progression of the cell over time, from its formation to the mature structure. Cell development does not include the steps involved in committing a cell to a specific fate.	AATF	ABL1	ACHE	ACIN1	ACTA1	ACVR1	ACVR1B	ACVR1C	ADAM12	ADAMTSL4	ADORA1	ADORA2A	ADRA1A	AGRN	AGTR2	AHR	AIFM1	AIFM2	AIFM3	AKT1	AKT1S1	ALB	ALOX12	ALOX15B	ALS2	AMIGO1	AMIGO2	ANGPTL4	ANXA1	ANXA4	ANXA5	APAF1	API5	APOE	ARHGDIA	ARTN	ASNS	ATG12	ATP2B2	AVEN	AXIN1	AZU1	BAD	BAG1	BAG4	BAI1	BAIAP2	BAK1
CELL_DIVISION	> Genes annotated by the GO term GO:0051301. The processes resulting in the physical partitioning and separation of a cell into daughter cells.	ANLN	AURKC	BIRC5	BRCA2	CNTROB	DCTN3	DIAPH2	INCENP	MYH10	MYH9	NUSAP1	PARD3	PRC1	RAB35	RACGAP1	RASA1	2017-09-04	2017-09-05	2017-09-06	2017-09-07	TGFB2
CELL_FATE_COMMITMENT	> Genes annotated by the GO term GO:0045165. The commitment of cells to specific cell fates and their capacity to differentiate into particular kinds of cells. Positional information is established through protein signals that emanate from a localized source within a cell (the initial one-cell zygote) or within a developmental field.	EYA2	GLI2	IFRD1	JAG2	KLF4	MYEF2	NOTCH2	NOTCH4	POU6F2	SHH	SMAD2	TRIM15	WNT1
CELL_FRACTION	> Genes annotated by the GO term GO:0000267. A generic term for parts of cells prepared by disruptive biochemical techniques.	A4GALT	A4GNT	AADAC	AARS	ABCA1	ABCA3	ABCA4	ABCB1	ABCB11	ABCB4	ABCB8	ABCC1	ABCC3	ABCC4	ABCC5	ABI1	ACE	ACP1	ADAM18	ADCY10	ADCY8	ADCYAP1	ADM	ADORA2A	ADRBK1	ADRM1	AGT	AKAP13	ALDH5A1	ALS2	AMFR	ANXA2	AP4B1	APOB	ARF6	ARFRP1	ARR3	ARRB1	ASNA1	ASNS	ATP1A1	ATP2A2	ATP6V0E1	ATP6V1F	ATP8B1	AVEN	AVP	B4GALNT1
CELL_JUNCTION	> Genes annotated by the GO term GO:0030054. A specialized region of connection between two cells or between a cell and the extracellular matrix.	ACTN1	ACTN2	ACTN3	AIF1L	AMOTL1	AMTN	ASH1L	B4GALT1	BAI1	BCAR1	CADM1	CADM3	CDC42BPA	CDC42BPB	CDH1	CDH24	CLDN1	CLDN10	CLDN11	CLDN12	CLDN14	CLDN15	CLDN16	CLDN17	CLDN18	CLDN19	CLDN2	CLDN20	CLDN22	CLDN23	CLDN3	CLDN4	CLDN5	CLDN6	CLDN7	CLDN8	CLDN9	CNKSR1	CNN2	COL17A1	CTNNA3	DLG1	DSC1	DSC3	DST	EPB41L3	ERBB2IP	EVL
CELL_MATRIX_ADHESION	> Genes annotated by the GO term GO:0007160. The binding of a cell to the extracellular matrix via adhesion molecules.	ACTN1	ACTN2	ACTN3	ACVRL1	ADAM15	ANGPTL3	CDH13	CDK6	CDKN2A	COL13A1	COL17A1	ECM2	FBLN5	FXC1	ITGA10	ITGA11	ITGA2	ITGA3	ITGA7	ITGB1BP1	LYVE1	NF1	NF2	PARVG	PKD1	PKD2	PPFIA1	PPFIA2	PTEN	RASA1	SGCE	SORBS1	TAOK2	TESK2	THBS3	THY1	TMEM8B	TSC1
CELL_MATRIX_JUNCTION	> Genes annotated by the GO term GO:0030055. A specialized region of connection between a cell and the extracellular matrix.	ACTN1	ACTN2	ACTN3	AIF1L	BCAR1	DST	ERBB2IP	EVL	LAYN	LIMA1	NEXN	NRAP	PTPRC	SORBS1	SORBS3	SRCIN1	TRIP6	VCL
CELL_MATURATION	> Genes annotated by the GO term GO:0048469. A developmental process, independent of morphogenetic (shape) change, that is required for a cell to attain its fully functional state.	ACTA1	ADAM12	AGRN	CACNA1H	EREG	FARP2	IL21	KCNH1	KCNIP2	KRT19	MYH11	MYOZ1	NRCAM	PICK1	RND1	TTN
CELL_MIGRATION	> Genes annotated by the GO term GO:0016477. The orderly movement of cells from one site to another, often during the development of a multicellular organism.	ABI2	ABI3	ACVRL1	AIMP1	ALOX15B	AMOT	ANG	ANGPTL3	ARAP3	AZU1	BCAR1	BMP10	CALCA	CCDC88A	CD24	CD2AP	CD34	CDH13	CDK5R1	CKLF	CLIC4	CNTN4	CX3CL1	CXCR2	DOCK2	DPYSL5	EGFR	ENPEP	FEZ1	FEZ2	GDNF	GLI2	GTPBP4	HMGCR	IL10	IL12A	IL12B	IL8	ITGB1	ITGB1BP1	ITGB2	KAL1	KRT2	LAMB1	LAMC1	MDGA1	MIA3	MYH9
CELL_PROJECTION	> Genes annotated by the GO term GO:0042995. A prolongation or process extending from a cell, e.g. a flagellum or axon.	ABI1	ABI3	ACTN1	ACTN2	ACTN3	ACTN4	AKAP4	ALS2	AMOT	APBB1	APBB2	ARAP3	ARF6	ARFIP2	ATP6V0A4	B4GALT1	BCAR1	CABP4	CACNA1A	CCDC88A	CD2AP	CDC42	CDH13	CDH23	CDK5	CDK5R1	CDK6	CEP290	CLIC1	CLIC4	CLIC5	CLN3	CROCC	CTTN	CYFIP1	DBNL	DFNB31	DNAH9	DNAI1	DNAI2	DNALI1	DOCK4	DTNBP1	EFHC1	ENPP7	ESPN	EVL	EZR
CELL_PROJECTION_BIOGENESIS	> Genes annotated by the GO term GO:0030031. Formation of a prolongation or process extending from a cell, e.g. a flagellum or axon.	ACTN2	ARAP1	ARFIP2	CCDC88A	CD2AP	CDC42	CDC42EP1	CDC42EP2	CDC42EP4	CDC42EP5	CDH13	CYFIP1	DNAI2	FGD1	FGD2	FGD4	FGD5	FGD6	OPHN1	PCNT	RAC1	RAC3	THBS4	VANGL2	VCL
CELL_PROJECTION_PART	> Genes annotated by the GO term GO:0044463. Any constituent part of a cell projection, a prolongation or process extending from a cell, e.g. a flagellum or axon.	ACTN2	ATP6V0A4	B4GALT1	CABP4	CDK5R1	CROCC	DNAH9	DNAI2	DNALI1	EFHC1	ITLN1	PKD2	PKHD1	RAB35	RPGRIP1L	SLC22A12	SOD1	SPAG6	SYNPO
CELL_PROLIFERATION_GO_0008283	> Genes annotated by the GO term GO:0008283. The multiplication or reproduction of cells, resulting in the expansion of a cell population.	ABI1	ACHE	ACVRL1	ADAMTS1	ADAMTS8	ADRA1A	ADRA1B	ADRA1D	ADRA2A	AGGF1	AIF1	AIMP1	ALOX12	ALOX15B	ANG	APC	APPL1	APPL2	AREG	ARHGEF1	ARHGEF2	ARTN	ATP8A2	ATPIF1	B4GALT7	BAI1	BAP1	BCAR1	BCAT1	BIN1	BLZF1	BMI1	BMP10	BMPR2	BNC1	BNIPL	BRCA1	BRCA2	BST2	BTC	BTG1	BTG2	BTG3	BTG4	BUB1	BUB1B	BUB3	C6orf108
CELL_RECOGNITION	> Genes annotated by the GO term GO:0008037. The process by which a cell in a multicellular organism interprets its surroundings.	AMIGO1	CADM1	CD209	CDK5R1	CLEC4M	CLEC7A	CNTN4	COLEC12	CRTAM	MICA	MICB	NTM	OPCML	PCDH12	PECAM1	SLIT2	SPAM1	VCAN	ZP2
CELL_SOMA	> Genes annotated by the GO term GO:0043025. The portion of a cell bearing surface projections such as axons, dendrites, cilia, or flagella that includes the nucleus, but excludes all cell projections.	ANG	ATXN10	CAMK2N1	CDK5	CDK5R1	EFHC1	MAP1S	NRSN1	SOD1	TGFB2
CELL_STRUCTURE_DISASSEMBLY_DURING_APOPTOSIS	> Genes annotated by the GO term GO:0006921. The breakdown of structures such as organelles, proteins, or other macromolecular structures during apoptosis.	AIFM1	BAX	BNIP3	CASP3	CDKN2A	CECR2	CIDEA	CYCS	DFFA	DFFB	FOXL2	GZMA	GZMB	MOAP1	PMAIP1	PPT1	SOD1	TPD52L1
CELL_SUBSTRATE_ADHERENS_JUNCTION	> Genes annotated by the GO term GO:0005924. An adherens junction which connects a cell to the extracellular matrix.	ACTN1	ACTN2	ACTN3	AIF1L	BCAR1	EVL	LAYN	LIMA1	NEXN	NRAP	PTPRC	SORBS1	SORBS3	SRCIN1	TRIP6	VCL
CELL_SUBSTRATE_ADHESION	> Genes annotated by the GO term GO:0031589. The attachment of a cell to the underlying substrate via adhesion molecules.	ACTN1	ACTN2	ACTN3	ACVRL1	ADAM15	ANGPTL3	CDH13	CDK6	CDKN2A	COL13A1	COL17A1	ECM2	FBLN5	FXC1	ITGA10	ITGA11	ITGA2	ITGA3	ITGA7	ITGB1BP1	LYVE1	NF1	NF2	PARVG	PKD1	PKD2	PPFIA1	PPFIA2	PTEN	RASA1	SGCE	SORBS1	TAOK2	TESK2	THBS3	THY1	TMEM8B	TSC1	VWF
CELL_SURFACE	> Genes annotated by the GO term GO:0009986. The external part of the cell wall and/or plasma membrane.	ABCB1	ACVR1B	ACVR2B	ACVRL1	ADAM10	ALPP	ANXA9	AOC3	APP	ATP6AP2	ATPIF1	B4GALT1	BCAM	CCR5	CD24	CD28	CD3E	CD6	CD79A	CEP290	CSPG4	CX3CL1	CXCR2	CYP3A4	DCBLD2	DSCAML1	ELANE	ENOX2	EPHB4	FGFR2	FLOT2	GDI2	GHSR	GJD3	GPM6A	GPR98	HSPA2	HSPA8	HSPA9	HSPB1	IL2RB	IL2RG	IRAK2	KCND2	KLHL20	LAYN	M6PR	MMP25
CELL_SURFACE_RECEPTOR_LINKED_SIGNAL_TRANSDUCTION_GO_0007166	> Genes annotated by the GO term GO:0007166. Any series of molecular signals initiated by the binding of an extracellular ligand to a receptor on the surface of the target cell.	ABCA1	ABI1	ACR	ACVR1	ACVR1B	ACVR2A	ACVR2B	ACVRL1	ADAM10	ADAM11	ADAMTS1	ADAP1	ADCY7	ADCYAP1	ADORA2B	ADORA3	ADRA1A	ADRA1B	ADRA1D	ADRA2A	ADRA2B	ADRA2C	ADRB1	ADRB2	ADRB3	AFAP1L2	AGER	AGRN	AGRP	AGT	AGTR1	AKAP12	AKT1	ANG	ANXA1	AP3S1	APH1A	APLNR	APOA1	APOC3	APOE	ARHGEF11	ASGR2	AVPR1A	AVPR1B	AVPR2	AZU1	BAG1
CELLULAR_BIOSYNTHETIC_PROCESS	> Genes annotated by the GO term GO:0044249. The chemical reactions and pathways resulting in the formation of substances, carried out by individual cells.	AARS	ABCA1	ABCF1	ACN9	ADCY7	ADK	ADM	ADORA2A	ADSS	AGPAT1	AGPAT2	AGPAT6	AIMP1	AK5	AKR1D1	AKT1	ALAD	ALAS1	ALAS2	ALDH18A1	ALDH9A1	ANG	AP3D1	APBB1	APOA2	ARPP19	ASMT	ASMTL	ATF4	AZU1	BACE2	BBOX1	BCAT1	BCL10	BCL3	BMP6	BOLL	BRCA1	C16orf7	CD276	CD28	CD74	CDO1	CEBPG	CHST11	CHST12	CHST13	CHST15
CELLULAR_CARBOHYDRATE_CATABOLIC_PROCESS	> Genes annotated by the GO term GO:0044275. The chemical reactions and pathways resulting in the breakdown of carbohydrates, any of a group of organic compounds based of the general formula Cx(H2O)y, as carried out by individual cells.	ALDOA	ALDOB	CHIT1	ECD	GAA	GAPDHS	GBA2	GBA3	GNPDA1	GNS	GUSB	HK1	HYAL4	MGAM	MIOX	PFKFB1	PFKL	PFKM	PGD	PGLS	PYGB	TKTL1	TREH
CELLULAR_CARBOHYDRATE_METABOLIC_PROCESS	> Genes annotated by the GO term GO:0044262. The chemical reactions and pathways involving carbohydrates, any of a group of organic compounds based of the general formula Cx(H2O)y, as carried out by individual cells.	ACLY	ACN9	ACO1	ACO2	ACOT4	AKR1A1	ALDOA	ALDOB	ALDOC	ALG1	ARPP19	ATF4	B3GALT6	B3GNT8	B4GALNT2	B4GALT7	BRS3	CHIA	CHIT1	CHST1	CHST11	CHST12	CHST13	CHST14	CHST15	CHST2	CHST3	CHST4	CHST5	CHST6	CHST7	CHST8	CHST9	CLN6	CSGALNACT1	CSGALNACT2	DYRK2	ECD	EPM2A	EXT1	EXT2	EXTL2	FBP1	FBP2	FH	FPGT	G6PD	GAA
CELLULAR_CATABOLIC_PROCESS	> Genes annotated by the GO term GO:0044248. The chemical reactions and pathways resulting in the breakdown of substances, carried out by individual cells.	ABCE1	ACADM	ACADS	ACADVL	ACLY	ACO2	ADAMTS13	AIFM1	AKR1D1	ALDH1L1	ALDH4A1	ALDH5A1	ALDOA	ALDOB	AMFR	AMPD3	AMT	ANAPC10	ANAPC2	ANAPC4	ANAPC5	APOA4	APOA5	ARG1	ARIH1	ASL	ASPA	ASRGL1	AUH	BAX	BCKDHA	BCKDHB	BCKDK	BDH2	BLVRA	BNIP3	BTRC	CDA	CDC20	CDC23	CDKN2A	CECR2	CEL	CHIT1	CIDEA	COLQ	CPA2	CPT1A
CELLULAR_CATION_HOMEOSTASIS	> Genes annotated by the GO term GO:0030003. The regulation of the levels, transport, and metabolism of cations within a cell or between a cell and its external environment.	AGTR1	APP	ATOX1	ATP1A1	ATP1A2	ATP1A3	ATP1A4	ATP2C1	ATP7A	ATP7B	AVPR1A	AVPR1B	BCL2	BDKRB1	BDKRB2	BUD31	C3AR1	C5AR1	CACNA1A	CACNA1C	CALCA	CALCB	CALR	CASR	CCKAR	CCKBR	CCL1	CCL11	CCL13	CCL14	CCL15	CCL19	CCL2	CCL23	CCL3	CCL5	CCL7	CCR1	CCR2	CCR3	CCR4	CCR5	CCR6	CCR7	CCR8	CCR9	CD24	CD52
CELLULAR_COMPONENT_ASSEMBLY	> Genes annotated by the GO term GO:0022607. A cellular process that results in the assembly of a part of the cell.	AASS	ACTA1	ACTN2	ADRB2	ADRM1	AGRN	AKR1C1	ALDH5A1	AMFR	ANLN	AP2S1	APBA1	APC	APC2	APCS	APOA4	APOE	ASF1A	ATF7IP	ATPIF1	ATXN2	BAX	BCL10	BCS1L	BOLL	BRF1	CAPZA1	CAPZA2	CCDC88C	CCT6B	CD2AP	CD3E	CD40	CD74	CD9	CDA	CDC42	CDC42EP2	CDK7	CDK9	CELF1	CHAF1A	CHAF1B	CLDN14	COX10	COX11	COX15	COX18
CELLULAR_COMPONENT_DISASSEMBLY	> Genes annotated by the GO term GO:0022411. A cellular process that results in the breakdown of a part of the cell.	AIFM1	BAX	BNIP3	CASP3	CDKN2A	CECR2	CIDEA	CYCS	DFFA	DFFB	ETF1	FOXL2	GZMA	GZMB	HMGA1	HRSP12	IRAK3	MAZ	MOAP1	MTERF	MTIF3	MTRF1	NRG1	PMAIP1	PPT1	SET	SMARCE1	SOD1	SUPT16H	TNP1	TPD52L1	TTF2	UPF1
CELLULAR_DEFENSE_RESPONSE	> Genes annotated by the GO term GO:0006968. A defense response that is mediated by cells.	ADORA2A	ADORA2B	BECN1	C5AR1	CCL5	CCR2	CCR3	CCR5	CCR6	CCR9	CD160	CD19	CD300C	CD5L	CLEC5A	CX3CR1	CXCL9	CXCR2	DCDC2	FAIM3	FOSL1	GAGE1	GAGE8	GNLY	HLA-G	IL1RL2	IL4	ITGB1	ITK	KIR2DL4	KIR2DS3	KIR3DL2	KLRC2	KLRC3	KLRC4	KLRG1	LBP	LGALS3BP	LILRB2	LSP1	LY96	LYST	MICA	MICB	MNDA	NCF1	NCF2	NCR1
CELLULAR_HOMEOSTASIS	> Genes annotated by the GO term GO:0019725. The processes involved in the maintenance of an internal equilibrium at the level of the cell.	AGTR1	AIFM3	APP	ATOX1	ATP1A1	ATP1A2	ATP1A3	ATP1A4	ATP2C1	ATP7A	ATP7B	AVPR1A	AVPR1B	BAK1	BAX	BCL2	BCL2L1	BDKRB1	BDKRB2	BNIP3	BUD31	C3AR1	C5AR1	CACNA1A	CACNA1C	CALCA	CALCB	CALR	CARTPT	CASR	CCKAR	CCKBR	CCL1	CCL11	CCL13	CCL14	CCL15	CCL19	CCL2	CCL23	CCL3	CCL5	CCL7	CCR1	CCR2	CCR3	CCR4	CCR5
CELLULAR_LIPID_CATABOLIC_PROCESS	> Genes annotated by the GO term GO:0044242. The chemical reactions and pathways resulting in the breakdown of lipids, as carried out by individual cells.	ACADM	ACADS	ACADVL	AKR1D1	ALDH5A1	APOA5	BDH2	CEL	CPT1A	CPT1B	CYP46A1	ECH1	ECHS1	GLA	HACL1	HADHB	HAO1	HAO2	HSD17B11	HSD17B14	HSD17B6	NEU3	PLA2G15	PLA2G4B	PLA2G4C	PNPLA3	PPARA	PPARD	PPT1	PRDX6	SMPD3	SMPD4	STS	UGT2B4	YWHAH
CELLULAR_LIPID_METABOLIC_PROCESS	> Genes annotated by the GO term GO:0044255. The chemical reactions and pathways involving lipids, as carried out by individual cells.	ABCD2	ABCG1	ACADM	ACADS	ACADSB	ACADVL	ACOT1	ACOT12	ACOT2	ACOT4	ACOT9	ACOX2	ACOX3	ADIPOR1	ADIPOR2	ADM	AGPAT1	AGPAT2	AGPAT6	AGPS	AKR1B10	AKR1C1	AKR1C2	AKR1C3	AKR1C4	AKR1D1	ALDH5A1	ALDH8A1	ALG1	ALOX12	ALOX15B	ANG	APOA1	APOA5	APOC2	APOC3	APOF	APOL2	APOM	ASAH1	ASAH2	B3GNT5	B4GALNT1	B4GALT4	BAAT	BCO2	BDH2	BMP6
CELLULAR_LOCALIZATION	> Genes annotated by the GO term GO:0051641. The processes by which a substance or cellular entity, such as a protein complex or organelle, is transported to, and/or maintained in, a specific location within or in the membrane of a cell.	ABCA1	ABCA2	ABCG1	ACHE	ADRB2	AGFG1	AGXT	AKAP3	AKT1	ALB	ANG	ANKRD27	ANP32A	AP1G1	AP1M2	AP3B1	AP3B2	AP3D1	AP3M1	AP3S2	APBA1	APOA1	APOA2	APOE	APPBP2	ARCN1	ARFGAP3	ARFGEF1	ARFGEF2	ARFIP1	ARL4D	ARSB	ATG4A	ATG4B	ATG4C	ATG4D	ATP2C1	ATXN1	BACE2	BAIAP3	BAK1	BARD1	BCL2	BCL2L1	BCL3	BCL6	BET1	BET1L
CELLULAR_MACROMOLECULE_CATABOLIC_PROCESS	> Genes annotated by the GO term GO:0044265. The chemical reactions and pathways resulting in the breakdown of a macromolecule, any large molecule including proteins, nucleic acids and carbohydrates, as carried out by individual cells.	ABCE1	ALDOA	ALDOB	AMFR	ANAPC10	ANAPC2	ANAPC4	ANAPC5	ARIH1	AUH	BTRC	CDC20	CDC23	CHIT1	CPA2	DERL1	DERL2	ECD	EDEM1	ERN2	FBXL4	FBXO22	FBXO7	FZR1	GAA	GAPDHS	GBA2	GBA3	GNPDA1	GNS	GSPT1	GUSB	HK1	HNRNPD	HSPA1B	HYAL4	ISG20	KIAA0368	MGAM	MIOX	NEDD8	NPLOC4	PABPC4	PARK2	PCNP	PFKFB1	PFKL	PFKM
CELLULAR_MACROMOLECULE_METABOLIC_PROCESS	> Genes annotated by the GO term GO:0044260. The chemical reactions and pathways involving macromolecules, large molecules including proteins, nucleic acids and carbohydrates, as carried out by individual cells.	A1CF	A4GNT	AARS	ABCF1	ABCG1	ABI1	ABI2	ABI3	ABL1	ABL2	ACE	ACHE	ACVR1	ACVR1B	ACVRL1	ADAM10	ADAMTS13	ADAMTS4	ADAMTS5	ADAMTS9	ADPRH	ADRB2	ADRM1	AGA	AGER	AGRN	AHSA1	AIMP1	AIP	AIPL1	AKT1	AKT2	AKT3	AKTIP	ALAS2	ALG1	ALG12	ALG2	ALG5	ALG6	ALG8	ALK	AMFR	ANAPC10	ANAPC11	ANAPC2	ANAPC4	ANAPC5
CELLULAR_MONOVALENT_INORGANIC_CATION_HOMEOSTASIS	> Genes annotated by the GO term GO:0030004. The regulation of the levels, transport, and metabolism of monovalent inorganic cations within a cell or between a cell and its external environment.	ATP1A1	ATP1A2	ATP1A3	ATP1A4	BCL2	CLCN3	CLN3	CLN5	CLN6	PPT1	TMPRSS3
CELLULAR_MORPHOGENESIS_DURING_DIFFERENTIATION	> Genes annotated by the GO term GO:0000904. The change in form (cell shape and size) that occurs when relatively unspecialized cells, e.g. embryonic or regenerative cells, acquire specialized structural and/or functional features that characterize the cells, tissues, or organs of the mature organism or some other relatively stable phase of the organism's life history.	ALS2	AMIGO1	APOE	BAI1	BAIAP2	CDK5R1	CEP290	CNTN4	CYFIP1	DPYSL5	FEZ1	FEZ2	GLI2	KAL1	KLK8	LRRC4C	MAP1S	MAPT	NRL	NRP1	NRP2	NRXN1	NRXN3	NTNG1	NTNG2	OPHN1	OTX2	PARD3	PARD6B	PAX2	POU4F1	ROBO1	ROBO2	RORB	RTN4	RTN4RL1	RTN4RL2	S100B	SEMA3B	SEMA4F	SHH	SIAH1	SLIT1	SLIT2	SPON2	THY1	UBB	UNC5C
CELLULAR_POLYSACCHARIDE_METABOLIC_PROCESS	> Genes annotated by the GO term GO:0044264. The chemical reactions and pathways involving polysaccharides, polymers of more than 10 monosaccharide residues joined by glycosidic linkages, as carried out by individual cells.	ALG1	B3GNT8	CHIA	CHIT1	CSGALNACT1	CSGALNACT2	DYRK2	EPM2A	GAA	GCK	GSK3B	GYG2	GYS2	MGAM	PYGB	PYGM
CELLULAR_PROTEIN_CATABOLIC_PROCESS	> Genes annotated by the GO term GO:0044257. The chemical reactions and pathways resulting in the breakdown of a protein by individual cells.	AMFR	ANAPC10	ANAPC2	ANAPC4	ANAPC5	ARIH1	BTRC	CDC20	CDC23	CPA2	DERL1	DERL2	EDEM1	FBXL4	FBXO22	FBXO7	FZR1	KIAA0368	NEDD8	NPLOC4	PARK2	PCNP	PSMC5	PSMD14	RNF11	RNF144B	RNF217	SELS	SIAH2	SMURF1	SMURF2	SQSTM1	STUB1	SYVN1	TSG101	UBB	UBE2A	UBE2B	UBE2C	UBE2D1	UBE2D2	UBE2D3	UBE2E1	UBE2G1	UBE2G2	UBE2H	UBE2I	UBE2K
CELLULAR_PROTEIN_COMPLEX_ASSEMBLY	> Genes annotated by the GO term GO:0043623. The aggregation, arrangement and bonding together of a set of components to form a protein complex, occurring at the level of an individual cell.	ADRB2	ADRM1	AGRN	ANLN	CD3E	COX10	COX11	COX15	COX18	EID2	FMOD	MAPK8IP2	MIS12	NDUFS4	NDUFS5	NDUFS7	NDUFS8	NUBP1	NUP205	PEX13	PICK1	PRLR	PTK2B	PXN	SCO1	SMAD3	SMAD4	SRC	SURF1	TAZ	TGFBR1	TMEM48	ZFYVE9
CELLULAR_PROTEIN_COMPLEX_DISASSEMBLY	> Genes annotated by the GO term GO:0043624. The disaggregation of a protein complex into its constituent components, occurring at the level of an individual cell. Protein complexes may have other associated non-protein prosthetic groups, such as nucleic acids, metal ions or carbohydrate groups.	ETF1	HMGA1	HRSP12	MAZ	MTERF	MTRF1	NRG1	SET	SMARCE1	SUPT16H	TNP1	TTF2	UPF1
CELLULAR_PROTEIN_METABOLIC_PROCESS	> Genes annotated by the GO term GO:0044267. The chemical reactions and pathways involving a specific protein, rather than of proteins in general, occurring at the level of an individual cell. Includes protein modification.	A1CF	A4GNT	AARS	ABCF1	ABCG1	ABI1	ABI2	ABI3	ABL1	ABL2	ACE	ACHE	ACVR1	ACVR1B	ACVRL1	ADAM10	ADAMTS13	ADAMTS4	ADAMTS5	ADAMTS9	ADPRH	ADRB2	ADRM1	AGA	AGER	AGRN	AHSA1	AIMP1	AIP	AIPL1	AKT1	AKT2	AKT3	AKTIP	ALAS2	ALG1	ALG12	ALG2	ALG5	ALG6	ALG8	ALK	AMFR	ANAPC10	ANAPC11	ANAPC2	ANAPC4	ANAPC5
CELLULAR_RESPIRATION	> Genes annotated by the GO term GO:0045333. The enzymatic release of energy from organic compounds (especially carbohydrates and fats) which either requires oxygen (aerobic respiration) or does not (anaerobic respiration).	ACO2	CYCS	ME3	NDUFS1	NDUFS4	NNT	OXA1L	PDHB	PPARGC1A	SDHA	SDHB	SDHC	SDHD	SLC25A14	SURF1	UQCRB	UQCRC1	UQCRC2	UQCRH
CELLULAR_RESPONSE_TO_EXTRACELLULAR_STIMULUS	> Genes annotated by the GO term GO:0031668. A change in state or activity of a cell (in terms of movement, secretion, enzyme production, gene expression, etc.) as a result of an extracellular stimulus.	ALB	ASNS	CARTPT	CDKN1A	CDKN2B	CHMP1A	FADS1	NUAK2	PCSK9	PPP1R9B	SREBF1	TP53
CELLULAR_RESPONSE_TO_NUTRIENT_LEVELS	> Genes annotated by the GO term GO:0031669. A change in state or activity of a cell (in terms of movement, secretion, enzyme production, gene expression, etc.) as a result of a stimulus reflecting the presence, absence, or concentration of nutrients.	ALB	ASNS	CARTPT	CDKN2B	CHMP1A	FADS1	NUAK2	PCSK9	SREBF1	TP53
CELLULAR_RESPONSE_TO_STIMULUS	> Genes annotated by the GO term GO:0051716. A change in state or activity of a cell (in terms of movement, secretion, enzyme production, gene expression, etc.) as a result of a stimulus.	ALB	ASNS	CARTPT	CDKN1A	CDKN2B	CHMP1A	EIF2AK3	EIF2B1	EIF2B2	EIF2B3	EIF2B4	EIF2B5	FADS1	GSK3B	NUAK2	PCSK9	PPP1R9B	SREBF1	TP53
CELLULAR_RESPONSE_TO_STRESS	> Genes annotated by the GO term GO:0033554. A change in state or activity of a cell (in terms of movement, secretion, enzyme production, gene expression, etc.) as a result of a stimulus indicating the organism is under stress. The stress is usually, but not necessarily, exogenous (e.g. temperature, humidity, ionizing radiation).	ALB	ASNS	CARTPT	EIF2AK3	FADS1	GSK3B	NUAK2	PCSK9	SREBF1	TP53
CENTRAL_NERVOUS_SYSTEM_DEVELOPMENT	> Genes annotated by the GO term GO:0007417. The process whose specific outcome is the progression of the central nervous system over time, from its formation to the mature structure. The central nervous system is the core nervous system that serves an integrating and coordinating function. In vertebrates it consists of the brain, spinal cord and spinal nerves. In those invertebrates with a centr…	ACCN1	ADAM22	ADAM23	ADORA2A	AFF2	ALDH3A2	ALDH5A1	ALK	ALX1	ARNT2	ATN1	B3GNT5	BPTF	BTD	CDK5R1	CELSR1	CEP290	CLN5	CNTN4	CNTN6	CTNS	DCLK1	DCX	DLX2	DMBX1	DNER	DRP2	DSCAML1	ECE2	EGR2	EIF2B1	EIF2B2	EIF2B3	EIF2B4	EIF2B5	FOXG1	FOXP2	GLI2	GPR56	GRIK1	GSTP1	HESX1	HPCAL4	IL1RAPL2	JARID2	JRKL	LHX6	MAL
CENTROSOME	> Genes annotated by the GO term GO:0005813. A structure comprised of a core structure (in most organisms, a pair of centrioles) and peripheral material from which a microtubule-based structure, such as a spindle apparatus, is organized. Centrosomes occur close to the nucleus during interphase in many eukaryotic cells, though in animal cells it changes continually during the cell-division cycle.	AKAP9	ALMS1	ALS2	APC	AURKC	AZI1	BBS4	BIRC5	BRCA2	CCP110	CDC16	CDC27	CDK5RAP2	CEP250	CEP290	CEP41	CEP57	CEP63	CETN1	CETN3	CKAP5	CLASP1	CNTRL	CNTROB	CROCC	CTAG2	DCTN2	DCTN4	DLGAP5	ESPL1	HAUS2	KATNB1	KIAA0368	KIF15	KIF20B	LCK	MAP3K11	MARK4	NDE1	NEK2	NIN	NPM1	NUDT21	PCGF5	PCM1	PLK1	PPP4R2	RABGAP1
CENTROSOME_CYCLE	> Genes annotated by the GO term GO:0007098. The cell cycle process whereby centrosome duplication and separation takes place. The centrosome cycle can operate with a considerable degree of independence from other processes of the cell cycle.	BRCA2	CCP110	CEP250	CETN1	CETN3	CNTROB	NDE1	NPM1	SAC3D1	SASS6	TUBE1
CENTROSOME_ORGANIZATION_AND_BIOGENESIS	> Genes annotated by the GO term GO:0051297. A process that is carried out at the cellular level which results in the formation, arrangement of constituent parts, or disassembly of a centrosome, a structure comprised of a pair of centrioles and peri-centriolar material from which a microtubule spindle apparatus is organized.	BBS4	BRCA2	CCP110	CEP250	CETN1	CETN3	CKAP5	CNTROB	CROCC	NDE1	NPM1	SAC3D1	SASS6	TUBE1	UXT
CERAMIDE_METABOLIC_PROCESS	> Genes annotated by the GO term GO:0006672. The chemical reactions and pathways involving ceramides, any N-acylated sphingoid.	ASAH1	ASAH2	CERK	CERS1	CERS5	CLN3	CLN6	NEU3	NSMAF	SGPL1	UGCG
CHANNEL_REGULATOR_ACTIVITY	> Genes annotated by the GO term GO:0016247.	ADRA2A	ARPP19	CHP	CHRNA7	ENSA	KCNAB1	KCNAB2	KCNAB3	KCNE1	KCNJ12	KCNMB1	KCNMB2	KCNS1	KCNS3	KCNV1	NEDD4L	NPY	NPY2R	PDZD3	RSC1A1	SGK2	SRI	TMPRSS3	TNNI3
CHAPERONE_BINDING	> Genes annotated by the GO term GO:0051087. Interacting selectively with a chaperone protein, a class of proteins that bind to nascent or unfolded polypeptides and ensure correct folding or transport.	AHSA1	DNAJB6	HSPD1	HSPE1	PFDN4	SOD1	TBCA	TBCC	TBCD	TBCE	TSC1	VWF
CHEMICAL_HOMEOSTASIS	> Genes annotated by the GO term GO:0048878. The biological processes involved in the maintenance of an internal equilibrium of a chemical.	ABCA1	ABCA2	ABCG1	AGTR1	AIFM3	AKR1C1	ANGPTL3	APOA1	APOA2	APOA4	APOA5	APOE	APP	ATOX1	ATP1A1	ATP1A2	ATP1A3	ATP1A4	ATP2C1	ATP6V1B1	ATP7A	ATP7B	AVPR1A	AVPR1B	BAK1	BAX	BCL2	BCL2L1	BDKRB1	BDKRB2	BNIP3	BUD31	C3AR1	C5AR1	CACNA1A	CACNA1C	CALCA	CALCB	CALR	CARTPT	CASR	CAV1	CCKAR	CCKBR	CCL1	CCL11	CCL13	CCL14
CHEMOKINE_ACTIVITY	> Genes annotated by the GO term GO:0008009. The function of a family of chemotactic pro-inflammatory activation-inducible cytokines acting primarily upon hemopoietic cells in immunoregulatory processes; all chemokines possess a number of conserved cysteine residues involved in intramolecular disulfide bond formation.	C5	CCL1	CCL11	CCL13	CCL15	CCL16	CCL17	CCL18	CCL19	CCL2	CCL20	CCL21	CCL22	CCL23	CCL24	CCL25	CCL26	CCL27	CCL28	CCL3	CCL4	CCL5	CCL7	CCL8	CKLF	CX3CL1	CXCL1	CXCL10	CXCL11	CXCL12	CXCL13	CXCL14	CXCL16	CXCL2	CXCL3	CXCL5	CXCL6	CXCL9	IL8	PF4	XCL1	XCL2
CHEMOKINE_RECEPTOR_BINDING	> Genes annotated by the GO term GO:0042379. Interacting selectively with any chemokine receptor.	C5	CCL1	CCL11	CCL13	CCL15	CCL16	CCL17	CCL18	CCL19	CCL2	CCL20	CCL21	CCL22	CCL23	CCL24	CCL25	CCL26	CCL27	CCL28	CCL3	CCL4	CCL5	CCL7	CCL8	CCR2	CKLF	CX3CL1	CXCL1	CXCL10	CXCL11	CXCL12	CXCL13	CXCL14	CXCL16	CXCL2	CXCL3	CXCL5	CXCL6	CXCL9	IL8	PF4	XCL1	XCL2
CHLORIDE_CHANNEL_ACTIVITY	> Genes annotated by the GO term GO:0005254. Catalysis of facilitated diffusion of an chloride (by an energy-independent process) involving passage through a transmembrane aqueous pore or channel without evidence for a carrier-mediated mechanism.	BEST1	BSND	CFTR	CLCA1	CLCA2	CLCA4	CLCN1	CLCN2	CLCN3	CLCN4	CLCNKA	CLCNKB	FXYD1	FXYD3	GLRA1	GLRA2	GLRB	NMUR2	PKD2
CHROMATIN	> Genes annotated by the GO term GO:0000785. The ordered and organized complex of DNA and protein that forms the chromosome.	APTX	ATRX	CBX1	CBX5	DNMT3A	FOXC1	H1FNT	H2AFY	H2AFY2	HELLS	HIST4H4	HMGN1	INCENP	JUNB	JUND	KLHDC3	MAF	MCM2	MCM7	MYCN	NPM2	NUFIP1	OIP5	PAM	POLA1	RAN	RB1	RCC1	SUV39H2	TIMELESS	TIPIN	TMPO	TNP1	TOP2B	UPF1
CHROMATIN_ASSEMBLY	> Genes annotated by the GO term GO:0031497. The assembly of DNA, histone proteins, and other associated proteins into chromatin structure, beginning with the formation of the basic unit, the nucleosome, followed by organization of the nucleosomes into higher order structures, ultimately giving rise to a complex organization of specific domains within the nucleus.	ASF1A	CHAF1A	CHAF1B	HDAC5	HELLS	NAP1L1	NAP1L2	NAP1L3	NAP1L4	RSF1	SET	SIRT1	SIRT4	SIRT5	SMARCA5	TNP1
CHROMATIN_ASSEMBLY_OR_DISASSEMBLY	> Genes annotated by the GO term GO:0006333. The formation or destruction of chromatin structures.	ARID1A	ASF1A	CHAF1A	CHAF1B	HDAC5	HDAC8	HELLS	HIRIP3	HMGA1	MTA2	NAP1L1	NAP1L2	NAP1L3	NAP1L4	RSF1	SET	SIRT1	SIRT4	SIRT5	SMARCA5	SMARCE1	SUPT16H	SUV39H2	TLK1	TLK2	TNP1
CHROMATIN_BINDING	> Genes annotated by the GO term GO:0003682. Interacting selectively with chromatin, the network of fibers of DNA and protein that make up the chromosomes of the eukaryotic nucleus during interphase.	ACTL6A	APTX	BCL6	CBX1	CBX3	CDCA5	CENPA	CHAF1A	CHAF1B	ERCC6	EZH1	FOXC2	ING2	KLHDC3	MPO	NCOA6	NSD1	PAM	POLA1	POLD1	POLE	RAN	RCC1	SMARCE1	SMC1A	SUV39H1	TOP1	TOP2A	TOP2B	TP53	UPF1	VCX
CHROMATIN_MODIFICATION	> Genes annotated by the GO term GO:0016568. The alteration of DNA or protein in chromatin, which may result in changing the chromatin structure.	ACTL6A	ARID1A	BNIP3	BPTF	CARM1	CREBBP	EHMT1	HDAC1	HDAC10	HDAC11	HDAC2	HDAC3	HDAC4	HDAC5	HDAC6	HDAC7	HDAC8	HELLS	HMGA1	HUWE1	INO80	KAT2A	KAT5	KAT6A	KAT6B	KAT8	KDM4A	MAP3K12	NASP	NPM2	NSD1	PBRM1	PHB	PPARGC1A	PRMT7	PRMT8	RBBP4	RBM14	RPS6KA5	RSF1	SET	SIRT1	SIRT2	SIRT4	SIRT5	SMARCC1	SMARCC2	SMARCD1
CHROMATIN_REMODELING	> Genes annotated by the GO term GO:0006338. Dynamic structural changes to eukaryotic chromatin occurring throughout the cell division cycle. These changes range from the local changes necessary for transcriptional regulation to global changes necessary for chromosome segregation.	ACTL6A	ARID1A	BNIP3	BPTF	HDAC5	HELLS	HMGA1	INO80	KAT2A	NASP	NPM2	PBRM1	RBBP4	RSF1	SIRT1	SIRT4	SIRT5	SMARCC1	SMARCC2	SMARCD1	SUPT4H1	SUV39H2	SYCP3	TAF6L	TNP1
CHROMATIN_REMODELING_COMPLEX	> Genes annotated by the GO term GO:0016585. Any complex that mediates dynamic changes in eukaryotic chromatin.	ACTL6B	ARID1A	ARID1B	ASF1A	CHAF1A	CHAF1B	NAP1L1	NAP1L2	NAP1L3	NAP1L4	NCR1	RSF1	SMARCA5	SMARCB1	SMARCC1	SMARCC2	SMARCD1
CHROMOSOMAL_PART	> Genes annotated by the GO term GO:0044427. Any constituent part of a chromosome, a structure composed of a very long molecule of DNA and associated proteins (e.g. histones) that carries hereditary information.	ACD	APC	APTX	ATRX	BCL6	BIRC5	BUB1	BUB1B	BUB3	CBX1	CBX5	CDCA5	CDT1	CENPA	CENPC1	CENPE	CENPF	CLASP1	CLIP1	DCTN2	DNMT3A	DSN1	ERCC1	ERCC4	FOXC1	H1FNT	H2AFY	H2AFY2	HELLS	HIST4H4	HMGN1	INCENP	JUNB	JUND	KIF22	KLHDC3	LEPREL4	MAD2L1	MAF	MCM2	MCM3	MCM7	MIS12	MYCN	NDC80	NPM2	NSL1	NUFIP1
CHROMOSOME	> Genes annotated by the GO term GO:0005694. A structure composed of a very long molecule of DNA and associated proteins (e.g. histones) that carries hereditary information.	ACD	APC	APTX	ATRX	BCL6	BIRC5	BUB1	BUB1B	BUB3	CBX1	CBX5	CDCA5	CDT1	CENPA	CENPC1	CENPE	CENPF	CHEK1	CHMP1A	CLASP1	CLIP1	DCTN2	DMC1	DNMT3A	DSN1	ERCC1	ERCC4	FOXC1	H1FNT	H2AFY	H2AFY2	HDAC8	HELLS	HIST4H4	HMGB1	HMGB1P10	HMGB2	HMGN1	INCENP	ING2	JUN	JUNB	JUND	KIF22	KLHDC3	LEPREL4	LIG4	LRPPRC
CHROMOSOME_CONDENSATION	> Genes annotated by the GO term GO:0030261. The progressive compaction of dispersed interphase chromatin into threadlike chromosomes prior to mitotic or meiotic nuclear division, or during apoptosis, in eukaryotic cells.	ACIN1	AIFM2	CDCA5	CHMP1A	DFFB	NCAPH	NUSAP1	PAM	SMC4	TOP2A
CHROMOSOME_ORGANIZATION_AND_BIOGENESIS	> Genes annotated by the GO term GO:0051276. A process that is carried out at the cellular level that results in the formation, arrangement of constituent parts, or disassembly of chromosomes, structures composed of a very long molecule of DNA and associated proteins that carries hereditary information.	ACD	ACIN1	ACTL6A	AIFM2	ARID1A	ASF1A	BNIP3	BPTF	CARM1	CDC23	CDCA5	CENPE	CENPH	CHAF1A	CHAF1B	CHMP1A	CREBBP	DDX11	DFFB	DKC1	EHMT1	ERCC1	ERCC4	ESPL1	EZH2	H1FNT	HDAC1	HDAC10	HDAC11	HDAC2	HDAC3	HDAC4	HDAC5	HDAC6	HDAC7	HDAC8	HELLS	HIRIP3	HMGA1	HMGA2	HMGB1	HUWE1	INO80	KAT2A	KAT5	KAT6A	KAT6B	KAT8
CHROMOSOME_SEGREGATION	> Genes annotated by the GO term GO:0007059. The process by which genetic material, in the form of chromosomes, is organized and then physically separated and apportioned to two or more sets.	ARL8A	ARL8B	BRCA1	CDC23	CDCA5	CENPE	CENPF	CHMP1A	DDX11	ESPL1	INCENP	KIF25	LATS1	MIS12	NCAPH	NDC80	NEK6	NUSAP1	PAM	PAPD7	PDS5B	PMF1	PSEN1	PSEN2	REC8	RIOK3	SMC1A	SMC4	SRPK1	TOP2A	ZW10	ZWINT
CHROMOSOMEPERICENTRIC_REGION	> Genes annotated by the GO term GO:0000775. The central region of a chromosome that includes the centromere and associated proteins. In monocentric chromosomes, this region corresponds to a single area of the chromosome, whereas in holocentric chromosomes, it is evenly distributed along the chromosome.	APC	BIRC5	BUB1	BUB1B	BUB3	CENPA	CENPC1	CENPE	CENPF	CLASP1	CLIP1	DCTN2	DSN1	HELLS	INCENP	KIF22	MAD2L1	MIS12	NDC80	NSL1	PAFAH1B1	PMF1	PSEN1	PSEN2	SMC1A	SUGT1	SUMO3	ZNF330	ZW10	ZWILCH	ZWINT
CIRCADIAN_RHYTHM	> Genes annotated by the GO term GO:0007623. The biological processes in an organism that recur with a regularity of approximately 24 hours.	AANAT	ARNTL	CARTPT	CLOCK	CRY1	EGR3	HEBP1	HTR7	MTNR1A	OPN4	PER1	PER2	PTGDS	TIMELESS
CLATHRIN_COATED_VESICLE	> Genes annotated by the GO term GO:0030136. A vesicle with a coat formed of clathrin connected to the membrane via one of the clathrin adaptor complexes.	AFTPH	AMPH	AP1G1	AP1G2	AP1S1	AP2S1	APBA1	ATP7A	CLN3	DMXL2	EGFR	FURIN	GOPC	HCRT	ICA1	IGF2R	LDLRAP1	MALL	MT3	MYO6	NECAP2	PPT1	RAB14	RAB35	RAB3A	RASSF9	2017-09-05	SLC30A3	SNAPIN	SPG21	STEAP2	STX6	SVOP	SYN3	SYNRG	TRAPPC4	VWF
COAGULATION	> Genes annotated by the GO term GO:0050817. The process by which a fluid solution, or part of it, changes into a solid or semisolid mass.	ADORA2A	C4BPB	CD36	CD40LG	CD59	ENTPD1	F10	F12	F13A1	F13B	F2	F2R	F2RL2	F2RL3	F5	F7	F8	F9	GGCX	GNA12	GNAQ	GP1BA	GP9	HNF4A	HS3ST5	ITGA2	ITGB3	KNG1	L3MBTL4	LMAN1	MAGI2-IT1	MMRN1	PABPC4	PF4	PLAT	PLG	PROC	PROS1	SERPINE1	TFPI	THBD	TMPRSS6	VWF	WAS
COATED_MEMBRANE	> Genes annotated by the GO term GO:0048475. A single or double lipid bilayer with any of several different proteinaceous coats that can associate with membranes. Membrane coats include those formed by clathrin plus an adaptor complex, the COPI and COPII complexes.	AFTPH	AP1G2	AP1S1	AP2S1	AP3S1	ARCN1	COPA	COPB1	COPB2	COPE	COPG	COPG2	COPZ1	EGFR	LDLRAP1	NECAP2	SYNRG
COATED_VESICLE	> Genes annotated by the GO term GO:0030135. Small membrane-bounded organelle formed by pinching off of a coated region of membrane. Some coats are made of clathrin, whereas others are made from other proteins.	AFTPH	AMPH	AP1G1	AP1G2	AP1S1	AP2S1	AP3B2	APBA1	ARCN1	ATP7A	CLN3	COPA	COPB1	COPB2	COPE	COPG	COPG2	COPZ1	DMXL2	EGFR	FURIN	GOPC	HCRT	ICA1	IGF2R	KIAA0368	LDLRAP1	MALL	MT3	MYO6	NECAP2	PPT1	RAB14	RAB35	RAB3A	RASSF9	2017-09-05	SLC30A3	SNAPIN	SPG21	STEAP2	STX6	SVOP	SYN3	SYNRG	TRAPPC4	VWF
COATED_VESICLE_MEMBRANE	> Genes annotated by the GO term GO:0030662. The lipid bilayer surrounding a coated vesicle.	AFTPH	AP1G2	AP1S1	AP2S1	ARCN1	COPA	COPB1	COPB2	COPE	COPG	COPG2	COPZ1	EGFR	LDLRAP1	NECAP2	RASSF9	SYNRG
COENZYME_BINDING	> Genes annotated by the GO term GO:0050662. Interacting selectively with a coenzyme, any of various nonprotein organic cofactors that are required, in addition to an enzyme and a substrate, for an enzymatic reaction to proceed.	ACOT7	AIFM2	ALDH6A1	BDH2	GCLC	GRHPR	HACL1	HPGD	ME1	MTRR	NDOR1	NNT	NOX4	PPOX	SPR	WWOX
COENZYME_BIOSYNTHETIC_PROCESS	> Genes annotated by the GO term GO:0009108. The chemical reactions and pathways resulting in the formation of coenzymes, any of various nonprotein organic cofactors that are required, in addition to an enzyme and a substrate, for an enzymatic reaction to proceed.	COASY	COQ2	COQ3	COQ7	GCLC	GCLM	ME1	MOCS2	PDSS1	PDSS2
COENZYME_METABOLIC_PROCESS	> Genes annotated by the GO term GO:0006732. The chemical reactions and pathways involving coenzymes, any of various nonprotein organic cofactors that are required, in addition to an enzyme and a substrate, for an enzymatic reaction to proceed.	ACLY	ACO2	ACOT1	ACOT12	ACOT2	ACOT4	ACOT9	ALDH1L1	C16orf7	COASY	COQ2	COQ3	COQ7	CTNS	FTCD	GCLC	GCLM	GLRX2	GLYAT	GPX1	GSTA1	ME1	MLYCD	MOCOS	MOCS2	MTHFD2	NNT	OXSM	PDHB	PDSS1	PDSS2	PGD	PGLS	SDHA	SDHB	SDHC	SDHD	SOD1
COFACTOR_BINDING	> Genes annotated by the GO term GO:0048037. Interacting selectively with a cofactor, a substance that is required for the activity of an enzyme or other protein. Cofactors may be inorganic, such as the metal atoms zinc, iron, and copper in certain forms, or organic, in which case they are referred to as coenzymes. Cofactors may either be bound tightly to active sites or bind loosely with the sub…	ABAT	ACOT7	AGXT	AIFM2	ALB	ALDH6A1	AOC3	BDH2	BIRC5	GCLC	GRHPR	HACL1	HPGD	ME1	ME3	MTRR	NDOR1	NNT	NOX4	PPOX	SPR	WWOX
COFACTOR_BIOSYNTHETIC_PROCESS	> Genes annotated by the GO term GO:0051188. The chemical reactions and pathways resulting in the formation of a cofactor, a substance that is required for the activity of an enzyme or other protein.	ALAD	ALAS1	ALAS2	COASY	COQ2	COQ3	COQ7	COX10	COX15	CPOX	FECH	GCLC	GCLM	ME1	MOCS2	NFE2L1	PDSS1	PDSS2	PPOX	TSPO	UROS
COFACTOR_CATABOLIC_PROCESS	> Genes annotated by the GO term GO:0051187. The chemical reactions and pathways resulting in the breakdown of a cofactor, a substance that is required for the activity of an enzyme or other protein.	ACO2	ALDH1L1	BLVRA	NNT	PDHB	SDHA	SDHB	SDHC	SDHD	UGT1A1
COFACTOR_METABOLIC_PROCESS	> Genes annotated by the GO term GO:0051186. The chemical reactions and pathways involving a cofactor, a substance that is required for the activity of an enzyme or other protein. Cofactors may be inorganic, such as the metal atoms zinc, iron, and copper in certain forms, or organic, in which case they are referred to as coenzymes. Cofactors may either be bound tightly to active sites or bind loo…	ACLY	ACO2	ACOT1	ACOT12	ACOT2	ACOT4	ACOT9	ALAD	ALAS1	ALAS2	ALDH1L1	BLVRA	C16orf7	COASY	COQ2	COQ3	COQ7	COX10	COX15	CPOX	CTNS	FECH	FTCD	GCLC	GCLM	GLRX2	GLYAT	GPX1	GSTA1	ISCU	ME1	MLYCD	MOCOS	MOCS2	MTHFD2	NFE2L1	NFS1	NNT	OXSM	PDHB	PDSS1	PDSS2	PGD	PGLS	PPOX	PPT1	SDHA	SDHB
COFACTOR_TRANSPORT	> Genes annotated by the GO term GO:0051181. The directed movement of a cofactor into, out of, within or between cells. A cofactor is a substance that is required for the activity of an enzyme or other protein.	FOLR1	FOLR2	FOLR3	HPX	PDPN	PPT1	SLC19A1	SLC22A16	SLC22A4	SLC22A5	SLC46A1
COFACTOR_TRANSPORTER_ACTIVITY	> Genes annotated by the GO term GO:0051184. Enables the directed movement of a cofactor into, out of, within or between cells. A cofactor is a substance that is required for the activity of an enzyme or other protein.	ABCB7	HPX	PDPN	SLC19A1	SLC22A16	SLC22A4	SLC22A5	SLC33A1	SLC46A1	SLC6A8
COLLAGEN	> Genes annotated by the GO term GO:0005581. Any of the various assemblies in which collagen chains form a left-handed triple helix; may assemble into higher order structures.	COL10A1	COL11A1	COL13A1	COL15A1	COL16A1	COL18A1	COL1A2	COL3A1	COL4A2	COL4A3	COL4A4	COL4A5	COL5A1	COL5A2	COL5A3	COL6A3	COL7A1	COL8A1	COL9A1	COL9A2	COL9A3	LUM	TNXB
COLLAGEN_BINDING	> Genes annotated by the GO term GO:0005518. Interacting selectively with collagen, a group of fibrous proteins of very high tensile strength that form the main component of connective tissue in animals. Collagen is highly enriched in glycine (some regions are 33% glycine) and proline, occurring predominantly as 3-hydroxyproline (about 20%).	ACHE	DSPP	GP6	ITGA1	ITGA10	ITGA11	ITGA2	LUM	MAGI2-IT1	MMP9	NID2	SPARC	USH2A	VWF
CONDENSED_CHROMOSOME	> Genes annotated by the GO term GO:0000793. A highly compacted molecule of DNA and associated proteins resulting in a cytologically distinct structure.	CENPE	CENPF	CHEK1	CHMP1A	DMC1	DSN1	HMGB1	HMGB1P10	HMGB2	LEPREL4	LIG4	LRPPRC	MIS12	MKI67IP	NCAPD2	NOL6	NSL1	PAM	PMF1	RAD51	RCC1	RGS12	SMARCA5	SMC1A	SMC2	SMC4	STAG3	SUV39H1	SYCE1	SYCE2	TTN	TUBG1	UBE2I	XRCC4
CONDENSED_NUCLEAR_CHROMOSOME	> Genes annotated by the GO term GO:0000794. A highly compacted molecule of DNA and associated proteins resulting in a cytologically distinct structure that remains in the nucleus.	CHEK1	CHMP1A	DMC1	LEPREL4	LRPPRC	MKI67IP	NOL6	RAD51	RCC1	RGS12	SMC1A	STAG3	SUV39H1	SYCE1	SYCE2	TTN	TUBG1	UBE2I
CONTRACTILE_FIBER	> Genes annotated by the GO term GO:0043292. Fibers, composed of actin, myosin, and associated proteins, found in cells of smooth or striated muscle.	ABRA	ACTA1	CDK5R1	DES	DMD	KRT19	MYBPC1	MYL3	MYL5	MYL6B	MYL9	MYLPF	MYOM1	MYOZ2	NEB	SVIL	TNNC1	TNNI3	TNNT2	TPM1	TPM2	TPM3	TPM4	TTN	VCL
CONTRACTILE_FIBER_PART	> Genes annotated by the GO term GO:0044449. Any constituent part of a contractile fiber, a fiber composed of actin, myosin, and associated proteins, found in cells of smooth or striated muscle.	ABRA	ACTA1	DES	DMD	KRT19	MYL3	MYL5	MYL6B	MYL9	MYLPF	MYOM1	MYOZ2	NEB	SVIL	TNNC1	TNNI3	TNNT2	TPM1	TPM2	TPM3	TPM4	TTN	VCL
COPPER_ION_BINDING	> Genes annotated by the GO term GO:0005507. Interacting selectively with copper (Cu) ions.	ANG	AOC3	APOA4	ATOX1	ATP7A	ATP7B	CCS	DCT	LOX	MT3	PRNP	RNF7	SOD1	TP53	TYR
CORNIFIED_ENVELOPE	> Genes annotated by the GO term GO:0001533. An insoluble protein structure formed under the plasma membrane of cornifying epithelial cells.	ANXA1	CDSN	CNFN	CSTA	DSP	EVPL	IVL	LOR	SCEL	SPRR1A	SPRR1B	SPRR3	TGM1
CORTICAL_ACTIN_CYTOSKELETON	> Genes annotated by the GO term GO:0030864. The portion of the actin cytoskeleton, comprising filamentous actin and associated proteins, that lies just beneath the plasma membrane.	EPB41	EPB41L2	GYS2	LASP1	LLGL1	MYO1A	SHROOM2	SPTA1	SPTAN1	SPTB	SPTBN1	SPTBN2	SPTBN4
CORTICAL_CYTOSKELETON	> Genes annotated by the GO term GO:0030863. The portion of the cytoskeleton that lies just beneath the plasma membrane.	CLASP1	DLG4	EPB41	EPB41L2	EZR	GYPC	GYS2	LASP1	LLGL1	MAPRE1	MYO1A	SHROOM2	SLC4A1	SPTA1	SPTAN1	SPTB	SPTBN1	SPTBN2	SPTBN4	TRPC4
COVALENT_CHROMATIN_MODIFICATION	> Genes annotated by the GO term GO:0016569. The alteration of DNA or protein in chromatin by the covalent addition or removal of chemical groups.	CARM1	CREBBP	EHMT1	HDAC10	HDAC11	HDAC6	HELLS	HUWE1	KAT5	KAT6A	KAT6B	KAT8	KDM4A	MAP3K12	NSD1	PHB	PPARGC1A	PRMT7	PRMT8	RBM14	RPS6KA5	SET	SIRT2	UBE2N	WHSC1L1
CYCLASE_ACTIVITY	> Genes annotated by the GO term GO:0009975. Catalysis of a ring closure reaction.	ADCY10	ADCY7	ADCY8	ADCY9	GUCY1A2	GUCY1A3	GUCY1B3	GUCY2C	GUCY2D	GUCY2F	RTCD1
CYCLIC_NUCLEOTIDE_MEDIATED_SIGNALING	> Genes annotated by the GO term GO:0019935. A series of molecular signals in which a cell uses a cyclic nucleotide to convert an extracellular signal into a response.	ACR	ADCY7	ADCYAP1	ADORA2B	ADORA3	ADRA1B	ADRA1D	ADRA2A	ADRB1	ADRB2	ADRB3	AVPR2	CALCA	CALCR	CALCRL	CAP1	CAP2	CCL2	CCR1	CCR2	CCR3	CHRM2	CHRM5	CNR1	CNR2	CORT	CRHR1	CRHR2	DRD1	DRD2	DRD5	EDNRA	EDNRB	FPR1	GABBR1	GABBR2	GALR1	GALR2	GALR3	GCGR	GHRH	GHRHR	GIPR	GLP1R	GLP2R	GNAI2	GNAI3	GNAS
CYCLIC_NUCLEOTIDE_METABOLIC_PROCESS	> Genes annotated by the GO term GO:0009187. The chemical reactions and pathways involving a cyclic nucleotide, a nucleotide in which the phosphate group is in diester linkage to two positions on the sugar residue.	ABCA1	ADCY7	ADM	ADORA2A	GRM8	NUDT4	OXER1	PDZD3	PTH	PTHLH	UCN2
CYCLIC_NUCLEOTIDE_PHOSPHODIESTERASE_ACTIVITY	> Genes annotated by the GO term GO:0004112. Catalysis of the reaction: a nucleoside cyclic phosphate + H2O = a nucleoside phosphate.	CNP	PDE10A	PDE1A	PDE1B	PDE1C	PDE2A	PDE3A	PDE3B	PDE4A	PDE4B	PDE4C	PDE4D	PDE7A	PDE7B
CYSTEINE_TYPE_ENDOPEPTIDASE_ACTIVITY	> Genes annotated by the GO term GO:0004197. Catalysis of the hydrolysis of nonterminal peptide linkages in oligopeptides or polypeptides; a cysteine residue is at the active center.	ATG4C	ATG4D	BLMH	CAPN11	CAPN3	CAPN5	CAPN6	CAPN9	CAPNS1	CASP1	CASP10	CASP14	CASP3	CASP8	CASP9	CTSB	CTSH	CTSK	CTSL1	CTSL2	CTSO	CTSS	LGMN	PDIA3	SOLH	TINAG	UCHL1	USP1	USP11	USP13	USP14	USP15	USP16	USP2	USP4	USP5	USP6	USP7	USP8	USP9X
CYSTEINE_TYPE_PEPTIDASE_ACTIVITY	> Genes annotated by the GO term GO:0008234. Catalysis of the hydrolysis of peptide linkages in oligopeptides or polypeptides; a cysteine residue is at the active center.	ATG4A	ATG4B	ATG4C	ATG4D	BLMH	CAPN11	CAPN3	CAPN5	CAPN6	CAPN9	CAPNS1	CASP1	CASP10	CASP14	CASP3	CASP5	CASP6	CASP7	CASP8	CASP9	CTSB	CTSH	CTSK	CTSL1	CTSL2	CTSO	CTSS	LGMN	PDIA3	SENP2	SOLH	TINAG	UCHL1	UCHL3	UFD1L	USP1	USP11	USP12	USP13	USP14	USP15	USP16	USP2	USP21	USP29	USP4	USP5	USP53
CYTOCHROME_C_OXIDASE_ACTIVITY	> Genes annotated by the GO term GO:0004129. Catalysis of the transfer of a solute or solutes from one side of a membrane to the other according to the reaction: 4 ferrocytochrome c + O2 = 4 ferricytochrome c + 2 H2O.	COX10	COX11	COX15	COX4I1	COX4I2	COX5A	COX5B	COX7A1	COX7A2L	COX7B	COX8A	CYB5A	SURF1
CYTOKINE_ACTIVITY	> Genes annotated by the GO term GO:0005125. Functions to control the survival, growth, differentiation and effector function of tissues and cells.	AIMP1	BMP4	BRE	C5	CCL1	CCL11	CCL13	CCL15	CCL16	CCL17	CCL18	CCL19	CCL2	CCL20	CCL21	CCL22	CCL23	CCL24	CCL25	CCL26	CCL27	CCL28	CCL3	CCL4	CCL5	CCL7	CCL8	CD40LG	CDK5	CKLF	CNTF	CSF1	CSF2	CSF3	CTF1	CX3CL1	CXCL1	CXCL10	CXCL11	CXCL12	CXCL13	CXCL14	CXCL16	CXCL2	CXCL3	CXCL5	CXCL6	CXCL9
CYTOKINE_AND_CHEMOKINE_MEDIATED_SIGNALING_PATHWAY	> Genes annotated by the GO term GO:0019221. Any series of molecular signals generated as a consequence of a cytokine or chemokine binding to a cell surface receptor.	C16orf5	CCR2	CD24	COMMD7	CX3CL1	DUOX1	DUOX2	EREG	IFNK	IL2RB	IL31RA	IRAK3	NUP85	PF4	PTPRC	PYCARD	PYDC1	RELA	SIGIRR	SOCS1	SOCS5	TNFRSF1A	ZNF675
CYTOKINE_BINDING	> Genes annotated by the GO term GO:0019955. Interacting selectively with a cytokine, any of a group of proteins that function to control the survival, growth and differentiation of tissues and cells, and which have autocrine and paracrine activity.	A2M	ACVR1	ACVRL1	CD74	CMKLR1	CNTFR	CRLF1	CSF2RB	CXCR2	EBI3	ELANE	GPR17	HAX1	IFNAR1	IFNAR2	IFNGR1	IFNGR2	IL10RA	IL10RB	IL12A	IL12RB1	IL12RB2	IL13RA2	IL15RA	IL17F	IL18BP	IL1R1	IL22RA1	IL22RA2	IL2RA	IL2RB	IL2RG	IL3RA	IL4R	IL5RA	IL6R	IL6ST	IL7R	IL9R	PLP2	TGFBR1	TNFRSF14	TNFRSF18	TNFRSF1A	TNFRSF1B	TNFRSF25	TNFRSF4	XCR1
CYTOKINE_BIOSYNTHETIC_PROCESS	> Genes annotated by the GO term GO:0042089. The chemical reactions and pathways resulting in the formation of cytokines, any of a group of proteins that function to control the survival, growth and differentiation of tissues and cells, and which have autocrine and paracrine activity.	APOA2	AZU1	BCL10	BCL3	CD276	CD28	CEBPG	EBI3	ELANE	EREG	FOXP3	GHRL	GHSR	GLMN	IL12B	IL17F	IL18	IL27	IL4	IL6	IL9	INHA	INHBA	INHBB	IRF4	LTB	MAST2	NLRP12	NOD1	PRG3	SFTPD	SIGIRR	SPN	TLR1	TLR3	TLR4	TLR6	TLR7	TLR8	TLR9	TNFRSF8
CYTOKINE_METABOLIC_PROCESS	> Genes annotated by the GO term GO:0042107. The chemical reactions and pathways involving cytokines, any of a group of proteins that function to control the survival, growth and differentiation of tissues and cells, and which have autocrine and paracrine activity.	APOA2	AZU1	BCL10	BCL3	CD276	CD28	CEBPG	EBI3	ELANE	EREG	FOXP3	GHRL	GHSR	GLMN	IL12B	IL17F	IL18	IL27	IL4	IL6	IL9	INHA	INHBA	INHBB	IRF4	LTB	MAST2	NLRP12	NOD1	PRG3	SFTPD	SIGIRR	SPN	TLR1	TLR3	TLR4	TLR6	TLR7	TLR8	TLR9	TNFRSF8	TNFSF15
CYTOKINE_PRODUCTION	> Genes annotated by the GO term GO:0001816. The appearance of a cytokine due to biosynthesis or secretion following a cellular stimulus, resulting in an increase in its intracellular or extracellular levels.	ABCA1	AFAP1L2	APOA1	APOA2	ATP6AP2	AZU1	BCL10	BCL3	CADM1	CALCA	CARD11	CARD8	CD24	CD276	CD28	CD40LG	CEBPG	CHRNA7	CIDEA	CRTAM	EBI3	ELANE	EREG	FOXP3	GHRL	GHSR	GLMN	HIF1A	IFNG	IL12A	IL12B	IL17F	IL18	IL27	IL4	IL6	IL9	INHA	INHBA	INHBB	INS	IRF4	LTB	MALT1	MAP3K7	MAST2	NLRC4	NLRP12
CYTOKINE_SECRETION	> Genes annotated by the GO term GO:0050663. The regulated release of cytokines from a cell or group of cells. Cytokines are any of a group of proteins that function to control the survival, growth and differentiation of tissues and cells, and which have autocrine and paracrine activity.	ABCA1	APOA1	APOA2	CADM1	CARD8	CIDEA	CRTAM	FOXP3	GLMN	INS	NLRC4	NLRP12	NLRP2	NLRP3	NOD2	PYCARD	PYDC1	SRGN
CYTOKINESIS	> Genes annotated by the GO term GO:0000910. A cellular process resulting in the division of the cytoplasm of a cell and its separation into two daughter cells. Cytokinesis usually occurs after growth, replication, and segregation of cellular components.	ANLN	AURKC	BIRC5	BRCA2	CNTROB	DCTN3	DIAPH2	INCENP	MYH10	MYH9	NUSAP1	PRC1	RAB35	RACGAP1	RASA1	2017-09-04	2017-09-05	2017-09-06	2017-09-07
CYTOPLASM	> Genes annotated by the GO term GO:0005737. All of the contents of a cell excluding the plasma membrane and nucleus, but including other subcellular structures.	A1CF	AADAC	AAGAB	AARS	AASS	ABAT	ABCA1	ABCA2	ABCA3	ABCB6	ABCB7	ABCB8	ABCC4	ABCD2	ABCD3	ABCE1	ABCF2	ABCG1	ABI1	ABI2	ABRA	ACAD11	ACADM	ACADS	ACADSB	ACADVL	ACAT1	ACAT2	ACHE	ACLY	ACN9	ACO1	ACO2	ACOT1	ACOT12	ACOT2	ACOT4	ACOT6	ACOT7	ACOT8	ACOT9	ACOX3	ACP6	ACR	ACTA1	ACTB	ACTN4	ACVR2A
CYTOPLASM_ORGANIZATION_AND_BIOGENESIS	> Genes annotated by the GO term GO:0007028. A process that is carried out at the cellular level which results in the formation, arrangement of constituent parts, or disassembly of the cytoplasm and its components.	CD9	GJA1	GJA4	GJA5	GJC1	GJD3	ITGA6	LAMC1	PARD6A	PARD6B	PRKCI	TJP1	TLN1	TLN2	VCL
CYTOPLASMIC_MEMBRANE_BOUND_VESICLE	> Genes annotated by the GO term GO:0016023. A membrane-bound vesicle found in the cytoplasm of the cell.	ABCA1	ABCA2	ABCA3	ABCC4	ADAM10	AFTPH	AMPH	ANP32E	AP1AR	AP1G1	AP1G2	AP1S1	AP2S1	AP3B2	AP3S1	APBA1	APH1B	APOA1	ARCN1	ARHGDIB	ARHGDIG	ATP7A	ATP7B	AZU1	BGN	BRCA2	C14orf1	CAV2	CD207	CLN3	COPA	COPB1	COPB2	COPE	COPG	COPG2	COPZ1	CRISP3	CRISPLD2	CSPG5	CUZD1	DGKD	DMBT1	DMXL2	DST	ECE2	EGFR	FLG
CYTOPLASMIC_PART	> Genes annotated by the GO term GO:0044444. Any constituent part of the cytoplasm, all of the contents of a cell excluding the plasma membrane and nucleus, but including other subcellular structures.	AADAC	AASS	ABAT	ABCA1	ABCA2	ABCA3	ABCB6	ABCB7	ABCB8	ABCC4	ABCD2	ABCD3	ABCE1	ABCF2	ABCG1	ABI1	ABI2	ABRA	ACAD11	ACADM	ACADS	ACADSB	ACADVL	ACAT1	ACHE	ACLY	ACN9	ACO1	ACO2	ACOT1	ACOT12	ACOT2	ACOT4	ACOT6	ACOT8	ACOT9	ACOX3	ACP6	ACR	ACTA1	ACTN4	ACY1	ADAM10	ADAP2	ADRA2C	ADRB2	AFG3L2	AFTPH
CYTOPLASMIC_VESICLE	> Genes annotated by the GO term GO:0031410. A vesicle formed of membrane or protein, found in the cytoplasm of a cell.	ABCA1	ABCA2	ABCA3	ABCC4	ADAM10	AFTPH	AMOT	AMPH	ANP32E	AP1AR	AP1G1	AP1G2	AP1S1	AP2S1	AP3B2	AP3S1	APBA1	APH1B	APOA1	ARCN1	ARHGDIB	ARHGDIG	ATP7A	ATP7B	AZU1	BGN	BRCA2	C14orf1	CAV2	CCDC88A	CD207	CLN3	COPA	COPB1	COPB2	COPE	COPG	COPG2	COPZ1	CRISP3	CRISPLD2	CSPG5	CUZD1	DGKD	DMBT1	DMXL2	DST	ECE2
CYTOPLASMIC_VESICLE_MEMBRANE	> Genes annotated by the GO term GO:0030659. The lipid bilayer surrounding a cytoplasmic vesicle.	ABCC4	AFTPH	AP1G2	AP1S1	AP2S1	ARCN1	COPA	COPB1	COPB2	COPE	COPG	COPG2	COPZ1	CSPG5	CUZD1	DMBT1	ECE2	EGFR	ICA1	KIF1B	LAMP2	LDLRAP1	NECAP2	RASSF9	SELP	SYNRG	TMED10	TMED2
CYTOPLASMIC_VESICLE_PART	> Genes annotated by the GO term GO:0044433. Any constituent part of cytoplasmic vesicle, a vesicle formed of membrane or protein, found in the cytoplasm of a cell.	ABCC4	AFTPH	AP1G2	AP1S1	AP2S1	ARCN1	COPA	COPB1	COPB2	COPE	COPG	COPG2	COPZ1	CSPG5	CUZD1	DMBT1	ECE2	EGFR	ICA1	KIF1B	LAMP2	LDLRAP1	NECAP2	RASSF9	SELP	SYNRG	TMED10	TMED2
CYTOSKELETAL_PART	> Genes annotated by the GO term GO:0044430. Any constituent part of the cytoskeleton, a cellular scaffolding or skeleton that maintains cell shape, enables some cell motion (using structures such as flagella and cilia), and plays important roles in both intra-cellular transport (e.g. the movement of vesicles and organelles) and cellular division. Includes constituent parts of intermediate filame…	ACTA1	ACTC1	ACTN2	ACTN3	ACTR1A	ACTR1B	ACTR2	ACTR3	AKAP9	ALMS1	ALS2	AMOT	ANLN	APC	APPBP2	ARHGEF2	ARL8A	ARL8B	ARPC1B	ARPC2	ARPC3	ARPC4	ARPC5	ATG4A	ATG4B	ATG4C	ATG4D	AURKA	AURKC	AZI1	BBS4	BFSP2	BIRC5	BMF	BRCA2	BUB1	CABP1	CACNA1C	CAPG	CAPZA1	CAPZA2	CAPZB	CCP110	CD2AP	CDC16	CDC20	CDC27	CDK1
CYTOSKELETAL_PROTEIN_BINDING	> Genes annotated by the GO term GO:0008092. Interacting selectively with any protein component of any cytoskeleton (actin, microtubule, or intermediate filament cytoskeleton).	ABI1	ABI2	ABLIM1	ABRA	ACTA1	ACTN1	ACTN2	ACTN4	ADD1	ADD2	ANG	ANK1	ANLN	APC	APOE	ARFGEF1	ARHGEF2	ARL8A	ARL8B	ARPC1A	ARPC4	ATG4A	ATG4C	ATG4D	BAIAP2	BIRC5	BRCA2	CALD1	CAPZA1	CAPZB	CCDC88A	CCR5	CDC42EP3	CDK5RAP2	CENPJ	CEP290	CGN	CLASP1	CLASP2	CLIP1	CNN2	COTL1	CROCC	CTNNA1	CXCR4	CYFIP1	DBNL	DCX
CYTOSKELETON	> Genes annotated by the GO term GO:0005856. Any of the various filamentous elements that form the internal framework of cells, and typically remain after treatment of the cells with mild detergent to remove membrane constituents and soluble components of the cytoplasm. The term embraces intermediate filaments, microfilaments, microtubules, the microtrabecular lattice, and other structures charac…	ABCA2	ABLIM1	ABLIM2	ABRA	ACTA1	ACTB	ACTC1	ACTG1	ACTL7A	ACTL7B	ACTN2	ACTN3	ACTR1A	ACTR1B	ACTR2	ACTR3	AIF1L	AKAP4	AKAP9	ALMS1	ALS2	AMOT	AMPH	ANLN	ANXA1	APC	APPBP2	ARHGDIA	ARHGDIB	ARHGEF2	ARL8A	ARL8B	ARPC1A	ARPC1B	ARPC2	ARPC3	ARPC4	ARPC5	ATG4A	ATG4B	ATG4C	ATG4D	AURKA	AURKC	AVIL	AZI1	BASP1	BBS4
CYTOSKELETON_DEPENDENT_INTRACELLULAR_TRANSPORT	> Genes annotated by the GO term GO:0030705. The directed movement of substances along cytoskeletal elements such as microfilaments or microtubules within a cell.	APBA1	DYNC1I1	KIF13B	KIF1A	KIF1B	KIF3B	KIF4A	KIF5A	KIF5B	LRPPRC	MAP1S	MYH10	MYH6	MYH7	MYH9	MYL6	MYL6B	MYO1E	MYO6	MYO9B	NEFL	OPA1	RHOT1	RHOT2	TNNT2	UXT
CYTOSKELETON_ORGANIZATION_AND_BIOGENESIS	> Genes annotated by the GO term GO:0007010. A process that is carried out at the cellular level which results in the formation, arrangement of constituent parts, or disassembly of cytoskeletal structures.	ABI2	ABL1	ACTA1	ADRA2A	AMOT	ANG	ANK3	ANLN	AP1M2	APBA1	APC	APOE	ARAP1	ARAP3	ARF6	ARFIP2	ARHGAP10	ARHGAP4	ARHGDIB	ARHGEF10L	ARHGEF17	ARHGEF2	ARPC1A	ARPC4	ARPC5	ATP2C1	BCAR1	CAPG	CCDC88A	CCL3	CDC42	CDC42BPA	CDC42BPB	CDC42BPG	CDC42EP2	CDC42EP5	CENPJ	CEP250	CFL1	CKAP5	CLASP1	CLASP2	CNN2	CNTROB	CRIPAK	CRK	CXCL1	CXCL12
CYTOSOL	> Genes annotated by the GO term GO:0005829. That part of the cytoplasm that does not contain membranous or particulate subcellular components.	ABI1	ABI2	ACO1	ACOT1	ACOT12	ACOT6	ACY1	AFTPH	AIFM2	AIFM3	AIP	AK5	AKAP7	AKR1C1	AKR1D1	AKR7A3	AKT1S1	ALDH3A1	ALOX12	ALS2	ANKRA2	ANXA9	APAF1	ARFGAP3	ARFGEF2	ARFIP1	ARHGEF10L	AS3MT	ATG3	ATG4A	ATG4B	ATG4C	ATG4D	ATOX1	BAAT	BAG3	BAX	BCL10	BCL2L10	BCL2L14	BEST1	BID	BIRC5	BNIPL	CABLES1	CADPS	CALR	CCBL1
CYTOSOLIC_PART	> Genes annotated by the GO term GO:0044445. Any constituent part of cytosol, that part of the cytoplasm that does not contain membranous or particulate subcellular components.	AKT1S1	CYB5R3	ERC1	GUCY1A3	GUCY1B3	HBA2	HBB	HBD	HBE1	HBQ1	HBZ	IKBKG	MAP3K13	NEFL	PFKFB1	PFKL	PFKM	PIK3R1	PRDX3	PYCARD	PYDC1	TSC1	TSC2
DAMAGED_DNA_BINDING	> Genes annotated by the GO term GO:0003684. Interacting selectively with damaged DNA.	ALKBH2	ALKBH3	APTX	DDB1	DDB2	ERCC1	ERCC4	FANCG	FEN1	MPG	MSH2	MSH3	MSH6	OGG1	PMS2P1	POLH	POLQ	REV1	TDG	XPA	XPC
DEACETYLASE_ACTIVITY	> Genes annotated by the GO term GO:0019213. Catalysis of the hydrolysis of an acetyl group or groups from a substrate molecule.	AADAC	HDAC1	HDAC10	HDAC11	HDAC2	HDAC3	HDAC5	HDAC6	HDAC7	HDAC8	SIRT2
DEAMINASE_ACTIVITY	> Genes annotated by the GO term GO:0019239. Catalysis of the removal of an amino group from a substrate, producing ammonia (NH3).	ADA	ADARB2	ADAT1	AMPD1	AMPD3	APOBEC1	APOBEC2	APOBEC3F	APOBEC3G	CDA	CRYM	DCTD	GDA	GNPDA1
DEFENSE_RESPONSE	> Genes annotated by the GO term GO:0006952. Reactions, triggered in response to the presence of a foreign body or the occurrence of an injury, which result in restriction of damage to the organism attacked or prevention/recovery from the infection caused by the attack.	ABCF1	ADORA1	ADORA2A	ADORA2B	ADORA3	AFAP1L2	AGER	AHSG	AIF1	AIMP1	ALOX15	ALOX5AP	ANKRD1	ANXA1	AOAH	AOC3	AOX1	APCS	APOA4	APOBEC3F	APOBEC3G	APOL3	AZU1	BCL10	BCL2	BECN1	BLNK	BNIP3	BNIP3L	C2	C3AR1	C5	C5AR1	CADM1	CAMLG	CAMP	CCL11	CCL13	CCL20	CCL21	CCL22	CCL23	CCL24	CCL26	CCL3	CCL3L3	CCL4	CCL5
DEFENSE_RESPONSE_TO_BACTERIUM	> Genes annotated by the GO term GO:0042742. Reactions triggered in response to the presence of a bacterium that act to protect the cell or organism.	AZU1	CAMP	CFP	DEFB103A	DEFB118	DEFB127	DMBT1	IL12A	LALBA	NLRC4	NOD1	NOD2	NOS2	PGLYRP1	PGLYRP2	PGLYRP3	PGLYRP4	S100A7	SPACA3	SPN	STAB1	STAB2	TLR3	TLR6	WFDC12
DEFENSE_RESPONSE_TO_VIRUS	> Genes annotated by the GO term GO:0051607. Reactions triggered in response to the presence of a virus that act to protect the cell or organism.	APOBEC3F	APOBEC3G	BCL2	BNIP3	BNIP3L	IL28RA	IL29	PTPRC	RSAD2	TARBP2	TLR7	TLR8
DELAYED_RECTIFIER_POTASSIUM_CHANNEL_ACTIVITY	> Genes annotated by the GO term GO:0005251.	KCNA1	KCNA2	KCNA3	KCNA5	KCNB2	KCNE1	KCNG2	KCNH1	KCNH2	KCNQ1	KCNS1	KCNS3
DENDRITE	> Genes annotated by the GO term GO:0030425. A branching protoplasmic process of a neuron that receive and integrate signals coming from axons of other neurons, and convey the resulting signal to the body of the cell.	ACTN2	ATXN10	BNIP3	CAMK2N1	CDK5	CDK5R1	DNER	GRIN1	MAGEE1	MAP1S	NF1	OPA1	RAB27A	SOD1	SYNPO	TRAPPC4
DEOXYRIBONUCLEASE_ACTIVITY	> Genes annotated by the GO term GO:0004536. Catalysis of the hydrolysis of ester linkages within deoxyribonucleic acid.	APEX1	APTX	DFFA	DFFB	DNASE1L1	DNASE1L2	DNASE1L3	DNASE2	ERCC1	ERCC4	ERCC5	EXO1	FEN1	ISG20	MAP1S	MBD4	MRE11A	NME1	OGG1	RAD50	TREX1	TREX2
DEPHOSPHORYLATION	> Genes annotated by the GO term GO:0016311. The process of removing one or more phosphoric (ester or anhydride) residues from a molecule.	CTDP1	DUSP10	DUSP13	DUSP2	DUSP22	DUSP3	DUSP4	DUSP5	DUSP6	DUSP8	DUSP9	EPM2A	MTMR3	MTMR7	NT5C	PNKP	PPAP2A	PPEF1	PPEF2	PPM1B	PPM1D	PPM1G	PPM1M	PPP1CA	PPP2CA	PPP2CB	PPP2R1A	PPP2R2A	PPP2R3A	PPP2R3B	PPP2R4	PPP5C	PPP6C	PTEN	PTPLA	PTPN12	PTPN13	PTPN14	PTPN18	PTPN2	PTPN21	PTPN22	PTPN3	PTPN4	PTPN5	PTPN6	PTPN7	PTPN9
DETECTION_OF_ABIOTIC_STIMULUS	> Genes annotated by the GO term GO:0009582. The series of events in which an (non-living) abiotic stimulus is received by a cell and converted into a molecular signal.	ABCA4	CACNA1F	GRK1	GRM6	NPFFR2	NR2E3	OPN1SW	OPN4	PDC	PDE6B	PITPNM1	RHO	RP1	SAG	TAC1	TACR1	TIMELESS	TRPC3	UNC119
DETECTION_OF_BIOTIC_STIMULUS	> Genes annotated by the GO term GO:0009595. The series of events in which a biotic stimulus, one caused or produced by a living organism, is received and converted into a molecular signal.	CD1D	CRTAM	NLRC4	NLRP3	NOD1	NOD2	PGLYRP1	PGLYRP2	PGLYRP3	PGLYRP4
DETECTION_OF_CHEMICAL_STIMULUS	> Genes annotated by the GO term GO:0009593. The series of events in which a chemical stimulus is received by a cell and converted into a molecular signal.	CASR	GCK	KCNIP1	KCNIP2	KCNMB2	KCNMB3	KCNMB4	NOD2	RTP3	RTP4	STIM1	SYT1	TAS1R2	TAS1R3	TAS2R14	TAS2R16	TAS2R43	UGT2A1
DETECTION_OF_EXTERNAL_STIMULUS	> Genes annotated by the GO term GO:0009581. The series of events in which an external stimulus is received by a cell and converted into a molecular signal.	ABCA4	CACNA1F	CD1D	GRK1	GRM6	NLRC4	NOD1	NOD2	NR2E3	OPN1SW	OPN4	PDC	PDE6B	PGLYRP1	PGLYRP2	PGLYRP3	PGLYRP4	PITPNM1	RHO	RP1	SAG	TRPC3	UNC119
DETECTION_OF_STIMULUS	> Genes annotated by the GO term GO:0051606. The series of events in which a stimulus is received by a cell and converted into a molecular signal.	ABCA4	CACNA1F	CADM1	CASR	CD1D	CRTAM	GCK	GRK1	GRM6	KCNIP1	KCNIP2	KCNMB2	KCNMB3	KCNMB4	NLRC4	NLRP3	NOD1	NOD2	NPFFR2	NR2E3	OPN1SW	OPN4	PDC	PDE6B	PGLYRP1	PGLYRP2	PGLYRP3	PGLYRP4	PITPNM1	RHO	RP1	RTP3	RTP4	SAG	STIM1	SYT1	TAC1	TACR1	TAS1R2	TAS1R3	TAS2R14	TAS2R16	TAS2R43	TIMELESS	TRPC3	UGT2A1	UNC119
DETECTION_OF_STIMULUS_INVOLVED_IN_SENSORY_PERCEPTION	> Genes annotated by the GO term GO:0050906. The series of events involved in sensory perception in which a sensory stimulus is received by a cell and converted into a molecular signal.	ABCA4	CACNA1F	GRK1	NR2E3	OPN1SW	OPN4	PDC	PDE6B	PITPNM1	RHO	RP1	RTP3	RTP4	SAG	TAS1R2	TAS1R3	TAS2R14	TAS2R16	TAS2R43	TRPC3	UNC119
DEVELOPMENT_OF_PRIMARY_SEXUAL_CHARACTERISTICS	> Genes annotated by the GO term GO:0045137. The process whose specific outcome is the progression of the primary sexual characteristics over time, from their formation to the mature structures. The primary sexual characteristics are the testes in males and the ovaries in females and they develop in response to sex hormone secretion.	ANKRD7	BMPR1B	CSDE1	DMRT1	DMRT2	EIF2B2	EIF2B4	EIF2B5	EREG	FOXL2	FSHR	HMGCR	HSD17B3	LHB	LHCGR	MEA1	MKKS	NCOA4	NR0B1	NR5A1	PRKACG	SHH	SOD1	SOX15	SRD5A2	TBX3
DEVELOPMENTAL_GROWTH	> Genes annotated by the GO term GO:0048589. The increase in size or mass of an entire organism, a part of an organism or a cell, where the increase in size or mass has the specific outcome of the progression of the organism over time from one condition to another.	APOA5	BMPR1B	COL4A4	DMBX1	EREG	GLI2	KLK8	RTN4RL1	RTN4RL2	SPINK5	UBB
DEVELOPMENTAL_MATURATION	> Genes annotated by the GO term GO:0021700. A developmental process, independent of morphogenetic (shape) change, that is required for an anatomical structure, cell or cellular component to attain its fully functional state.	ACTA1	ADAM12	AGRN	CACNA1H	EREG	FARP2	IL21	KCNH1	KCNIP2	KRT19	MYH11	MYOZ1	NRCAM	PICK1	RND1	SPINK5	TGFB2	TTN
DI__TRI_VALENT_INORGANIC_CATION_TRANSMEMBRANE_TRANSPORTER_ACTIVITY	> Genes annotated by the GO term GO:0015082. Catalysis of the transfer of inorganic cations with a valency of two or three from one side of the membrane to the other. Inorganic cations are atoms or small molecules with a positive charge that do not contain carbon in covalent linkage.	ATP2A1	ATP2A2	ATP2A3	ATP2B1	ATP2B3	ATP2B4	ATP2C1	CCS	CLDN16	FXN	ITPR1	ITPR2	ITPR3	SLC11A2	SLC30A3	SLC30A4	SLC30A5	SLC31A1	SLC31A2	SLC39A2	SLC40A1	SLC8A1
DI__TRI_VALENT_INORGANIC_CATION_TRANSPORT	> Genes annotated by the GO term GO:0015674. The directed movement of inorganic cations with a valency of two or three into, out of, within or between cells. Inorganic cations are atoms or small molecules with a positive charge which do not contain carbon in covalent linkage.	ATP2A1	ATP2A3	ATP2C1	CACNA1D	CACNA2D1	CACNB3	CACNB4	CCL8	CHRNA7	CSN2	HFE	NMUR1	NMUR2	NPY	ORAI1	PLN	RYR1	RYR3	SLC11A2	SLC30A5	SLC39A1	SLC40A1	SLC8A1	SLN	STIM1	STIM2	TRPC1	TRPC3	TRPC4	TRPC5	TRPM2	TRPV5
DIGESTION	> Genes annotated by the GO term GO:0007586. The whole of the physical, chemical, and biochemical processes carried out by multicellular organisms to break down ingested nutrients into components that may be easily absorbed and directed into metabolism.	ACSL1	AKR1B10	AKR1C1	AKR1C2	AKR1D1	AMY1B	AMY2B	APOA4	BAAT	CAPN9	CCKAR	CCKBR	CEL	CELA3A	COPA	CTRL	CTSE	CYP39A1	FABP2	GALR1	GALR2	HTR3A	LDLR	MEP1A	MEP1B	MLNR	MUC2	NMU	NPC1L1	PGC	PPARGC1A	PPY	PPYR1	PRSS2	PRSS3	PYY	SCTR	SLC15A1	SST	SSTR1	SSTR2	TFF2	TFF3	VIPR1
DNA_BINDING	> Genes annotated by the GO term GO:0003677. Interacting selectively with DNA (deoxyribonucleic acid).	AATF	ABI2	AEBP1	AFF1	AFF4	AHR	AIFM2	AIRE	ALB	ALKBH2	ALKBH3	ALX1	ANKRD1	APEX1	APTX	AR	ARHGAP35	ARID1A	ARID1B	ARID4A	ARID5A	ARID5B	ARNT	ARNT2	ATF1	ATF3	ATF4	ATF6	ATF6B	ATOH1	BACH1	BATF	BATF3	BCL6	BCLAF1	BNC1	BPTF	BRCA1	BUD31	C1D	CBFB	CBL	CCNT1	CCRN4L	CDK2AP1	CDK9	CDT1	CDX2
DNA_CATABOLIC_PROCESS	> Genes annotated by the GO term GO:0006308. The chemical reactions and pathways resulting in the breakdown of DNA, deoxyribonucleic acid, one of the two main types of nucleic acid, consisting of a long unbranched macromolecule formed from one or two strands of linked deoxyribonucleotides, the 3'-phosphate group of each constituent deoxyribonucleotide being joined in 3',5'-phosphodiester linkage …	AIFM1	BAX	BNIP3	CDKN2A	CECR2	CIDEA	CYCS	DFFA	DFFB	ERCC1	ERCC2	ERCC3	ERCC4	ERCC5	FOXL2	ISG20	NTHL1	PPT1	SOD1	TPD52L1	UBE2N	UBE2V2	XRN2
DNA_DAMAGE_CHECKPOINT	> Genes annotated by the GO term GO:0000077. A signal transduction pathway, induced by DNA damage, that blocks cell cycle progression (in G1, G2 or metaphase) or slows the rate at which S phase proceeds.	ATR	ATRIP	BRSK1	CCNA2	CHEK1	CHEK2	FOXN3	GML	HUS1	NAE1	NBN	NEK11	PCBP4	PML	RAD1	RAD17	RAD9A	RINT1	TRIAP1	ZAK
DNA_DAMAGE_RESPONSESIGNAL_TRANSDUCTION	> Genes annotated by the GO term GO:0042770. A cascade of processes induced by the detection of DNA damage within a cell.	ABL1	AIFM1	ATR	ATRIP	BCL3	BRCA1	BRSK1	C16orf5	CCNA2	CHEK1	CHEK2	CIDEA	CIDEB	DYRK2	EEF1E1	FOXN3	GML	HUS1	IFI16	MYO6	NAE1	NBN	NEK11	PCBP4	PML	RAD1	RAD17	RAD9A	RINT1	SFN	SMC1A	TP53	TP73	TRIAP1	ZAK
DNA_DAMAGE_RESPONSESIGNAL_TRANSDUCTION_BY_P53_CLASS_MEDIATOR	> Genes annotated by the GO term GO:0030330. A cascade of processes induced by the cell cycle regulator phosphoprotein p53, or an equivalent protein, in response to the detection of DNA damage.	BCL3	BRCA1	C16orf5	DYRK2	EEF1E1	GML	IFI16	MYO6	NBN	PCBP4	PML	TP53	TRIAP1
DNA_DAMAGE_RESPONSESIGNAL_TRANSDUCTION_RESULTING_IN_INDUCTION_OF_APOPTOSIS	> Genes annotated by the GO term GO:0008630. A cascade of processes initiated by the detection of DNA damage and resulting in the induction of apoptosis (programmed cell death).	ABL1	AIFM1	BCL3	BRCA1	C16orf5	CHEK2	CIDEA	CIDEB	DYRK2	IFI16	PCBP4	PML	SFN	TP53	TP73
DNA_DEPENDENT_ATPASE_ACTIVITY	> Genes annotated by the GO term GO:0008094. Catalysis of the reaction: ATP + H2O = ADP + phosphate in the presence of single- or double-stranded DNA; drives another reaction.	BPTF	CHD1	CHD2	CHD3	CHD4	DHX9	ERCC6	ERCC8	G3BP1	PIF1	RAD51	RAD54B	RBBP4	RECQL	RFC3	RUVBL2	SMARCA1	SMARCAL1	TOP2A	TTF2	XRCC5	XRCC6
DNA_DEPENDENT_DNA_REPLICATION	> Genes annotated by the GO term GO:0006261. The process whereby new strands of DNA are synthesized, using parental DNA as a template for the DNA-dependent DNA polymerases that synthesize the new strands.	ABL1	ATR	CCDC88A	CDC45	CDC6	CDK2	CDK2AP1	CDT1	ENPP7	EREG	EXO1	GLI1	GLI2	GMNN	GTPBP4	HMGB2	MCM3	MLH1	MSH2	MSH3	MSH5	MSH6	MUTYH	NBN	NF2	ORC1	ORC2	ORC4	ORC5	PMS1	PMS2	PMS2P1	POLA1	POLB	POLG2	PRIM1	PRIM2	PRKCG	PURA	RAD17	RAD51	RAD9A	REV3L	RFC1	RFC3	RFC4	RPA1	RPA2
DNA_DIRECTED_DNA_POLYMERASE_ACTIVITY	> Genes annotated by the GO term GO:0003887. Catalysis of the reaction: deoxynucleoside triphosphate + DNA(n) = diphosphate + DNA(n+1); the synthesis of DNA from deoxyribonucleotide triphosphates in the presence of a DNA template and primer.	POLA1	POLB	POLD1	POLD4	POLE	POLE2	POLE3	POLE4	POLG	POLG2	POLH	POLI	POLQ	REV3L
DNA_DIRECTED_RNA_POLYMERASE_COMPLEX	> Genes annotated by the GO term GO:0000428. A protein complex that possesses DNA-directed RNA polymerase activity.	C19orf2	HCLS1	MED21	POLR1C	POLR2A	POLR2B	POLR2D	POLR2E	POLR2J	POLR2L	POLR3C	POLR3G	POLR3H	POLR3K	PPARGC1A	SCAF11	ZNF148	ZNF281
DNA_DIRECTED_RNA_POLYMERASEII_CORE_COMPLEX	> Genes annotated by the GO term GO:0005665. RNA polymerase II, one of three nuclear DNA-directed RNA polymerases found in all eukaryotes, is a multisubunit complex; typically it produces mRNAs, snoRNAs, and some of the snRNAs. Two large subunits comprise the most conserved portion including the catalytic site and share similarity with other eukaryotic and bacterial multisubunit RNA polymerases. …	C19orf2	HCLS1	MED21	POLR2A	POLR2B	POLR2D	POLR2E	POLR2J	POLR2L	PPARGC1A	SCAF11	ZNF148	ZNF281
DNA_DIRECTED_RNA_POLYMERASEII_HOLOENZYME	> Genes annotated by the GO term GO:0016591. Large protein complex composed of the RNA polymerase core complex and a variety of other proteins including transcription factor complexes TFIIA, D, E, F, and H which are required for promoter recognition, and the Mediator subcomplex. Catalyzes the synthesis of eukaryotic pre-mRNA.	C19orf2	CDK8	CPSF3L	EDF1	ELP3	ELP4	ERCC2	ERCC3	ERCC5	GTF2F1	GTF2H1	GTF2H4	HCLS1	IKBKAP	INTS1	INTS10	INTS12	INTS2	INTS3	INTS4	INTS5	INTS6	INTS7	INTS8	INTS9	MED1	MED11	MED12	MED13	MED14	MED16	MED17	MED18	MED21	MED22	MED26	MED30	MED4	MED6	MED8	MYO6	POLR2A	POLR2B	POLR2D	POLR2E	POLR2J	POLR2L	PPARGC1A
DNA_FRAGMENTATION_DURING_APOPTOSIS	> Genes annotated by the GO term GO:0006309. The cleavage of DNA during apoptosis, which usually occurs in two stages: cleavage into fragments of about 50 kbp followed by cleavage between nucleosomes to yield 200 bp fragments.	AIFM1	BAX	BNIP3	CDKN2A	CECR2	CIDEA	CYCS	DFFA	DFFB	FOXL2	PPT1	SOD1	TPD52L1
DNA_HELICASE_ACTIVITY	> Genes annotated by the GO term GO:0003678. Catalysis of the unwinding of a DNA duplex.	ATRX	CHD1	CHD2	CHD3	CHD4	DHX9	ERCC2	ERCC3	ERCC6	ERCC8	G3BP1	IGHMBP2	INO80	PIF1	RAD54B	RECQL	RECQL4	RUVBL1	RUVBL2	SETX	SMARCAL1	SUPV3L1	WRN	XRCC5	XRCC6
DNA_INTEGRITY_CHECKPOINT	> Genes annotated by the GO term GO:0031570. Any cell cycle checkpoint that delays or arrests cell cycle progression in response to changes in DNA structure.	ATR	ATRIP	BRSK1	CCNA2	CDC45	CDC6	CDT1	CHEK1	CHEK2	FOXN3	GML	HUS1	NAE1	NBN	NEK11	PCBP4	PML	RAD1	RAD17	RAD9A	RINT1	TIPIN	TRIAP1	ZAK
DNA_METABOLIC_PROCESS	> Genes annotated by the GO term GO:0006259. The chemical reactions and pathways involving DNA, deoxyribonucleic acid, one of the two main types of nucleic acid, consisting of a long, unbranched macromolecule formed from one, or more commonly, two, strands of linked deoxyribonucleotides.	ABL1	ACD	ACHE	ADRA1D	AIFM1	ALKBH1	APEX1	APTX	ASF1A	ATF7IP	ATM	ATR	ATRX	ATXN3	BAX	BLM	BNIP3	BRCA1	BRCA2	BTG2	CCDC88A	CCNO	CD40LG	CDC45	CDC6	CDK2	CDK2AP1	CDKN2A	CDKN2D	CDT1	CEBPG	CECR2	CHEK1	CIB1	CIDEA	CSNK1D	CSNK1E	CYCS	DBF4	DDB1	DDB2	DFFA	DFFB	DKC1	DMAP1	DMC1	DNASE2	DNMT1
DNA_MODIFICATION	> Genes annotated by the GO term GO:0006304. The covalent alteration of one or more nucleotide sites in DNA, resulting in a change in its properties.	ATF7IP	ATRX	DMAP1	DNMT1	DNMT3A	DNMT3B	FOS	GATAD2A	HELLS	PICK1	PNP
DNA_PACKAGING	> Genes annotated by the GO term GO:0006323. Any process by which DNA and associated proteins are formed into a compact, orderly structure.	ACIN1	AIFM2	ASF1A	ASH1L	CDCA5	CHAF1A	CHAF1B	CHMP1A	DFFB	H1FNT	HAT1	HDAC5	HELLS	KAT6A	NAA10	NAP1L1	NAP1L2	NAP1L3	NAP1L4	NCAPH	NUSAP1	PAM	PRM1	PRM2	RSF1	SET	SIRT1	SIRT4	SIRT5	SMARCA5	SMC4	SYCP3	TNP1	TOP2A	TSSK6
DNA_POLYMERASE_ACTIVITY	> Genes annotated by the GO term GO:0034061. Catalysis of the reaction: deoxynucleoside triphosphate + DNA(n) = diphosphate + DNA(n+1); the synthesis of DNA from deoxyribonucleotide triphosphates in the presence of a nucleic acid template and primer.	DKC1	POLA1	POLB	POLD1	POLD4	POLE	POLE2	POLE3	POLE4	POLG	POLG2	POLH	POLI	POLQ	PTGES3	REV3L	TEP1	TERT
DNA_RECOMBINATION	> Genes annotated by the GO term GO:0006310. The processes by which a new genotype is formed by reassortment of genes resulting in gene combinations different from those that were present in the parents. In eukaryotes genetic recombination can occur by chromosome assortment, intrachromosomal recombination, or nonreciprocal interchromosomal recombination. Intrachromosomal recombination occurs by c…	ATM	ATRX	BLM	BRCA1	CD40LG	CHEK1	DMC1	ERCC1	ERCC4	EXO1	HMGB1	IGHMBP2	IL4	IL7R	KPNA1	KPNA2	LIG1	LIG3	MRE11A	MSH4	MSH5	RAD21	RAD50	RAD51	RAD51B	RAD51C	RAD51D	RAD52	RAD54B	RAD54L	RAG1	REC8	RPA1	RPAIN	RUVBL2	SETMAR	SMARCAD1	SPO11	SYCP1	TEP1	TGFB1	TNFSF13	TSN	UBE2N	UBE2V2	XRCC3	XRCC5
DNA_REPAIR	> Genes annotated by the GO term GO:0006281. The process of restoring DNA after damage. Genomes are subject to damage by chemical and physical agents in the environment (e.g. UV and ionizing radiations, chemical mutagens, fungal and bacterial toxins, etc.) and by free radicals or alkylating agents endogenously generated in metabolism. DNA is also damaged because of errors during its replication. …	ABL1	ALKBH1	APEX1	APTX	ASF1A	ATM	ATR	ATRX	ATXN3	BLM	BRCA1	BRCA2	BTG2	CCNO	CDKN2D	CEBPG	CIB1	CSNK1D	CSNK1E	DDB1	DDB2	ERCC1	ERCC2	ERCC3	ERCC4	ERCC5	ERCC6	ERCC8	EXO1	FANCA	FANCC	FANCG	FEN1	GADD45A	GADD45G	GTF2H1	GTF2H4	HMGB1	HMGB1P10	HMGB2	HUS1	IGHMBP2	KAT5	LIG1	LIG3	LIG4	MLH1	MMS19
DNA_REPLICATION	> Genes annotated by the GO term GO:0006260. The process whereby new strands of DNA are synthesized. The template for replication can either be an existing DNA molecule or RNA.	ABL1	ACHE	ATR	CCDC88A	CDC45	CDC6	CDK2	CDK2AP1	CDKN2D	CDT1	DBF4	DKC1	DUT	EGF	ENPP7	EREG	EXO1	GLI1	GLI2	GMNN	GTPBP4	HMGB2	IGF1	IGHMBP2	KAT7	KCTD13	KIN	KRT7	MCM2	MCM3	MCM3AP	MCM5	MCM7	MLH1	MRE11A	MSH2	MSH3	MSH5	MSH6	MUTYH	NAE1	NAP1L1	NASP	NBN	NF2	NOL8	NT5M	NUP98
DNA_REPLICATION_INITIATION	> Genes annotated by the GO term GO:0006270. The process by which DNA replication is started; this involves the separation of a stretch of the DNA double helix, the recruitment of DNA polymerases and the initiation of polymerase action.	CDC45	CDC6	CDT1	MCM3	NBN	ORC1	ORC2	ORC4	ORC5	POLA1	PURA	RAD17	RAD9A	RPA4	TIPIN	WRNIP1
DOUBLE_STRAND_BREAK_REPAIR	> Genes annotated by the GO term GO:0006302. The repair of double-strand breaks in DNA via homologous and nonhomologous mechanisms to reform a continuous DNA helix.	BRCA1	CIB1	ERCC4	FEN1	KAT5	LIG4	MRE11A	NBN	NHEJ1	POLA1	RAD21	RAD50	RAD51	RAD52	RAD54B	SETX	SOD1	UBE2N	UBE2V2	VCP	XRCC4	XRCC6	XRCC6BP1
DOUBLE_STRANDED_DNA_BINDING	> Genes annotated by the GO term GO:0003690. Interacting selectively with double-stranded DNA.	APTX	CGGBP1	CSDA	ERCC5	FEN1	HLF	HMGB2	HNRPDL	IFI16	KIN	MLH1	MRE11A	MSH2	MSH3	MSH6	MTERF	NTHL1	PMS2	PNKP	PURA	RAD51	RAD51AP1	RBMS1	SAFB	SATB1	SMAD2	TERF1	TP53	XRCC5	XRCC6	YBX1	ZNF638
DOUBLE_STRANDED_RNA_BINDING	> Genes annotated by the GO term GO:0003725. Interacting selectively with double-stranded RNA.	A1CF	ADARB2	APTX	DICER1	EIF2AK2	ILF2	ILF3	LRRFIP1	MBNL1	OASL	STAU1	STAU2	TARBP2	TLR3	TLR7	TLR8	ZNF346
DRUG_BINDING	> Genes annotated by the GO term GO:0008144. Interacting selectively with a drug, any naturally occurring or synthetic substance, other than a nutrient, that, when administered or applied to an organism, affects the structure or functioning of the organism; in particular, any such substance used in the diagnosis, prevention, or treatment of disease.	ACR	ALB	FKBP2	FKBP3	FKBP4	FKBP5	FKBP6	NFATC1	NKTR	PPIC	PPID	PPIE	PPIG	PPIH	SIGMAR1	TOP2A
DYSTROPHIN_ASSOCIATED_GLYCOPROTEIN_COMPLEX	> Genes annotated by the GO term GO:0016010. A multiprotein complex that forms the critical link between the cytoskeleton and extracellular matrix; typical of, but not confined, to muscle cells. The constituents of the complex are somewhat tissue specific. The rod-like dystrophin forms a link between the actin cytoskeleton and the plasma membrane; links between dystrophin and the extracellular ma…	CAV3	DMD	LAMB1	MAGEE1	SGCA	SGCB	SGCD	SGCE	SGCG	SNTB1	SNTB2	SNTG1	SNTG2	SSPN
EARLY_ENDOSOME	> Genes annotated by the GO term GO:0005769. Small irregularly shaped intracellular vesicles to which endocytosed molecules are initially delivered.	ALS2	ANKRD27	CHMP1A	CLN3	CTNS	DNER	KIAA0368	LDLRAP1	NF2	RAB14	RAB22A	RABEP1	SNX17	STEAP2	STX6	TOM1	VAMP8	WDFY1
ECTODERM_DEVELOPMENT	> Genes annotated by the GO term GO:0007398. The process whose specific outcome is the progression of the ectoderm over time, from its formation to the mature structure. In animal embryos, the ectoderm is the outer germ layer of the embryo, formed during gastrulation.	ALDH3A2	ALOX12B	ASPRV1	ATP2A2	ATP2C1	BNC1	BTD	CALML5	CASP14	CDSN	COL17A1	COL1A1	COL5A2	COL7A1	CRABP2	CTGF	DCT	DHCR24	DSP	EDA	EMP1	ERCC2	ERCC3	EVPL	FABP5	FGF7	FLOT2	FOXN1	FST	GJB5	GLI1	HOXB13	IL20	KLK5	KLK7	KRT1	KRT10	KRT13	KRT14	KRT15	KRT16	KRT17	KRT2	KRT31	KRT32	KRT34	KRT5	KRT6A
ELECTRON_CARRIER_ACTIVITY	> Genes annotated by the GO term GO:0009055. Any molecular entity that serves as an electron acceptor and electron donor in an electron transport system.	ADH1B	ADH5	ADH6	AIFM1	AKR1A1	AKR1B1	AKR1C4	AKR7A2	AKR7A3	ALDH1A2	ALDH2	ALDH4A1	AOC2	ASPH	COX11	COX5A	CYB561	CYB5R2	CYB5R3	CYB5R4	CYBA	CYC1	CYCS	CYP19A1	CYP1A2	DEGS1	DHDH	DHRS3	DLD	DMGDH	ETFA	ETFB	ETFDH	FDX1	FDXR	FXN	GLDC	GPX2	GSR	HAAO	HMOX2	HSD17B6	IDH3B	IDO1	KMO	LOXL2	MAOB	ME1
ELECTRON_TRANSPORT_GO_0006118	> Genes annotated by the GO term GO:0006118. The transport of electrons from an electron donor to an electron acceptor.	ADH7	AKR1C1	AKR1C3	AKR1D1	ALDH3A1	ALDH5A1	ALDH9A1	AOC3	BLVRA	CDO1	CYB5R2	CYP1B1	CYP24A1	CYP4F11	DDO	DHRS2	DHRS4	DUOX1	DUOX2	ENOX2	FDXR	FXN	GLUD2	GPX4	GRHPR	HCCS	LOXL1	ME3	MTRR	NCF4	NDOR1	NNT	NOX4	NOX5	OXA1L	PDIA5	PGD	PLOD1	POR	PPOX	RETSAT	SCO2	SDHA	SDHC	SLC25A12	SLC25A13	SPR	SURF1
EMBRYO_IMPLANTATION	> Genes annotated by the GO term GO:0007566. Attachment of the blastocyst to the uterine lining.	PPARD	PRLR	RPL29	SCGB1A1	SFRP4	SOD1	SPRR2A	SPRR2B	SPRR2C	SPRR2D	SPRR2E	SPRR2F	SPRR2G	TRO
EMBRYONIC_DEVELOPMENT	> Genes annotated by the GO term GO:0009790. The process whose specific outcome is the progression of an embryo from its formation until the end of its embryonic life stage. The end of the embryonic stage is organism-specific. For example, for mammals, the process would begin with zygote formation and end with birth. For insects, the process would begin at zygote formation and end with larval hat…	ADAM10	ARNT2	BCL10	BMI1	CDK5	CDK5R1	CELSR1	CEP290	DSCAML1	EGFL8	EYA2	FGF8	FTO	GLI2	KIAA1217	KLF4	LMO4	LSR	MBNL1	MDFI	MLL	NANOG	NASP	NAT8	NCOA6	NKX2-6	NOTCH4	NPM2	NR5A2	PBX1	PBX3	PBX4	PTCH1	PTPRR	RACGAP1	RASA1	RICTOR	RIPPLY1	RIPPLY2	SCEL	SHH	SLIT2	SMAD1	SMAD2	SMAD5	SOD1	T	TBX1
EMBRYONIC_MORPHOGENESIS	> Genes annotated by the GO term GO:0048598. The process by which anatomical structures are generated and organized during the embryonic phase. Morphogenesis pertains to the creation of form. The embryonic phase begins with zygote formation. The end of the embryonic phase is organism-specific. For example, it would be at birth for mammals, larval hatching for insects and seed dormancy in plants.	BCL10	CELSR1	CEP290	DSCAML1	FTO	GLI2	LMO4	MBNL1	PTCH1	SHH	SOD1	TBX1	TBX3	TBX5	TINAG	VANGL2	ZIC1
ENDOCYTIC_VESICLE	> Genes annotated by the GO term GO:0030139. A membrane-bounded intracellular vesicle formed by invagination of the plasma membrane around an extracellular substance.	ABCA1	AP2S1	APOA1	CD207	DMBT1	EGFR	GOLIM4	LDLRAP1	MTSS1	MYO6	RAB35	SFTPD	STX12	TF
ENDODEOXYRIBONUCLEASE_ACTIVITY	> Genes annotated by the GO term GO:0004520. Catalysis of the hydrolysis of ester linkages within deoxyribonucleic acid by creating internal breaks.	APEX1	DNASE2	ERCC1	ERCC4	ERCC5	EXO1	FEN1	MBD4	MRE11A	OGG1	RAD50
ENDOMEMBRANE_SYSTEM	> Genes annotated by the GO term GO:0012505. A collection of membranous structures involved in transport within the cell. The main components of the endomembrane system are endoplasmic reticulum, Golgi bodies, vesicles, cell membrane and nuclear envelope. Members of the endomembrane system pass materials through each other or though the use of vesicles.	AAAS	AADAC	ABCC4	AFTPH	AGFG1	ALG3	AMFR	AP1G2	AP1S1	AP2S1	ARCN1	ARFGEF2	ARFIP1	ASPH	ATF6	ATP2C1	ATP7A	BAX	BCL2	BET1	BNIP1	BNIP2	BNIP3	BNIP3L	BSCL2	CASP7	CAV1	CBX5	CENPF	CHMP1A	CLCN3	CLN3	COG2	COPA	COPB1	COPB2	COPE	COPG	COPG2	COPZ1	COX18	CSPG5	CTDNEP1	CUZD1	DAD1	DDOST	DDX19B	DERL1
ENDONUCLEASE_ACTIVITY	> Genes annotated by the GO term GO:0004519. Catalysis of the hydrolysis of ester linkages within nucleic acids by creating internal breaks.	ANG	APEX1	DBR1	DICER1	DNASE2	ERCC1	ERCC4	ERCC5	ERN2	EXO1	FEN1	MBD4	MRE11A	N4BP2	NTHL1	OGG1	POP1	POP4	POP7	RAD50	RNASE1	RNASE8	RPP30	RPP38	RPP40
ENDONUCLEASE_ACTIVITY_GO_0016893	> Genes annotated by the GO term GO:0016893. Catalysis of the hydrolysis of ester linkages within nucleic acids by creating internal breaks to yield 5'-phosphomonoesters.	APEX1	DBR1	DICER1	EXO1	FEN1	POP1	POP4	POP7	RPP30	RPP38	RPP40
ENDOPEPTIDASE_ACTIVITY	> Genes annotated by the GO term GO:0004175. Catalysis of the hydrolysis of nonterminal peptide linkages in oligopeptides or polypeptides, and comprising any enzyme of sub-subclasses EC:3.4.21-99. They are classfied according to the presence of essential catalytic residues or ions at their active sites.	ACR	ADAMTS2	APEH	ASPRV1	ATG4C	ATG4D	BLMH	C1R	C1S	CAPN11	CAPN3	CAPN5	CAPN6	CAPN9	CAPNS1	CASP1	CASP10	CASP14	CASP3	CASP8	CASP9	CELA2B	CELA3A	CFD	CFI	CORIN	CTSB	CTSD	CTSE	CTSG	CTSH	CTSK	CTSL1	CTSL2	CTSO	CTSS	ECE2	ELANE	F10	F11	F12	F2	F7	F9	FAP	FURIN	GZMA	GZMB
ENDOPLASMIC_RETICULUM	> Genes annotated by the GO term GO:0005783. The irregular network of unit membranes, visible only by electron microscopy, that occurs in the cytoplasm of many eukaryotic cells. The membranes form a complex meshwork of tubular channels, which are often expanded into slitlike cavities called cisternae. The ER takes two forms, rough (or granular), with ribosomes adhering to the outer surface, and s…	AADAC	ABI1	ACO1	AGPAT1	AGPAT2	AGPAT3	AGPAT6	AIFM3	AKAP6	ALDH3A1	ALG1	ALG3	AMFR	ANK3	ANKRD13C	ANP32A	APEX1	APH1A	APOA5	APOC1	ARSG	ASPH	ATF6	ATP1A3	AVPR2	B3GALT5	BAX	BDKRB1	BNIP1	BNIP3L	BSCL2	C21orf67	C7orf58	CALR	CALU	CAMLG	CANX	CASP7	CASQ1	CAV1	CCDC3	CCDC88A	CD320	CES1P1	CES2	CIB1	CLDN14	CLDN8
ENDOPLASMIC_RETICULUM_LUMEN	> Genes annotated by the GO term GO:0005788. The volume enclosed by the membranes of the endoplasmic reticulum.	CALR	CLN6	ERAP1	ERAP2	ERP44	HSP90B1	MBTPS1	PDIA4	PDIA5	RCN1	2017-09-15	TAP2	TRPC4AP	UGGT2
ENDOPLASMIC_RETICULUM_MEMBRANE	> Genes annotated by the GO term GO:0005789. The lipid bilayer surrounding the endoplasmic reticulum.	AADAC	ALG3	AMFR	ASPH	ATF6	BAX	BNIP1	BSCL2	CASP7	CLN3	CTDNEP1	DAD1	DDOST	DERL1	DERL2	DERL3	DHRS9	DOLPP1	DPM1	DPM2	DPM3	EDEM1	ERLIN1	ERLIN2	ERN1	ERP44	EXT1	EXT2	GPAA1	HERPUD1	HMGCR	HSD17B2	HSD3B1	HSD3B2	HSP90B1	HTRA2	KRTCAP2	KTN1	LMAN1	LMAN2L	LRIT1	LRMP	MAGT1	MRVI1	NECAB3	ORMDL1	OSTC	PEX16
ENDOPLASMIC_RETICULUM_PART	> Genes annotated by the GO term GO:0044432. Any constituent part of the endoplasmic reticulum, the irregular network of unit membranes, visible only by electron microscopy, that occurs in the cytoplasm of many eukaryotic cells. The membranes form a complex meshwork of tubular channels, which are often expanded into slitlike cavities called cisternae.	AADAC	ALG3	AMFR	ASPH	ATF6	BAX	BNIP1	BSCL2	CALR	CASP7	CLN3	CLN6	CTDNEP1	DAD1	DDOST	DERL1	DERL2	DERL3	DHRS9	DOLPP1	DPM1	DPM2	DPM3	EDEM1	ERAP1	ERAP2	ERLIN1	ERLIN2	ERN1	ERP44	EXT1	EXT2	GPAA1	HERPUD1	HMGCR	HSD17B2	HSD3B1	HSD3B2	HSP90B1	HTRA2	KRTCAP2	KTN1	LMAN1	LMAN2L	LRIT1	LRMP	MAGT1	MBTPS1
ENDORIBONUCLEASE_ACTIVITY	> Genes annotated by the GO term GO:0004521. Catalysis of the hydrolysis of ester linkages within ribonucleic acid by creating internal breaks.	APEX1	DBR1	DICER1	EXO1	FEN1	POP1	POP4	POP7	RNASE1	RNASE8	RPP30	RPP38	RPP40
ENDOSOME	> Genes annotated by the GO term GO:0005768. A membrane-bound organelle that carries materials newly ingested by endocytosis. It passes many of the materials to lysosomes for degradation.	ADRA2C	ADRB2	ALS2	ANKFY1	ANKRD27	ARF6	ATP7A	ATP7B	AVPR1A	AVPR1B	AVPR2	BACE1	BET1L	CCR5	CD79A	CHMP1A	CLIP1	CLN3	CTNS	CTSE	DNER	EGFR	FPR1	FYN	IGF2R	IL15	KIAA0368	LAMP1	LAMP2	LDLRAP1	LHCGR	LYST	MAL	NF2	PI4KB	PLIN3	RAB14	RAB21	RAB22A	RAB5B	RAB7A	RAB9A	RABEP1	RABEPK	RASSF9	RNF32	SLC30A3	SNX17
ENDOSOME_TRANSPORT	> Genes annotated by the GO term GO:0016197. The directed movement of substances into, out of or mediated by an endosome, a membrane-bound organelle that carries materials newly ingested by endocytosis. It passes many of the materials to lysosomes for degradation.	ABCA1	ADRB2	ANKRD27	BET1L	DOPEY1	DOPEY2	EEA1	GOSR1	LYST	M6PR	MON2	RAB14	RAB35	RHOB	SQSTM1	STX16	STX5	TINAGL1	TOM1	VPS4B	VTI1A	YKT6	ZFYVE16
ENDOTHELIAL_CELL_MIGRATION	> Genes annotated by the GO term GO:0043542. The orderly movement of endothelial cells into the extracellular matrix to form an endothelium.	AMOT	CALCA	CDH13	MYH9	NF1	PLG	PRSS3	S100A2	S100P	SCG2	TNFSF12
ENDOTHELIAL_CELL_PROLIFERATION	> Genes annotated by the GO term GO:0001935. The multiplication or reproduction of endothelial cells, resulting in the expansion of a cell population. Endothelial cells are thin flattened cells which line the inside surfaces of body cavities, blood vessels, and lymph vessels, making up the endothelium.	AGGF1	AIMP1	ANG	ATPIF1	CALCA	CDH13	DLG1	GHRL	NF1	SCG2	TNFSF12	TNFSF15
ENERGY_DERIVATION_BY_OXIDATION_OF_ORGANIC_COMPOUNDS	> Genes annotated by the GO term GO:0015980.	ACADVL	ACO2	ADRB3	BCS1L	CRAT	CYCS	DYRK2	EPM2A	GAA	GCK	GFPT1	GFPT2	GSK3B	GYG2	GYS2	LEP	LEPR	ME3	NDUFS1	NDUFS4	NNT	OXA1L	PDHB	PPARGC1A	PYGB	PYGM	SDHA	SDHB	SDHC	SDHD	SLC25A14	SURF1	TREH	UQCRB	UQCRC1	UQCRC2	UQCRH
ENERGY_RESERVE_METABOLIC_PROCESS	> Genes annotated by the GO term GO:0006112.	ADRB3	DYRK2	EPM2A	GAA	GCK	GFPT1	GFPT2	GSK3B	GYG2	GYS2	LEP	LEPR	PYGB	PYGM	TREH
ENVELOPE	> Genes annotated by the GO term GO:0031975. A multilayered structure surrounding all or part of a cell; encompasses one or more lipid bilayers, and may include a cell wall layer, also includes the space between layers.	AAAS	ABCB6	ABCB7	ABCB8	ABCF2	ACN9	ADAP2	AGFG1	AIFM2	AIFM3	ALAS2	ATF6	ATP5A1	ATP5B	ATP5C1	ATP5D	ATP5E	ATP5G1	ATP5G2	ATP5G3	ATP5J	ATP5O	BAX	BCL2	BCS1L	BNIP1	BNIP2	BNIP3	BNIP3L	CASP7	CBX5	CENPF	COX15	COX18	COX6B2	CTDNEP1	CYCS	DDX19B	DHCR7	EIF5A	EMD	EPC1	FAM156A	FIS1	GATM	GLE1	GNAZ	GUCY2D
ENZYME_ACTIVATOR_ACTIVITY	> Genes annotated by the GO term GO:0008047. Increases the activity of an enzyme.	ABR	ADAP1	ADRM1	AFAP1L2	AHSA1	AIFM3	ALDH1A1	ALOX5AP	ALS2	APOA1	APOA2	APOA4	APOA5	APOC2	ARAP1	ARAP3	ARFGAP3	ARFGEF1	ARHGAP10	ARHGAP27	ARHGAP29	ARHGAP4	ARHGAP5	ARHGEF10L	ARL1	BCL10	BCR	BNIP2	CARD8	CASP1	CASP8AP2	CASP9	CD24	CDC42EP2	CDK5R1	CHN2	CTAGE5	CTSA	CXCL1	DBF4	DBNL	DLC1	DNAJB6	DNAJC1	DNMT3L	DOCK1	DOCK4	ERRFI1
ENZYME_BINDING	> Genes annotated by the GO term GO:0019899. Interacting selectively with any enzyme.	A2M	ABAT	ABCA1	ADAM10	ADAM9	ADAMTSL4	AKAP11	AKAP12	AKAP3	AKAP4	AKAP5	AKAP7	AKAP8L	ALS2	ANK1	APC	APOA5	APOC2	ARFIP2	ARHGEF2	ATG3	ATPIF1	AVPR1A	AVPR1B	BCAR1	BCL10	BCL2	BCOR	BRCA1	CAMK2N1	CASP2	CCDC88A	CCND3	CD24	CD4	CD40	CDC42EP2	CDC42EP5	CDK5RAP2	CDKN2A	CDKN2B	CDKN2C	CDKN2D	CEP250	COTL1	CSF3	CUTA	CYFIP1
ENZYME_INHIBITOR_ACTIVITY	> Genes annotated by the GO term GO:0004857. Stops, prevents or reduces the activity of an enzyme.	ABCE1	AGT	AGTR2	AMBP	ANGPTL3	ANGPTL4	ANP32E	ANXA2	ANXA5	APOA2	APP	ARL2	ARRB1	ATPIF1	BIRC5	CABP1	CAMK2N1	CD27	CDC42SE1	CDKN1A	CDKN1B	CDKN1C	CDKN2A	CDKN2B	CDKN2C	CDKN2D	CSN2	CST1	CST2	CST3	CST5	CST6	CST7	CST8	DNAJC3	FAF1	GCKR	GMFB	GMFG	GPS1	GPS2	GPX1	HEXIM1	HEXIM2	HSPBP1	IPO5	IQGAP1	IQGAP2
ENZYME_LINKED_RECEPTOR_PROTEIN_SIGNALING_PATHWAY	> Genes annotated by the GO term GO:0007167. Any series of molecular signals initiated by the binding of an extracellular ligand to a receptor on the surface of the target cell, where the receptor possesses catalytic activity or is closely associated with an enzyme such as a protein kinase.	ABI1	ACVR1	ACVR1B	ACVR2A	ACVR2B	ACVRL1	ADRB2	AFAP1L2	AGRN	AKT1	AP3S1	BAIAP2	BCAR1	BDKRB2	BMPR1A	BMPR2	CBL	CBLC	CD3E	CD3EAP	CDH13	CDKN1C	CDKN2B	CEP57	CIDEA	CITED2	CNKSR1	DOK1	EDN2	EFNB3	EGF	EGFR	EID2	ENG	EPGN	EPS15	EPS8	ERBB2	ERBB2IP	ERBB3	EREG	FGF5	FGFR3	FGFR4	FIBP	FLT3	FLT4	FMOD
ENZYME_REGULATOR_ACTIVITY	> Genes annotated by the GO term GO:0030234. Modulates the activity of an enzyme.	ABCE1	ABR	ADAP1	ADRM1	AFAP1L2	AGT	AGTR2	AHSA1	AIFM3	ALDH1A1	ALOX5AP	ALS2	AMBP	ANGPTL3	ANGPTL4	ANKRD27	ANP32E	ANXA2	ANXA5	APC	APOA1	APOA2	APOA4	APOA5	APOC2	APP	ARAP1	ARAP3	ARFGAP3	ARFGEF1	ARHGAP10	ARHGAP27	ARHGAP29	ARHGAP4	ARHGAP5	ARHGDIA	ARHGDIB	ARHGDIG	ARHGEF1	ARHGEF10L	ARHGEF11	ARHGEF17	ARHGEF2	ARHGEF3	ARL1	ARL2	ARL2BP	ARRB1
EPIDERMAL_GROWTH_FACTOR_RECEPTOR_SIGNALING_PATHWAY	> Genes annotated by the GO term GO:0007173. The series of molecular signals generated as a consequence of an epidermal growth factor receptor binding to one of its physiological ligands.	AFAP1L2	BCAR1	CBL	CBLC	CDH13	EGF	EGFR	EPGN	EPS15	EPS8	ERBB2IP	EREG	GAB1	GRB2	GRB7	NCK2	REPS2	RPS6KA5	SHC1	SHC3	TDGF1	TGFA
EPIDERMIS_DEVELOPMENT	> Genes annotated by the GO term GO:0008544. The process whose specific outcome is the progression of the epidermis over time, from its formation to the mature structure. The epidermis is the outer epithelial layer of a plant or animal, it may be a single layer that produces an extracellular material (e.g. the cuticle of arthropods) or a complex stratified squamous epithelium, as in the case of m…	ALDH3A2	ALOX12B	ASPRV1	ATP2A2	ATP2C1	BNC1	BTD	CALML5	CASP14	CDSN	COL17A1	COL1A1	COL5A2	COL7A1	CRABP2	CTGF	DCT	DHCR24	DSP	EMP1	ERCC2	ERCC3	EVPL	FABP5	FGF7	FLOT2	FOXN1	FST	GJB5	GLI1	HOXB13	IL20	KLK5	KLK7	KRT1	KRT10	KRT13	KRT14	KRT15	KRT16	KRT17	KRT2	KRT31	KRT32	KRT34	KRT5	KRT83	KRT85
EPITHELIAL_CELL_DIFFERENTIATION	> Genes annotated by the GO term GO:0030855. The process whereby a relatively unspecialized cell acquires specialized features of an epithelial cell, any of the cells making up an epithelium.	DMBT1	EHF	ELF3	KRT3	KRT4	SPINK5	UPK1A	UPK1B	UPK2	UPK3A
EPITHELIAL_TO_MESENCHYMAL_TRANSITION	> Genes annotated by the GO term GO:0001837. A transition where an epithelial cell loses apical/basolateral polarity, severs intercellular adhesive junctions, degrades basement membrane components and becomes a migratory mesenchymal cell.	BMP2	BMP7	CTNNB1	HGF	HNRNPAB	S100A4	TGFB1	TGFB2	TGFB3	TRIM28
ER_GOLGI_INTERMEDIATE_COMPARTMENT	> Genes annotated by the GO term GO:0005793. A complex system of membrane-bounded compartments located between endoplasmic reticulum (ER) and the Golgi complex, with a distinctive membrane protein composition; involved in ER-to-Golgi transport.	ANPEP	ERGIC2	ERGIC3	ERP44	FN1	GOLGB1	IST1	KDELR1	MAN1A1	NUCB1	NUCB2	P4HB	PDIA6	RAB37	RGMB	SEC23IP	SERPINH1	SURF4	TMED10	TMED2	TMED5	TMED9	UGGT1	YIF1A
ER_NUCLEAR_SIGNALING_PATHWAY	> Genes annotated by the GO term GO:0006984. Any series of molecular signals that conveys information from the endoplasmic reticulum to the nucleus, usually resulting in a change in transcriptional regulation.	AMFR	ARHGEF10L	ATF6	CRIPAK	DERL1	DERL2	DERL3	EIF2AK3	ERN1	GSK3B	PAK1	SCAP	SELS	TP53	VAPB	VCP
ER_TO_GOLGI_VESICLE_MEDIATED_TRANSPORT	> Genes annotated by the GO term GO:0006888. The directed movement of substances from the endoplasmic reticulum (ER) to the Golgi, mediated by COP II vesicles. Small COP II coated vesicles form from the ER and then fuse directly with the cis-Golgi. Larger structures are transported along microtubules to the cis-Golgi.	BET1	COG3	ERGIC1	ERGIC2	ERGIC3	GOSR2	LMAN1	LMAN2L	NRBP1	RAB2A	SEC22A	SEC22B	SEC22C	STX18	TMX1	USE1	YKT6	ZW10
ESTABLISHMENT_AND_OR_MAINTENANCE_OF_CELL_POLARITY	> Genes annotated by the GO term GO:0007163. The specification, formation and maintenance of anisotropic intracellular organization or cell growth patterns.	ANK1	BRSK2	CAP1	CAP2	CCL4	CD3G	CDC42	CDC42BPB	CLASP2	CRB1	DLG1	MAP7	MARK2	PARD3	PARD6B	PRKCI	SFRP5	SPN	WNT1
ESTABLISHMENT_AND_OR_MAINTENANCE_OF_CHROMATIN_ARCHITECTURE	> Genes annotated by the GO term GO:0006325. The specification, formation and maintenance of the physical structure of eukaryotic chromatin.	ACTL6A	ARID1A	ASF1A	BNIP3	BPTF	CARM1	CHAF1A	CHAF1B	CREBBP	EHMT1	EZH2	H1FNT	HDAC1	HDAC10	HDAC11	HDAC2	HDAC3	HDAC4	HDAC5	HDAC6	HDAC7	HDAC8	HELLS	HIRIP3	HMGA1	HMGA2	HMGB1	HUWE1	INO80	KAT2A	KAT5	KAT6A	KAT6B	KAT8	KDM4A	MAP3K12	MTA2	NAP1L1	NAP1L2	NAP1L3	NAP1L4	NASP	NPM2	NSD1	PBRM1	PHB	PPARGC1A	PRMT7
ESTABLISHMENT_OF_CELLULAR_LOCALIZATION	> Genes annotated by the GO term GO:0051649. The directed movement of a substance or cellular entity, such as a protein complex or organelle, to a specific location within, or in the membrane of, a cell.	ABCA1	ABCA2	ABCG1	ACHE	ADRB2	AGFG1	AGXT	AKAP3	AKT1	ANG	ANKRD27	ANP32A	AP1G1	AP1M2	AP3B1	AP3B2	AP3D1	AP3M1	AP3S2	APBA1	APOA1	APOA2	APOE	APPBP2	ARCN1	ARFGAP3	ARFGEF1	ARFGEF2	ARFIP1	ARL4D	ARSB	ATG4A	ATG4B	ATG4C	ATG4D	ATP2C1	ATXN1	BACE2	BAIAP3	BAK1	BARD1	BCL2	BCL2L1	BCL3	BCL6	BET1	BET1L	BIRC5
ESTABLISHMENT_OF_LOCALIZATION	> Genes annotated by the GO term GO:0051234. The directed movement of a cell, substance or cellular entity, such as a protein complex or organelle, to a specific location.	ABCA1	ABCA2	ABCA3	ABCA4	ABCA8	ABCB1	ABCB11	ABCB4	ABCB6	ABCB7	ABCB8	ABCC1	ABCC2	ABCC3	ABCC5	ABCC6	ABCC8	ABCC9	ABCD2	ABCD3	ABCD4	ABCF2	ABCG1	ABCG2	ACHE	ACTR1A	ADORA1	ADORA2A	ADORA2B	ADRB2	ADRB3	AGFG1	AGXT	AHSG	AIP	AKAP3	AKAP7	AKAP9	AKR1C1	AKR1C4	AKT1	ALB	AMPH	ANG	ANGPTL3	ANKRD27	ANP32A	AP1G1
ESTABLISHMENT_OF_ORGANELLE_LOCALIZATION	> Genes annotated by the GO term GO:0051656. The directed movement of an organelle to a specific location.	AP1M2	BIRC5	CDC23	CDCA5	CENPE	CENPF	LRMP	NLGN1	NUSAP1	PAFAH1B1	2017-09-05	SHROOM2	SNAP23	SNAP29	STX5	SUN2	TMED10	YKT6
ESTABLISHMENT_OF_PROTEIN_LOCALIZATION	> Genes annotated by the GO term GO:0045184. The directed movement of a protein to a specific location.	ABCA1	ABCG1	ACHE	AGXT	AIP	AKT1	ANG	ANGPTL3	AP1G1	AP1M2	AP3B1	AP3D1	AP3M1	AP3S2	APBA1	APOA1	APOA2	APPBP2	ARCN1	ARFGAP3	ARFIP1	ARL4D	ATG4A	ATG4B	ATG4C	ATG4D	BACE2	BARD1	BCL3	BCL6	CADM1	CALR	CANX	CARD8	CBLB	CD24	CD3G	CD74	CDC37	CDH1	CEP290	CEP57	CIDEA	COG2	COG7	COX18	CRTAM	CTSA
ESTABLISHMENT_OF_VESICLE_LOCALIZATION	> Genes annotated by the GO term GO:0051650. The directed movement of a vesicle to a specific location.	AP1M2	LRMP	NLGN1	2017-09-05	SHROOM2	SNAP23	SNAP29	STX5	TMED10	YKT6
EUKARYOTIC_TRANSLATION_INITIATION_FACTOR_3_COMPLEX	> Genes annotated by the GO term GO:0005852. A complex of several polypeptides that plays at least two important roles in protein synthesis: First, eIF3 binds to the 40S ribosome and facilitates loading of the Met-tRNA/eIF2.GTP ternary complex to form the 43S preinitiation complex. Subsequently, eIF3 apparently assists eIF4 in recruiting mRNAs to the 43S complex.	COPS5	EIF3A	EIF3B	EIF3C	EIF3D	EIF3E	EIF3F	EIF3H	EIF3I	EIF3J
EXCITATORY_EXTRACELLULAR_LIGAND_GATED_ION_CHANNEL_ACTIVITY	> Genes annotated by the GO term GO:0005231.	CHRNA1	CHRNA2	CHRNA3	CHRNA4	CHRNA6	CHRNA7	CHRNB2	CHRNB3	CHRNB4	CHRND	CHRNE	GLRA1	GLRA2	GLRB	HTR3A	HTR3B	P2RX1	P2RX3	P2RX4	P2RX7	STX1B
EXCRETION	> Genes annotated by the GO term GO:0007588. The elimination by an organism of the waste products that arise as a result of metabolic activity. These products include water, carbon dioxide (CO2), and nitrogenous compounds.	ADORA2B	AQP1	AQP2	AQP3	AQP4	AQP5	AQP6	AQP7	AQP9	ATP6V0A4	ATP6V1B1	AVPR2	CLCN5	CLCNKA	CLCNKB	CLDN16	GRHPR	GUCA2B	IFT88	KCNJ1	KCNK5	KNG1	NFAT5	NPHP1	NPHS1	NPHS2	NPPB	NPR1	SCNN1A	SCNN1B	SCNN1G	SCTR	SLC22A18	SLC26A3	TACR2	UNC13B
EXOCYTOSIS	> Genes annotated by the GO term GO:0006887. The release of intracellular molecules (e.g. hormones, matrix proteins) contained within a membrane-bounded vesicle by fusion of the vesicle with the plasma membrane of a cell. This is the process whereby most molecules are secreted from eukaryotic cells.	AKAP3	ARFGEF1	ARFGEF2	CADPS	CCL3	CCL5	CCL8	CPLX1	CPLX2	LIN7A	NLGN1	PKDREJ	RAB26	RABEPK	RIMS1	RPH3AL	SCIN	SCRN1	2017-09-05	SNAP29	SYT1	SYTL4	VAMP3	VTI1B	YKT6
EXONUCLEASE_ACTIVITY	> Genes annotated by the GO term GO:0004527. Catalysis of the hydrolysis of ester linkages within nucleic acids by removing nucleotide residues from the 3' or 5' end.	APEX1	APTX	ENPP2	ENPP3	ERI1	EXO1	EXOSC2	EXOSC7	FEN1	ISG20	MRE11A	RAD1	RAD50	RAD9A	REXO2	TREX1	TREX2	WRN	XRN2
EXOPEPTIDASE_ACTIVITY	> Genes annotated by the GO term GO:0008238. Catalysis of the cleavage of the terminal or penultimate peptide bond of a peptide chain, releasing a single amino acid or dipeptide. Exopeptidases are classified as aminopeptidases, carboxypeptidases, dipeptidases, and omega peptidases.	ACE	ACE2	AEBP1	ANPEP	BACE1	BLMH	C9orf3	CPA1	CPA2	CPA3	CPB1	CPB2	CPD	CPE	DPEP1	DPP4	ENPEP	ERAP1	ERAP2	GGH	LNPEP	METAP1	METAP1D	METAP2	NPEPPS	PEPD	PGCP	TPP1	TRHDE	UCHL1	XPNPEP1	ZMPSTE24
EXTERNAL_SIDE_OF_PLASMA_MEMBRANE	> Genes annotated by the GO term GO:0009897. The side of the plasma membrane that is opposite to the side that faces the cytoplasm.	ATP6AP2	B4GALT1	CCR5	CD24	CD28	CD3E	CD79A	ENOX2	IL2RB	IL2RG	PKHD1	SCUBE1	SLC2A4	STAB2	TAS2R16	THY1
EXTRACELLULAR_LIGAND_GATED_ION_CHANNEL_ACTIVITY	> Genes annotated by the GO term GO:0005230. Catalysis of the transmembrane transfer of an ion by a channel that opens when a specific extracellular ligand has been bound by the channel complex or one of its constituent parts.	CHRNA1	CHRNA2	CHRNA3	CHRNA4	CHRNA6	CHRNA7	CHRNB2	CHRNB3	CHRNB4	CHRND	CHRNE	GLRA1	GLRA2	GLRB	HTR3A	HTR3B	P2RX1	P2RX3	P2RX4	P2RX7	STX1B	ZACN
EXTRACELLULAR_MATRIX	> Genes annotated by the GO term GO:0031012. A structure lying external to one or more cells, which provides structural support for cells or tissues; may be completely external to the cell (as in animals) or be part of the cell (as in plants).	ADAMTS13	ADAMTS5	ADAMTS9	AGRN	AMTN	ANG	APLP1	CAV3	CD248	CHAD	CHI3L1	COL10A1	COL11A1	COL13A1	COL15A1	COL16A1	COL18A1	COL1A2	COL3A1	COL4A2	COL4A3	COL4A4	COL4A5	COL5A1	COL5A2	COL5A3	COL6A3	COL7A1	COL8A1	COL9A1	COL9A2	COL9A3	COLQ	COMP	CTGF	DGCR6	DMD	DMP1	DSPP	DST	ECM1	ECM2	EFEMP1	EFEMP2	ERBB2IP	FBLN1	FBLN2	FBLN5
EXTRACELLULAR_MATRIX_PART	> Genes annotated by the GO term GO:0044420. Any constituent part of the extracellular matrix, the structure lying external to one or more cells, which provides structural support for cells or tissues; may be completely external to the cell (as in animals) or be part of the cell (as often seen in plants).	AGRN	AMTN	ANG	APLP1	CAV3	COL10A1	COL11A1	COL13A1	COL15A1	COL16A1	COL18A1	COL1A2	COL3A1	COL4A2	COL4A3	COL4A4	COL4A5	COL5A1	COL5A2	COL5A3	COL6A3	COL7A1	COL8A1	COL9A1	COL9A2	COL9A3	COLQ	DMD	DST	EFEMP2	ERBB2IP	FBN1	LAMA2	LAMA3	LAMA4	LAMB1	LAMB2	LAMC1	LUM	MAGEE1	MUC5AC	NID2	ODAM	SGCA	SGCB	SGCD	SGCE	SGCG
EXTRACELLULAR_MATRIX_STRUCTURAL_CONSTITUENT	> Genes annotated by the GO term GO:0005201. The action of a molecule that contributes to the structural integrity of the extracellular matrix.	ACAN	CHI3L1	COL4A2	COL4A4	COMP	DSPP	EFEMP2	FBLN1	FBLN2	FBN1	FBN2	IMPG1	IMPG2	KAL1	LAMA1	LAMA4	LAMB1	LAMC1	MATN1	MATN3	MEPE	MFAP5	MGP	MUC2	OPTC	PRELP	TFPI2
EXTRACELLULAR_REGION	> Genes annotated by the GO term GO:0005576. The space external to the outermost structure of a cell. For cells without external protective or external encapsulating structures this refers to space outside of the plasma membrane. This term covers the host cell environment outside an intracellular parasite.	A1BG	ACE2	ACHE	ADAMTS13	ADAMTS5	ADAMTS9	ADM	AFM	AGGF1	AGRN	AIMP1	AKR1B1	AMH	AMTN	AMY2A	ANG	ANGPT2	ANGPTL1	ANGPTL2	ANGPTL3	ANGPTL4	APCS	APLP1	APOA1	APOA1BP	APOA2	APOA5	APOD	APOE	APOL1	APP	AREG	ASIP	ATG4C	ATRN	BPIFA1	C19orf24	C1QA	C1QB	C2	C5	C8A	CABP4	CALCA	CARTPT	CAV3	CCL1	CCL13
EXTRACELLULAR_REGION_PART	> Genes annotated by the GO term GO:0044421. Any constituent part of the extracellular region, the space external to the outermost structure of a cell. For cells without external protective or external encapsulating structures this refers to space outside of the plasma membrane. This term covers constituent parts of the host cell environment outside an intracellular parasite.	ADAMTS13	ADAMTS5	ADAMTS9	ADM	AGRN	AIMP1	AKR1B1	AMH	AMTN	AMY2A	ANG	ANGPT2	ANGPTL1	ANGPTL2	ANGPTL3	APCS	APLP1	APOA1	APOA2	APOA5	APOD	APOL1	AREG	ASIP	ATRN	C19orf24	C1QA	C1QB	C2	C5	C8A	CALCA	CARTPT	CAV3	CCL1	CCL13	CCL14	CCL15	CCL2	CCL20	CCL22	CCL4	CCL7	CD248	CD5L	CDH13	CEACAM8	CETP
EXTRACELLULAR_SPACE	> Genes annotated by the GO term GO:0005615. That part of a multicellular organism outside the cells proper, usually taken to be outside the plasma membranes, and occupied by fluid.	ADM	AIMP1	AKR1B1	AMH	AMY2A	ANG	ANGPT2	ANGPTL1	ANGPTL2	ANGPTL3	APCS	APOA1	APOA2	APOA5	APOD	APOL1	AREG	ASIP	ATRN	C1QA	C1QB	C2	C5	C8A	CALCA	CARTPT	CCL1	CCL13	CCL14	CCL15	CCL2	CCL20	CCL22	CCL4	CCL7	CD5L	CDH13	CEACAM8	CETP	CFH	CFHR1	CFHR3	CFP	CHI3L1	CHI3L2	CLCA3P	COL25A1	COLQ
EXTRACELLULAR_STRUCTURE_ORGANIZATION_AND_BIOGENESIS	> Genes annotated by the GO term GO:0043062. A process that is carried out at the cellular level which results in the formation, arrangement of constituent parts, or disassembly of structures in the space external to the outermost structure of a cell. For cells without external protective or external encapsulating structures this refers to space outside of the plasma membrane, and also covers the…	ACAN	ACHE	AGRN	B4GALT7	CACNB2	CHRNA1	COL4A4	COL5A2	GHRL	KLK8	LAMC1	MUC5AC	MYH11	NF1	NLGN1	NRCAM	NRD1	PCDHB10	PCDHB11	PCDHB13	PCDHB14	PCDHB16	PCDHB2	PCDHB3	PCDHB4	PCDHB5	PCDHB6	PCDHB9	POU4F1	SPINK5	TNXB	UBB
EXTRINSIC_TO_MEMBRANE	> Genes annotated by the GO term GO:0019898. Loosely bound to one surface of a membrane, but not integrated into the hydrophobic region.	APC2	ARRB1	BST1	CNTFR	EEA1	EZR	FOLR3	GFRA2	GFRA3	GML	GNA14	GNAI1	GNAS	MUC16	PLAUR	PRNP	RGS19	SCUBE1	SYTL1	SYTL2	SYTL4	TAMM41	TDGF1	TGM3	UMOD
EXTRINSIC_TO_PLASMA_MEMBRANE	> Genes annotated by the GO term GO:0019897. Loosely bound to one surface of the plasma membrane, but not integrated into the hydrophobic region.	APC2	ARRB1	EEA1	GNA14	GNAI1	GNAS	RGS19	SCUBE1	SYTL1	SYTL2	SYTL4	TDGF1	TGM3
FATTY_ACID_BETA_OXIDATION	> Genes annotated by the GO term GO:0006635. The metabolic oxidation of a long-chain fatty acid by successive cycles of reactions during each of which the fatty acid is shortened by a two-carbon fragment removed as acetyl coenzyme A.	ACADM	ACADS	ACADVL	BDH2	CPT1A	CPT1B	ECH1	ECHS1	HADHB	PPARA	PPARD
FATTY_ACID_BIOSYNTHETIC_PROCESS	> Genes annotated by the GO term GO:0006633. The chemical reactions and pathways resulting in the formation of a fatty acid, any of the aliphatic monocarboxylic acids that can be liberated by hydrolysis from naturally occurring fats and oils. Fatty acids are predominantly straight-chain acids of 4 to 24 carbon atoms, which may be saturated or unsaturated; branched fatty acids and hydroxy fatty ac…	BRCA1	CD74	DEGS1	FADS1	FADS2	HPGD	LTA4H	MCAT	MIF	OXSM	PRG3	PTGDS	PTGES3	PTGS1
FATTY_ACID_METABOLIC_PROCESS	> Genes annotated by the GO term GO:0006631. The chemical reactions and pathways involving fatty acids, aliphatic monocarboxylic acids liberated from naturally occurring fats and oils by hydrolysis.	ABCD2	ACADM	ACADS	ACADSB	ACADVL	ACOT1	ACOT12	ACOT2	ACOT4	ACOT9	ACOX3	ADIPOR1	ADIPOR2	AKR1C2	AKR1C3	ALDH5A1	ALOX12	ALOX15B	BDH2	BRCA1	CD74	CPT1A	CPT1B	CROT	CYP2J2	CYP4A11	CYP4F2	CYP4F3	CYP4F8	DEGS1	ECH1	ECHS1	ECI2	FAAH	FADS1	FADS2	GLYAT	GNPAT	HACL1	HADHB	HAO1	HAO2	HPGD	LTA4H	MCAT	MIF	MLYCD	MSMO1
FATTY_ACID_OXIDATION	> Genes annotated by the GO term GO:0019395. The removal of one or more electrons from a fatty acid, with or without the concomitant removal of a proton or protons, by reaction with an electron-accepting substance, by addition of oxygen or by removal of hydrogen.	ACADM	ACADS	ACADVL	ADIPOR1	ADIPOR2	ALOX12	BDH2	CPT1A	CPT1B	ECH1	ECHS1	HACL1	HADHB	HAO1	HAO2	PPARA	PPARD	PPARGC1A
FEEDING_BEHAVIOR	> Genes annotated by the GO term GO:0007631. Behavior associated with the intake of food.	AGRP	BRS3	CARTPT	CCKAR	CCKBR	FYN	GALR2	GALR3	GCG	GHRL	GHSR	HCRTR1	HCRTR2	HTR2C	LEP	MC4R	MCHR1	NMUR2	NPW	NPY	PMCH	PPYR1	PYY	UBR3
FEMALE_GAMETE_GENERATION	> Genes annotated by the GO term GO:0007292. The complete process of formation and maturation of an ovum or female gamete from a primordial female germ cell.	AXIN1	BCL2L10	BMP15	BMPR1B	CGB	DMC1	DYNLL1	EREG	FSHB	FSHR	GDF9	LEFTY2	NPM2	PARN	SPO11	TOB2	USP9X
FEMALE_PREGNANCY	> Genes annotated by the GO term GO:0007565. The physiological processes that allow an embryo or foetus to develop within the body of a female animal. It covers the time from fertilization of a female ovum by a male spermatozoon until birth.	ADCYAP1	ADM	AGT	BYSL	CLIC5	COL16A1	CRH	CRHBP	CSH2	ENDOU	EPYC	FCGRT	FLT1	FSHB	GHRL	GHSR	HPGD	IDO1	INSL4	LIPE	LNPEP	OVGP1	OXTR	PPARD	PRLHR	PRLR	PSG1	PSG11	PSG3	PSG4	PSG5	PSG6	PSG7	PSG8	PSG9	PTHLH	PZP	RLN2	RPL29	SCGB1A1	SFRP4	SOD1	SPRR2A	SPRR2B	SPRR2C	SPRR2D	SPRR2E	SPRR2F
FOCAL_ADHESION	> Genes annotated by the GO term GO:0005925. Small region on the surface of a cell that anchors the cell to the extracellular matrix and that are points of termination of actin filaments.	ACTN1	ACTN2	ACTN3	AIF1L	BCAR1	EVL	LAYN	LIMA1	PTPRC	SORBS3	SRCIN1	TRIP6	VCL
FOCAL_ADHESION_FORMATION	> Genes annotated by the GO term GO:0048041. Establishment and maturation of focal adhesions, complexes of intracellular signaling and structural proteins which provide a structural link between the internal actin cytoskeleton and the ECM, and also function as a locus of signal transduction activity.	ACTN1	ACTN2	ACTN3	ACVRL1	PTEN	SORBS1	TAOK2	TESK2	THY1	TSC1
FUCOSYLTRANSFERASE_ACTIVITY	> Genes annotated by the GO term GO:0008417. Catalysis of the transfer of a fucosyl group to an acceptor molecule, typically another carbohydrate or a lipid.	FUT1	FUT10	FUT2	FUT4	FUT5	FUT6	FUT7	FUT8	FUT9	POFUT1
G1_PHASE	> Genes annotated by the GO term GO:0051318. Progression through G1 phase, one of two 'gap' phases in the cell cycle; G1 is the interval between the completion of DNA segregation (usually by mitosis or meiosis) and the beginning of DNA synthesis.	CDC23	CDC25C	CDC6	CDK10	CDK2	CDK6	CDKN1C	E2F1	FOXO4	GFI1B	MAP3K11	PRUNE2	RB1	TAF1	TBRG4
G1_PHASE_OF_MITOTIC_CELL_CYCLE	> Genes annotated by the GO term GO:0000080. Progression through G1 phase, one of two 'gap' phases in the mitotic cell cycle; G1 is the interval between the completion of mitosis and the beginning of DNA synthesis.	CDC23	CDC25C	CDC6	CDK10	CDK2	CDK6	CDKN1C	E2F1	FOXO4	GFI1B	MAP3K11	TAF1	TBRG4
G1_S_TRANSITION_OF_MITOTIC_CELL_CYCLE	> Genes annotated by the GO term GO:0000082. Progression from G1 phase to S phase of the mitotic cell cycle.	ACVR1	ACVR1B	BCAT1	CDC7	CDCA5	CDK4	CDKN1A	CDKN1B	CDKN2A	CDKN2C	CDKN2D	CDKN3	CUL1	CUL2	CUL3	CUL4A	CUL5	DBF4	GFI1	GSPT1	INHBA	LATS2	POLE	PPP6C	RCC1	SKP2	SPDYA
G2_M_TRANSITION_OF_MITOTIC_CELL_CYCLE	> Genes annotated by the GO term GO:0000086. Progression from G2 phase to M phase of the mitotic cell cycle.	ANAPC10	ANAPC4	ANAPC5	BIRC5	CDK2	CDKN1A	CDKN2A	CDKN2B	DDX11	KHDRBS1	LATS1	TPD52L1	USH1C
G_PROTEIN_COUPLED_RECEPTOR_ACTIVITY	> Genes annotated by the GO term GO:0004930. A receptor that binds an extracellular ligand and transmits the signal to a heterotrimeric G-protein complex. These receptors are characteristically seven-transmembrane receptors and are made up of hetero- or homodimers.	ADRA1A	ADRA1B	ADRA1D	ADRA2A	ADRA2B	ADRA2C	ADRB1	ADRB2	ADRB3	AGTR2	AVPR1A	AVPR1B	AVPR2	BAI1	BAI2	BAI3	BDKRB1	BDKRB2	BRS3	C3AR1	C5AR1	CALCRL	CCKAR	CCKBR	CD97	CELSR3	CHRM1	CHRM2	CHRM3	CHRM4	CHRM5	CMKLR1	CNR1	CNR2	CRHR1	CRHR2	CRY1	CXCR2	CYSLTR1	DRD1	DRD2	DRD3	DRD4	DRD5	ELTD1	EMR1	EMR2	EMR3
G_PROTEIN_COUPLED_RECEPTOR_BINDING	> Genes annotated by the GO term GO:0001664. Interacting selectively with a G-protein-coupled receptor.	C5	CALCA	CCL1	CCL11	CCL13	CCL15	CCL16	CCL17	CCL18	CCL19	CCL2	CCL20	CCL21	CCL22	CCL23	CCL24	CCL25	CCL26	CCL27	CCL28	CCL3	CCL4	CCL5	CCL7	CCL8	CCR2	CKLF	CORT	CX3CL1	CXCL1	CXCL10	CXCL11	CXCL12	CXCL13	CXCL14	CXCL16	CXCL2	CXCL3	CXCL5	CXCL6	CXCL9	GHRH	GHRL	IL8	PF4	PROK2	PSMC5	REEP1
G_PROTEIN_COUPLED_RECEPTOR_PROTEIN_SIGNALING_PATHWAY	> Genes annotated by the GO term GO:0007186. The series of molecular signals generated as a consequence of a G-protein coupled receptor binding to its physiological ligand.	ABCA1	ACR	ADCY7	ADCYAP1	ADORA2B	ADORA3	ADRA1A	ADRA1B	ADRA1D	ADRA2A	ADRA2B	ADRA2C	ADRB1	ADRB2	ADRB3	AGRN	AGRP	AGTR1	AKAP12	AKT1	ANG	APLNR	APOA1	APOC3	APOE	ARHGEF11	AVPR1A	AVPR1B	AVPR2	AZU1	BCAR1	BDKRB2	BUD31	C3	C3AR1	C5	C5AR1	CALCA	CALCR	CALCRL	CALM3	CALY	CAP1	CAP2	CASR	CCBP2	CCKAR	CCKBR
G_PROTEIN_SIGNALING_ADENYLATE_CYCLASE_ACTIVATING_PATHWAY	> Genes annotated by the GO term GO:0007189. The series of molecular signals generated as a consequence of a G-protein coupled receptor binding to its physiological ligand, followed by activation of adenylyl cyclase and a subsequent increase in the concentration of cyclic AMP.	ACR	ADCY7	ADCYAP1	ADORA2B	ADORA3	ADRB1	ADRB2	ADRB3	AVPR2	CALCA	CALCR	CAP1	CAP2	CRHR1	DRD1	DRD5	EDNRA	GHRH	GHRHR	GIPR	GLP1R	GNAS	GPR3	P2RY11	PTHLH
G_PROTEIN_SIGNALING_ADENYLATE_CYCLASE_INHIBITING_PATHWAY	> Genes annotated by the GO term GO:0007193. The series of molecular signals generated as a consequence of a G-protein coupled receptor binding to its physiological ligand, followed by inhibition of adenylyl cyclase and a subsequent decrease in the concentration of cyclic AMP.	CHRM5	CORT	DRD2	GRM4	MCHR1	NPY1R	NPY2R	OPRK1	OPRL1	RGS1
G_PROTEIN_SIGNALING_COUPLED_TO_CAMP_NUCLEOTIDE_SECOND_MESSENGER	> Genes annotated by the GO term GO:0007188. The series of molecular signals generated as a consequence of a G-protein coupled receptor binding to its physiological ligand, followed by modulation of adenylyl cyclase activity and a subsequent change in the concentration of cyclic AMP.	ACR	ADCY7	ADCYAP1	ADORA2B	ADORA3	ADRA1B	ADRA1D	ADRA2A	ADRB1	ADRB2	ADRB3	AVPR2	CALCA	CALCR	CAP1	CAP2	CCR2	CCR3	CHRM2	CHRM5	CORT	CRHR1	CRHR2	DRD1	DRD2	DRD5	EDNRA	EDNRB	FPR1	GABBR1	GABBR2	GALR1	GALR2	GALR3	GCGR	GHRH	GHRHR	GIPR	GLP1R	GLP2R	GNAI2	GNAI3	GNAS	GPR3	GRK5	GRM2	GRM3	GRM4
G_PROTEIN_SIGNALING_COUPLED_TO_CYCLIC_NUCLEOTIDE_SECOND_MESSENGER	> Genes annotated by the GO term GO:0007187. The series of molecular signals generated as a consequence of a G-protein coupled receptor binding to its physiological ligand, followed by modulation of a nucleotide cyclase activity and a subsequent change in the concentration of a cyclic nucleotide.	ACR	ADCY7	ADCYAP1	ADORA2B	ADORA3	ADRA1B	ADRA1D	ADRA2A	ADRB1	ADRB2	ADRB3	AVPR2	CALCA	CALCR	CALCRL	CAP1	CAP2	CCL2	CCR1	CCR2	CCR3	CHRM2	CHRM5	CNR1	CNR2	CORT	CRHR1	CRHR2	DRD1	DRD2	DRD5	EDNRA	EDNRB	FPR1	GABBR1	GABBR2	GALR1	GALR2	GALR3	GCGR	GHRH	GHRHR	GIPR	GLP1R	GLP2R	GNAI2	GNAI3	GNAS
G_PROTEIN_SIGNALING_COUPLED_TO_IP3_SECOND_MESSENGERPHOSPHOLIPASE_C_ACTIVATING	> Genes annotated by the GO term GO:0007200. The series of molecular signals generated as a consequence of a G-protein coupled receptor binding to its physiological ligand, followed by the activation of phospholipase C and the subsequent release of inositol trisphosphate.	AGTR1	ANG	AVPR1A	AVPR1B	AZU1	BUD31	C5AR1	CALCA	CCKAR	CCKBR	CHRM1	CHRM2	CXCR2	DRD1	DRD2	EDN2	EDNRA	EDNRB	EGFR	F2RL3	GAP43	GNA15	GNAQ	GRM5	HOMER1	HRH1	HTR2B	LPAR2	LTB4R	MC3R	NMBR	NMUR1	NMUR2	P2RY1	P2RY11	P2RY2	P2RY4	P2RY6	PARD3	PICK1	PLCB2	PPAP2A	PRKD3	S1PR4	TACR1
GABA_RECEPTOR_ACTIVITY	> Genes annotated by the GO term GO:0016917. Combining with gamma-aminobutyric acid (GABA, 4-aminobutyrate), an amino acid which acts as a neurotransmitter in some organisms, to initiate a change in cell activity.	GABBR1	GABBR2	GABRA1	GABRB1	GABRB2	GABRB3	GABRD	GABRE	GABRP	GABRR1	GABRR2
GALACTOSYLTRANSFERASE_ACTIVITY	> Genes annotated by the GO term GO:0008378. Catalysis of the transfer of a galactosyl group to an acceptor molecule, typically another carbohydrate or a lipid.	A4GALT	B3GALNT1	B3GALT2	B3GALT4	B3GALT5	B3GNT6	B4GALT1	B4GALT2	B4GALT3	B4GALT4	B4GALT5	B4GALT6	B4GALT7	C1GALT1	ITGA2B	UGT8
GAMETE_GENERATION	> Genes annotated by the GO term GO:0007276. The generation and maintenance of gametes. A gamete is a haploid reproductive cell.	ABCB9	ADAM18	ADAM28	ADAM29	AXIN1	BAX	BCL2L10	BCL2L2	BMP15	BMPR1B	BPY2	BRD2	CCNA1	CCT6B	CDY1	CDY2B	CDYL	CEP57	CGB	CHEK1	CSNK2A2	DAZAP1	DAZL	DDX25	DEAF1	DEDD	DMC1	DNAH9	DNAJB13	DUSP13	DYNLL1	EREG	FOXJ1	FSHB	FSHR	GDF9	GGN	GPR64	H1FNT	HIST1H1A	HIST1H1T	HMGCR	HOXA10	HSF2BP	HSPA2	IFT81	INSL3	JAG2
GATED_CHANNEL_ACTIVITY	> Genes annotated by the GO term GO:0022836. Catalysis of the transmembrane transfer of a solute by a channel that opens in response to a specific stimulus.	ACCN1	CACNA1A	CACNA1B	CACNA1C	CACNA1D	CACNA1E	CACNA1F	CACNA1G	CACNA1H	CACNA1S	CACNA2D1	CACNB1	CACNB2	CACNB3	CACNB4	CACNG1	CACNG2	CACNG4	CACNG5	CCT8L2	CFTR	CHRNA1	CHRNA2	CHRNA3	CHRNA4	CHRNA6	CHRNA7	CHRNB2	CHRNB3	CHRNB4	CHRND	CHRNE	CLCN1	CLCN2	CLCN3	CLCN4	CLCNKA	CLCNKB	CNGA3	CNGB1	GLRA1	GLRA2	GLRB	HTR3A	HTR3B	HVCN1	KCNA1	KCNA10
GENE_SILENCING	> Genes annotated by the GO term GO:0016458. Any mechanism, at the level of transcription or post-transcription, causing long-term gene inactivation.	CHMP1A	DGCR8	DICER1	HDAC5	HELLS	SCMH1	SIRT1	SIRT4	SIRT5	TNP1
GENERAL_RNA_POLYMERASE_II_TRANSCRIPTION_FACTOR_ACTIVITY	> Genes annotated by the GO term GO:0016251. Any function that supports basal (unregulated) transcription of genes by core RNA polymerase II. Five general transcription factors are necessary and sufficient for such basal transcription in yeast: TFIIB, TFIID, TFIIE, TFIIF, TFIIH and TATA-binding protein (TBF).	ABT1	CNOT2	GTF2A1	GTF2B	GTF2F1	GTF2F2	GTF2H1	GTF2I	MED1	MED12	MED13	MED14	MED17	MED20	MED24	MED26	MED30	MED4	PPARGC1A	PPARGC1B	TAF11	TAF12	TAF13	TAF1A	TAF1C	TAF4	TAF6	TAF7	TAF9	TBP	TCEA1	THRAP3
GENERATION_OF_A_SIGNAL_INVOLVED_IN_CELL_CELL_SIGNALING	> Genes annotated by the GO term GO:0003001. The cellular process by which a physical entity or change in state, a signal, is created that originates in one cell and is used to transfer information to another cell. This process begins with the initial formation of the signal and ends with the mature form and placement of the signal.	BAIAP3	CARTPT	FAM3B	FAM3D	GCK	GHRH	GHRL	GHSR	GRM4	HRH3	IL11	INHA	INHBA	INHBB	KCNMB4	LIF	NLGN1	OSM	RAB3A	RIMS1	SCG5	2017-09-05	SNAP25	SNAPIN	SNCAIP	STX1A	SYN3	SYT1	TBX3
GENERATION_OF_NEURONS	> Genes annotated by the GO term GO:0048699. The process by which nerve cells are generated. This includes the production of neuroblasts and their differentiation into neurons.	AGRN	ALS2	AMIGO1	APOE	ARTN	ATP2B2	BAI1	BAIAP2	BRSK2	BTG4	CDK5	CDK5R1	CIT	CNTN4	CYFIP1	DPYSL5	DTX1	FARP2	FEZ1	FEZ2	GDNF	GHRL	GLI2	KAL1	KCNIP2	KLK8	KRT2	LAMB1	LDB1	LMX1B	LRRC4C	LST1	MAP1S	MAPT	MDGA1	MDGA2	NF1	NLGN1	NPTN	NRCAM	NRP1	NRP2	NRTN	NRXN1	NRXN3	NTNG1	NTNG2	OPHN1
GENERATION_OF_PRECURSOR_METABOLITES_AND_ENERGY	> Genes annotated by the GO term GO:0006091. The chemical reactions and pathways resulting in the formation of precursor metabolites, substances from which energy is derived, and the processes involved in the liberation of energy from these substances.	ACAA1	ACADVL	ACO2	ADH7	ADIPOQ	ADRB3	AKR1C1	AKR1C3	AKR1D1	ALDH3A1	ALDH5A1	ALDH9A1	AOC3	APOM	AQP7	ASIP	ATPIF1	AVP	AVPR1A	BCS1L	BLVRA	C16orf7	CDO1	CEBPA	COX17	CRAT	CROT	CYB5R2	CYCS	CYP1B1	CYP24A1	CYP4F11	DDO	DHRS2	DHRS4	DLST	DUOX1	DUOX2	DYRK2	ECH1	ENOX2	ENPP1	EPM2A	FDXR	FECH	FXN	GAA	GBE1
GLAND_DEVELOPMENT	> Genes annotated by the GO term GO:0048732. The process whose specific outcome is the progression of a gland over time, from its formation to the mature structure. A gland is an organ specialised for secretion.	ELF3	ERBB2	FOXE1	GCM2	GLI2	MDK	NF1	NOTCH4	NR0B1	SHH	TBX1	TBX3	TDGF1
GLIOGENESIS	> Genes annotated by the GO term GO:0042063. The process by which glial cells are generated. This includes the production of glial progenitors and their differentiation into mature glia.	AZU1	CDK6	EIF2B1	EIF2B2	EIF2B3	EIF2B4	EIF2B5	NF1	NF2	SLIT2	SOD1
GLUCAN_METABOLIC_PROCESS	> Genes annotated by the GO term GO:0006073. The chemical reactions and pathways involving glucans, polysaccharides consisting only of glucose residues.	DYRK2	EPM2A	GAA	GCK	GSK3B	GYG2	GYS2	MGAM	PYGB	PYGM
GLUCOSAMINE_METABOLIC_PROCESS	> Genes annotated by the GO term GO:0006041. The chemical reactions and pathways involving glucosamine (2-amino-2-deoxyglucopyranose), an aminodeoxysugar that occurs in combined form in chitin.	CHIA	CHIT1	CHST2	CHST4	CHST5	CHST6	CHST7	EXTL2	GNPDA1	LARGE	NAGK	SLC35A3	UAP1
GLUCOSE_CATABOLIC_PROCESS	> Genes annotated by the GO term GO:0006007. The chemical reactions and pathways resulting in the breakdown of glucose, the aldohexose gluco-hexose.	ALDOA	ALDOB	ECD	GAPDHS	HK1	PFKFB1	PFKL	PFKM	PGD	PGLS	TKTL1
GLUCOSE_METABOLIC_PROCESS	> Genes annotated by the GO term GO:0006006. The chemical reactions and pathways involving glucose, the aldohexose gluco-hexose. D-glucose is dextrorotatory and is sometimes known as dextrose; it is an important source of energy for living organisms and is found free as well as combined in homo- and hetero-oligosaccharides and polysaccharides.	ACN9	AKR1A1	ALDOA	ALDOB	ARPP19	ATF4	BRS3	ECD	G6PD	GAPDHS	GCK	HK1	INS	IRS2	PDK1	PDK2	PDK3	PDK4	PFKFB1	PFKL	PFKM	PGD	PGLS	PPARGC1A	SLC25A10	TKTL1	UGDH	UGP2
GLUTAMATE_RECEPTOR_ACTIVITY	> Genes annotated by the GO term GO:0008066. Combining with glutamate to initiate a change in cell activity.	GABBR1	GABBR2	GRIA1	GRIA2	GRIK1	GRIK2	GRIK3	GRIK4	GRIK5	GRIN2A	GRIN2B	GRIN2C	GRM1	GRM2	GRM3	GRM4	GRM5	GRM6	GRM7	GRM8
GLUTAMATE_SIGNALING_PATHWAY	> Genes annotated by the GO term GO:0007215. The series of molecular signals generated as a consequence of glutamate binding to a cell surface receptor.	CDK5R1	GRIA3	GRIA4	GRID2	GRIK1	GRIK2	GRIK3	GRIK4	GRIN2A	GRIN2B	GRIN2C	GRM4	GRM5	GRM6	HOMER1	HOMER2	HOMER3
GLUTAMINE_FAMILY_AMINO_ACID_METABOLIC_PROCESS	> Genes annotated by the GO term GO:0009064. The chemical reactions and pathways involving amino acids of the glutamine family, comprising arginine, glutamate, glutamine and proline.	ALDH18A1	ALDH4A1	ARG1	ASL	ASRGL1	DDAH1	DDAH2	GAD1	GAD2	GCLC	GCLM	GLUD1	GLUD2	PYCR1
GLUTATHIONE_TRANSFERASE_ACTIVITY	> Genes annotated by the GO term GO:0004364. Catalysis of the reaction: R-X + glutathione = H-X + R-S-glutathione. R may be an aliphatic, aromatic or heterocyclic group; X may be a sulfate, nitrile or halide group.	GSTA2	GSTA3	GSTA4	GSTM1	GSTM2	GSTM3	GSTM4	GSTM5	GSTT1	GSTT2	GSTZ1	LTC4S	MGST1	MGST2	MGST3
GLYCEROPHOSPHOLIPID_BIOSYNTHETIC_PROCESS	> Genes annotated by the GO term GO:0046474. The chemical reactions and pathways resulting in the formation of glycerophospholipids, any derivative of glycerophosphate that contains at least one O-acyl, O-alkyl, or O-alkenyl group attached to the glycerol residue.	AGPAT1	AGPAT2	APOA1	CD81	DPM1	DPM2	DPM3	GPAA1	IMPA1	LCAT	PCYT1B	PEMT	PI4K2A	PI4KA	PI4KB	PIGA	PIGB	PIGC	PIGF	PIGG	PIGH	PIGK	PIGO	PIGS	PIGT	PIGU	PIGV	PIGY	PIGZ	PIK3C2A
GLYCEROPHOSPHOLIPID_METABOLIC_PROCESS	> Genes annotated by the GO term GO:0006650. The chemical reactions and pathways involving glycerophospholipids, any derivative of glycerophosphate that contains at least one O-acyl, O-alkyl, or O-alkenyl group attached to the glycerol residue.	AGPAT1	AGPAT2	APOA1	CD81	CETP	DPM1	DPM2	DPM3	GPAA1	IMPA1	IP6K1	IP6K2	IP6K3	LCAT	PCYT1B	PEMT	PI4K2A	PI4KA	PI4KB	PIGA	PIGB	PIGC	PIGF	PIGG	PIGH	PIGK	PIGO	PIGS	PIGT	PIGU	PIGV	PIGY	PIGZ	PIK3C2A	PIK3R1	PIP5K1A	PITPNM3	PLA1A	PLA2G4B	PLA2G4C	PTEN	SERINC1	SERINC2	SERINC5	SMG1	TAZ
GLYCOLIPID_METABOLIC_PROCESS	> Genes annotated by the GO term GO:0006664. The chemical reactions and pathways involving glycolipids, compounds containing (usually) 1-4 linked monosaccharide residues joined by a glycosyl linkage to a lipid.	B3GNT5	B4GALNT1	CLN3	CLN6	GBGT1	GLA	LARGE	NEU3	PSAP	ST3GAL6	ST6GALNAC4	ST6GALNAC6	ST8SIA1	ST8SIA3	ST8SIA5	UGCG
GLYCOPROTEIN_BIOSYNTHETIC_PROCESS	> Genes annotated by the GO term GO:0009101. The chemical reactions and pathways resulting in the formation of glycoproteins, any protein that contains covalently bound glycose (i.e. monosaccharide) residues other than as a moiety of nucleic acid; the glycose occurs most commonly as oligosaccharide or fairly small polysaccharide but occasionally as monosaccharide.	A4GNT	ALG1	ALG12	ALG2	ALG5	ALG6	ALG8	ALK	B3GALNT1	B3GALT2	B3GALT4	B3GALT5	B3GNT5	BACE2	CD37	COG2	COG3	COG7	DOLPP1	DPM1	DPM2	DPM3	FUT1	FUT10	FUT2	FUT4	FUT5	FUT6	FUT7	FUT8	FUT9	GAL3ST1	GALNT1	GALNT2	GALNT6	GALNT7	GCNT1	GCNT3	GCNT4	GYPC	IL17A	KEL	LARGE	LDLR	LIPA	LIPC	LRP2	MAGT1
GLYCOPROTEIN_CATABOLIC_PROCESS	> Genes annotated by the GO term GO:0006516. The chemical reactions and pathways resulting in the breakdown of glycoproteins, any protein that contains covalently bound glycose (i.e. monosaccharide) residues other than as a moiety of nucleic acid; the glycose occurs most commonly as oligosaccharide or fairly small polysaccharide but occasionally as monosaccharide.	ABCG1	ADAMTS9	AGA	APH1A	CLN3	MAN2B1	MGEA5	NCSTN	NGLY1	PSEN1	PSEN2	PSENEN
GLYCOPROTEIN_METABOLIC_PROCESS	> Genes annotated by the GO term GO:0009100. The chemical reactions and pathways involving glycoproteins, any protein that contains covalently bound glycose (i.e. monosaccharide) residues other than as a moiety of nucleic acid; the glycose occurs most commonly as oligosaccharide or fairly small polysaccharide but occasionally as monosaccharide.	A4GNT	ABCG1	ACHE	ADAMTS9	AGA	ALG1	ALG12	ALG2	ALG5	ALG6	ALG8	ALK	APH1A	APOA4	B3GALNT1	B3GALT2	B3GALT4	B3GALT5	B3GNT5	BACE1	BACE2	CD37	CLN3	COG2	COG3	COG7	DOLPP1	DPM1	DPM2	DPM3	ERP44	FUT1	FUT10	FUT2	FUT4	FUT5	FUT6	FUT7	FUT8	FUT9	GAL3ST1	GALNT1	GALNT2	GALNT6	GALNT7	GCNT1	GCNT3	GCNT4
GLYCOSAMINOGLYCAN_BINDING	> Genes annotated by the GO term GO:0005539. Interacting selectively with any glycan (polysaccharide) containing a substantial proportion of aminomonosaccharide residues.	AAMP	ACAN	ANG	APOA5	CHODL	COL13A1	COL25A1	EPYC	FGF10	FGFBP1	FSTL1	HABP2	HBEGF	HDGF	IMPG2	LAYN	LPL	LRPAP1	MDK	ODZ1	PF4	PODXL2	POSTN	RPL29	SERPINA5	STAB2	TGFBR3	THBS2	THBS4	TNFAIP6	TNXB	VCAN	VEGFA	ZNF146
GLYCOSPHINGOLIPID_METABOLIC_PROCESS	> Genes annotated by the GO term GO:0006687. The chemical reactions and pathways involving glycosphingolipids, any compound with residues of sphingoid and at least one monosaccharide.	B4GALNT1	CLN3	CLN6	GLA	LARGE	NEU3	PSAP	ST6GALNAC6	ST8SIA1	ST8SIA3	ST8SIA5	UGCG
GOLGI_APPARATUS	> Genes annotated by the GO term GO:0005794. A compound membranous cytoplasmic organelle of eukaryotic cells, consisting of flattened, ribosome-free vesicles arranged in a more or less regular stack. The Golgi apparatus differs from the endoplasmic reticulum in often having slightly thicker membranes, appearing in sections as a characteristic shallow semicircle so that the convex side (cis or ent…	ABCG1	ACHE	ACO1	ADAM10	AFTPH	ANK3	AP1G1	AP1G2	AP1S1	AP3B1	AP3B2	AP3D1	AP3S2	AP4B1	AP4M1	APH1A	ARAP1	ARCN1	ARFGEF2	ARFIP1	ARL1	ATP1A3	ATP2C1	ATP7A	ATP7B	ATXN2	AVPR2	B3GALT5	B3GALT6	B4GALT1	B4GALT7	BACE1	BET1	BET1L	BNIP3	CALU	CAV1	CBY1	CCDC88A	CEP57	CHST10	CHST2	CHST4	CHST5	CHST6	CLASP1	CLASP2	CLCN3
GOLGI_APPARATUS_PART	> Genes annotated by the GO term GO:0044431. Any constituent part of the Golgi apparatus, a compound membranous cytoplasmic organelle of eukaryotic cells, consisting of flattened, ribosome-free vesicles arranged in a more or less regular stack.	ADAM10	AFTPH	AP1G2	AP1S1	AP3B2	AP4B1	AP4M1	ARCN1	ARFGEF2	ARFIP1	ATP2C1	ATP7A	ATP7B	ATXN2	B3GALT6	B4GALT1	BET1	BNIP3	CAV1	CBY1	CHST2	CHST4	CLN3	COG1	COG2	COG3	COG4	COG5	COG6	COG7	COG8	COPA	COPB1	COPB2	COPE	COPG	COPG2	COPZ1	COX18	CSPG5	DNM1L	DOPEY1	DOPEY2	ENTPD4	FIS1	FURIN	GGA2	GGA3
GOLGI_ASSOCIATED_VESICLE	> Genes annotated by the GO term GO:0005798. Any vesicle associated with the Golgi complex and involved in mediating transport within the Golgi or between the Golgi and other parts of the cell.	ADAM10	AFTPH	AP1G2	AP1S1	AP3B2	ARCN1	ATP7A	COPA	COPB1	COPB2	COPE	COPG	COPG2	COPZ1	CSPG5	FURIN	GOPC	IGF2R	KIAA0368	LDLRAP1	OCRL	PI4KA	RAB14	RASSF9	SPG21	STEAP2	SYNRG	TYR	VPS45
GOLGI_MEMBRANE	> Genes annotated by the GO term GO:0000139. The lipid bilayer surrounding any of the compartments of the Golgi apparatus.	AFTPH	AP1G2	AP1S1	ARFGEF2	ARFIP1	ATP2C1	ATP7A	BET1	BNIP3	CAV1	CLN3	COG2	COPB1	COX18	CSPG5	DOPEY1	DOPEY2	ENTPD4	FIS1	GLG1	GNAS	GOLGA3	GOLGB1	ICA1	LARGE	LDLRAP1	LMAN1	MALL	MAN1C1	MAP4K2	PCSK7	QSOX1	RASSF9	RER1	RHOT1	RHOT2	SGMS1	SGMS2	STEAP2	STX10	SYNRG	TAPBP	TRIM23	USO1	VAMP4
GOLGI_STACK	> Genes annotated by the GO term GO:0005795. The set of thin, flattened membrane-bounded compartments, called cisternae, that form the central portion of the Golgi complex. The stack usually comprises cis, medial, and trans cisternae; the cis- and trans-Golgi networks are not considered part of the stack.	AP4M1	B3GALT6	B4GALT1	CLN3	GOLGA5	GOLGB1	NECAB3	OCRL	RAB14	RAB30	SGMS1	TRAPPC4	ZFYVE1
GOLGI_VESICLE_TRANSPORT	> Genes annotated by the GO term GO:0048193. The directed movement of substances into, out of or within the Golgi apparatus, mediated by vesicles.	AP3B2	BET1	COG2	COG3	COG7	COPB1	COPB2	COPE	COPG2	COPZ1	DOPEY1	DOPEY2	ERGIC1	ERGIC2	ERGIC3	EXOC5	GBF1	GOLGA5	GOSR1	GOSR2	KIF1C	KRT18	LMAN1	LMAN2L	MON2	NAPA	NAPG	NRBP1	OPTN	RAB14	RAB2A	RER1	SCAMP1	SCAMP2	SCAMP3	SEC22A	SEC22B	SEC22C	SNAP23	STEAP2	STX16	STX18	STX7	TMED10	TMX1	USE1	YKT6	ZW10
GROWTH	> Genes annotated by the GO term GO:0040007. The increase in size or mass of an entire organism, a part of an organism or a cell.	ACVR1B	ALOX12	ALOX15B	APBB1	APBB2	APOA5	BBC3	BCAR1	BCL6	BIN3	BMP10	BMPR1B	BNIPL	CAPRIN2	CDA	CDHR2	CDK11A	CDK11B	CDKN1A	CDKN1B	CDKN2A	CDKN2AIP	CDKN2C	CDKN2D	COL4A4	DCBLD2	DERL2	DLC1	DMBX1	ENO1	EREG	FAM107A	FGF20	GHR	GHRH	GHSR	GLI2	IL2	ING4	ING5	INHBA	IP6K2	KLK8	MTOR	NDUFA13	NDUFS3	NOL8	NOP58
GROWTH_CONE	> Genes annotated by the GO term GO:0030426. The migrating motile tip of a growing nerve cell axon or dendrite.	ANG	APBB1	APBB2	CDK5	CDK5R1	ERC2	MAPT	NRSN1	OTX2	THY1
GROWTH_FACTOR_ACTIVITY	> Genes annotated by the GO term GO:0008083. The function that stimulates a cell to grow or proliferate. Most growth factors have other actions besides the induction of cell growth or proliferation.	AREG	BDNF	BTC	CLCF1	CLEC11A	CSF1	CSF2	CSF3	CSPG5	DKK1	EGF	EPGN	ERAP1	FGF1	FGF10	FGF11	FGF12	FGF13	FGF14	FGF16	FGF17	FGF18	FGF3	FGF4	FGF6	FGF7	FGF9	GDF10	GDF5	GDF9	GRN	IL12B	IL1RN	IL2	IL21	IL3	IL36RN	IL4	IL5	IL7	INHA	INHBA	JAG2	MSTN	NDP	NTF4	NUDT6	OSGIN1
GROWTH_FACTOR_BINDING	> Genes annotated by the GO term GO:0019838. Interacting selectively with any growth factor, proteins or polypeptides that stimulate a cell or organism to grow or proliferate.	A2M	ACVR1	ACVR1B	ACVR2B	ACVRL1	API5	CEP57	CSF2RB	CTGF	HAX1	IGF1R	IGFALS	IGFBP1	IL10RA	IL10RB	IL1R1	IL2RA	IL2RB	IL2RG	IL3RA	IL4R	IL5RA	IL6R	IL6ST	IL7R	IL9R	INS	NRD1	NTRK1	NTRK2	NTRK3	TGFBR1
GTP_BINDING	> Genes annotated by the GO term GO:0005525. Interacting selectively with GTP, guanosine triphosphate.	ARF3	ARF6	ARFIP2	ARHGEF5	ARL3	ARL8A	ARL8B	CLP1	DRG2	EEF1A1	EIF2B2	GBP1	GBP2	GEM	GNL1	GNL3	GTPBP1	GTPBP4	GTPBP6	HBS1L	MX1	NCF1	NME1	NMUR2	RAB22A	RAB26	RALA	RALB	RAN	RAP2B	RHEB	RHOB	RHOH	RIT1	RIT2	RND3	RRAGA	RRAGB	RRAGC	SCG5	SEPHS1	2017-09-06	2017-09-07	TGM3	TPX2	TRIM23
GTPASE_ACTIVATOR_ACTIVITY	> Genes annotated by the GO term GO:0005096. Increases the activity of a GTPase, an enzyme that catalyzes the hydrolysis of GTP.	ABR	ADAP1	ALDH1A1	ARAP1	ARAP3	ARFGAP3	ARFGEF1	ARHGAP10	ARHGAP27	ARHGAP29	ARHGAP4	ARHGAP5	ARHGEF10L	BCR	BNIP2	CDC42EP2	CHN2	DLC1	DOCK1	DOCK4	ERRFI1	GMIP	MYO9B	NF1	OPHN1	PREX1	PREX2	PTPLAD1	RAB3GAP1	RAB3GAP2	RABGAP1	RACGAP1	RALBP1	RANGAP1	RAP1GAP	RAPGEF2	RASA1	RASA2	RASA3	RASA4	RASAL1	RASAL2	RASGRP3	RGS1	RGS11	RGS12	RGS14	RGS16
GTPASE_ACTIVITY	> Genes annotated by the GO term GO:0003924. Catalysis of the reaction: GTP + H2O = GDP + phosphate.	AGAP2	ARF1	ARF3	ARF4	ARF5	ARF6	ARFRP1	ARHGAP5	ARL1	ARL4A	ARL4C	ARL4D	CDC42	DIRAS3	DNM1	DNM1L	EFTUD2	EIF2S3	EIF5	GNA11	GNA12	GNA13	GNA14	GNA15	GNAI1	GNAI2	GNAI3	GNAL	GNAO1	GNAQ	GNAS	GNAZ	GNB1	GNB2	GNB3	GNG10	GNG11	GNG3	GNGT1	GSPT1	GTPBP2	GTPBP4	MRAS	MX2	NCF1	NUDT1	OPA1	RAB11B
GTPASE_BINDING	> Genes annotated by the GO term GO:0051020. Interacting selectively with a GTPase, any enzyme that catalyzes the hydrolysis of GTP.	ABCA1	ALS2	ARFIP2	ARHGEF2	CDC42EP2	CDC42EP5	CYFIP1	DMXL2	DOCK4	FGD1	FGD2	FGD4	FGD5	FGD6	GGA2	GGA3	GOLGA5	IPO5	IPO7	IPO8	IPO9	PARD6A	PLCE1	RAB3GAP1	RALBP1	RANBP1	RANBP2	RANBP3	RANBP9	RAPGEF6	RASA1	RILP	RTKN	SGSM3
GTPASE_REGULATOR_ACTIVITY	> Genes annotated by the GO term GO:0030695. Modulates the rate of GTP hydrolysis by a GTPase.	ABR	ADAP1	ALDH1A1	ALS2	ANKRD27	ARAP1	ARAP3	ARFGAP3	ARFGEF1	ARHGAP10	ARHGAP27	ARHGAP29	ARHGAP4	ARHGAP5	ARHGDIA	ARHGDIB	ARHGDIG	ARHGEF1	ARHGEF10L	ARHGEF11	ARHGEF17	ARHGEF2	ARHGEF3	ARL2	ARL2BP	BCR	BNIP2	CDC42EP2	CDC42SE1	CHN2	CYTH1	CYTH2	CYTH3	CYTH4	DIS3	DLC1	DOCK1	DOCK2	DOCK4	EIF2B1	EIF2B2	EIF2B3	EIF2B4	EIF2B5	ERRFI1	FARP1	FARP2	FGD1
GUANYL_NUCLEOTIDE_BINDING	> Genes annotated by the GO term GO:0019001. Interacting selectively with guanyl nucleotides, any compound consisting of guanosine esterified with (ortho)phosphate.	ARF3	ARF6	ARFIP2	ARHGEF5	ARL3	ARL8A	ARL8B	CLP1	DRG2	EEF1A1	EIF2B2	GBP1	GBP2	GEM	GNL1	GNL3	GTPBP1	GTPBP4	GTPBP6	HBS1L	MX1	NCF1	NME1	NMUR2	RAB22A	RAB26	RALA	RALB	RAN	RAP2B	RERG	RHEB	RHOB	RHOH	RIT1	RIT2	RND3	RRAGA	RRAGB	RRAGC	SCG5	SEPHS1	2017-09-06	2017-09-07	TGM3	TPX2	TRIM23
GUANYL_NUCLEOTIDE_EXCHANGE_FACTOR_ACTIVITY	> Genes annotated by the GO term GO:0005085. Stimulates the exchange of guanyl nucleotides by a GTPase. Under normal cellular physiological conditions, the concentration of GTP is higher than that of GDP, favoring the replacement of GDP by GTP in association with the GTPase.	ALS2	ANKRD27	ARHGEF1	ARHGEF11	ARHGEF17	ARHGEF2	ARHGEF3	CYTH1	CYTH2	CYTH3	CYTH4	DOCK2	EIF2B1	EIF2B2	EIF2B3	EIF2B4	EIF2B5	FARP1	FARP2	FGD1	FGD2	FGD4	FGD5	FGD6	GBF1	HERC1	KALRN	MADD	NET1	PLCE1	PREX1	PREX2	RAPGEF2	RAPGEF3	RAPGEF4	RAPGEF5	RAPGEF6	RAPGEFL1	RASGRP4	RCBTB2	RCC1	SERGEF	SOS1	TIAM1	TIAM2	TRIO
HEART_DEVELOPMENT	> Genes annotated by the GO term GO:0007507. The process whose specific outcome is the progression of the heart over time, from its formation to the mature structure. The heart is a hollow, muscular organ, which, by contracting rhythmically, keeps up the circulation of the blood.	ADAP2	ALPK3	BMP10	BMP2	CASQ2	CBY1	CITED2	DVL1	DVL3	ECE2	ERBB2	FBN1	FGF12	GATA4	GLI2	HAND1	HAND2	IRX4	MKKS	MYBPC3	MYH11	MYH6	MYH7	NCOA6	NF1	NKX2-6	PLCE1	POU6F1	SHH	SHOX2	SRI	TAZ	TBX1	TBX5	TDGF1	TGFB2	VANGL2
HELICASE_ACTIVITY	> Genes annotated by the GO term GO:0004386. Catalysis of the unwinding of a DNA or RNA duplex.	ATRX	CHD1	CHD2	CHD3	CHD4	DDX1	DDX10	DDX17	DDX18	DDX20	DDX21	DDX23	DDX25	DDX39A	DDX3X	DDX43	DDX54	DDX56	DDX6	DHX15	DHX16	DHX38	DHX8	DHX9	EIF4A3	ERCC2	ERCC3	ERCC6	ERCC8	G3BP1	IGHMBP2	INO80	PIF1	RAD54B	RECQL	RECQL4	RUVBL1	RUVBL2	SETX	SKIV2L	SMARCA1	SMARCA2	SMARCA4	SMARCA5	SMARCAL1	SNRNP200	SUPV3L1	UPF1
HEMATOPOIETIN_INTERFERON_CLASSD200_DOMAIN_CYTOKINE_RECEPTOR_ACTIVITY	> Genes annotated by the GO term GO:0004896.	CNTFR	CSF2RB	CXCR2	EPOR	GFRA1	GFRA2	GHR	IFNAR1	IFNAR2	IFNGR1	IFNGR2	IL10RA	IL10RB	IL12RB1	IL12RB2	IL13RA2	IL15RA	IL1R1	IL22RA1	IL22RA2	IL2RA	IL2RB	IL2RG	IL31RA	IL3RA	IL4R	IL5RA	IL6R	IL6ST	IL7R	IL9R	LIFR	OSMR
HEMATOPOIETIN_INTERFERON_CLASSD200_DOMAIN_CYTOKINE_RECEPTOR_BINDING	> Genes annotated by the GO term GO:0005126.	CNTF	CSF2	CSF3	CTF1	ERAP1	GH1	IFNA13	IFNA14	IFNA16	IFNA17	IFNA2	IFNA21	IFNA4	IFNA5	IFNA7	IFNA8	IFNG	IFNK	IL12B	IL2	IL21	IL25	IL3	IL4	IL5	IL7	OSM	PRL	SDCBP
HEME_BIOSYNTHETIC_PROCESS	> Genes annotated by the GO term GO:0006783. The chemical reactions and pathways resulting in the formation of heme, any compound of iron complexed in a porphyrin (tetrapyrrole) ring, from less complex precursors.	ALAD	ALAS1	ALAS2	COX10	COX15	CPOX	FECH	NFE2L1	PPOX	TSPO
HEME_METABOLIC_PROCESS	> Genes annotated by the GO term GO:0042168. The chemical reactions and pathways involving heme, any compound of iron complexed in a porphyrin (tetrapyrrole) ring.	ALAD	ALAS1	ALAS2	BLVRA	COX10	COX15	CPOX	FECH	NFE2L1	PPOX	TSPO
HEMOPOIESIS	> Genes annotated by the GO term GO:0030097. The process whose specific outcome is the progression of the myeloid and lymphoid derived organ/tissue systems of the blood and other parts of the body over time, from formation to the mature structure. The site of hemopoiesis is variable during development, but occurs primarily in bone marrow or kidney in many adult vertebrates.	ACIN1	ACVR1B	ACVR2A	ALAS2	BLNK	CALCA	CARTPT	CD1D	CD3D	CD4	CD79A	CDC42	CDK6	CEBPG	CSF1	DYRK3	ETS1	FOXO3	HCLS1	HDAC4	HDAC5	HDAC7	HDAC9	IFI16	IL10	IL12B	IL2	IL27	IL31RA	IL4	IL7	INHA	INHBA	JAG2	KAT6A	KAT8	KIRREL3	LCK	LDB1	LRMP	LYN	MAFB	MAL	MAP4K1	MAP4K2	MLF1	MLL	MMP9
HEMOPOIETIC_OR_LYMPHOID_ORGAN_DEVELOPMENT	> Genes annotated by the GO term GO:0048534. The process whose specific outcome is the progression of any organ involved in hemopoiesis or lymphoid cell activation over time, from its formation to the mature structure. Such development includes differentiation of resident cell types (stromal cells) and of migratory cell types dependent on the unique microenvironment afforded by the organ for thei…	ACIN1	ACVR1B	ACVR2A	ALAS2	BLNK	CALCA	CARTPT	CD1D	CD3D	CD4	CD79A	CDC42	CDK6	CEBPG	CSF1	DYRK3	ETS1	FOXO3	HCLS1	HDAC4	HDAC5	HDAC7	HDAC9	IFI16	IL10	IL12B	IL2	IL27	IL31RA	IL4	IL7	INHA	INHBA	JAG2	KAT6A	KAT8	KIRREL3	LCK	LDB1	LRMP	LYN	MAFB	MAL	MAP4K1	MAP4K2	MLF1	MLL	MMP9
HEMOSTASIS	> Genes annotated by the GO term GO:0007599. The stopping of bleeding (loss of body fluid) or the arrest of the circulation to an organ or part.	ADORA2A	AVPR2	C4BPB	CD36	CD40LG	CD59	ENTPD1	F10	F12	F13A1	F13B	F2	F2R	F2RL2	F2RL3	F5	F7	F8	F9	FLI1	GGCX	GNA12	GNAQ	GP1BA	GP9	GPI	HNF4A	HPS4	ITGA2	ITGB3	KNG1	L3MBTL4	LMAN1	MAGI2-IT1	MMRN1	NFE2	PABPC4	PF4	PLAT	PLG	PROC	PROS1	SERPINE1	TFPI	THBD	TMPRSS6	VWF	WAS
HEPARIN_BINDING	> Genes annotated by the GO term GO:0008201. Interacting selectively with heparin, any member of a group of glycosaminoglycans found mainly as an intracellular component of mast cells and which consist predominantly of alternating alpha1-4-linked D-galactose and N-acetyl-D-glucosamine-6-sulfate residues.	AAMP	ANG	APOA5	COL13A1	COL25A1	FGF10	FGFBP1	FSTL1	HBEGF	HDGF	LPL	LRPAP1	MDK	ODZ1	PF4	POSTN	RPL29	SERPINA5	THBS2	THBS4	TNXB	VEGFA	ZNF146
HETEROCYCLE_METABOLIC_PROCESS	> Genes annotated by the GO term GO:0046483. The chemical reactions and pathways involving heterocyclic compounds, those with a cyclic molecular structure and at least two different atoms in the ring (or rings).	ALAD	ALAS1	ALAS2	ALDH1L1	ALDH6A1	ASMTL	BLVRA	CDA	COX10	COX15	CPOX	FECH	FTCD	GMPS	HPRT1	IDO1	MAT2B	MTHFD2	NFE2L1	P4HB	PAICS	PPOX	PRG3	PRPS1	TSPO	UGT1A1	UROS
HETEROGENEOUS_NUCLEAR_RIBONUCLEOPROTEIN_COMPLEX	> Genes annotated by the GO term GO:0030530. Particulate complex of heterogeneous nuclear RNA (hnRNA; a heterogeneous mixture of RNA molecules of high Mr with a rapid turnover rate that occurs in cell nuclei during protein synthesis; it is the form of RNA synthesized in eukaryotes by RNA polymerase II, that which is translated into protein) with protein, which is cell-specific and heterogeneous. …	HNRNPA0	HNRNPA1	HNRNPA2B1	HNRNPF	HNRNPH1	HNRNPH2	HNRNPK	HNRNPL	HNRNPR	HNRNPU	HNRNPUL1	HNRPDL	PTBP1	RALY
HETEROPHILIC_CELL_ADHESION	> Genes annotated by the GO term GO:0007157. The attachment of an adhesion molecule in one cell to a nonidentical adhesion molecule in an adjacent cell.	AMIGO1	AMIGO2	AMIGO3	CADM1	CADM3	CD164	CD209	LGALS7	PVRL1	REG3A
HISTONE_ACETYLTRANSFERASE_ACTIVITY	> Genes annotated by the GO term GO:0004402. Catalysis of the reaction: acetyl-CoA + histone = CoA + acetyl-histone.	BRCA2	CREBBP	EDF1	ELP4	EP300	GTF3C4	HAT1	KAT6A	KAT6B	KAT7	KAT8	NCOA3	SRCAP	TAF1	TAF1L	TAF5
HISTONE_DEACETYLASE_BINDING	> Genes annotated by the GO term GO:0042826. Interacting selectively with the enzyme histone deacetylase.	BCOR	HDAC10	HDAC6	KAT2A	KAT2B	RAD9A	SIRT2	SUDS3	TOP2A	TOP2B
HISTONE_DEACETYLASE_COMPLEX	> Genes annotated by the GO term GO:0000118. Complex that possesses histone deacetylase activity.	APPL1	APPL2	CIR1	GATAD2A	HDAC1	HDAC10	HDAC11	HDAC2	HDAC3	HDAC4	HDAC5	HDAC6	HDAC7	HDAC8	HDAC9	PHF21A	SAP18	SAP30	SUDS3	TAF6L
HISTONE_METHYLTRANSFERASE_ACTIVITY	> Genes annotated by the GO term GO:0042054. Catalysis of the transfer of a methyl group (CH3-) to a histone.	EED	EHMT1	EZH2	FBXO11	NSD1	PRMT7	PRMT8	SUV39H1	SUV39H2	SUZ12	WHSC1L1
HISTONE_MODIFICATION	> Genes annotated by the GO term GO:0016570. The covalent alteration of one or more amino acid residues within a histone protein.	CARM1	CREBBP	EHMT1	HDAC10	HDAC11	HDAC6	HUWE1	KAT5	KAT6A	KAT6B	KAT8	KDM4A	MAP3K12	NSD1	PHB	PPARGC1A	PRMT7	PRMT8	RBM14	RPS6KA5	SET	SIRT2	UBE2N	WHSC1L1
HOMEOSTASIS_OF_NUMBER_OF_CELLS	> Genes annotated by the GO term GO:0048872. The biological processes involved in the maintenance of the equilibrium of cell number within a population of cells.	ACIN1	ACVR1B	ACVR2A	AKT1	ALAS2	BCL10	CDK6	CEBPG	DYRK3	ETS1	FOXO3	HCLS1	IL6	INHBA	LDB1	LYN	MAFB	RPS19	SOD1	SPI1
HOMEOSTATIC_PROCESS	> Genes annotated by the GO term GO:0042592. The biological processes involved in the maintenance of an internal equilibrium.	ABCA1	ABCA2	ABCG1	ACIN1	ACVR1B	ACVR2A	AGTR1	AIFM3	AKR1C1	AKT1	ALAS2	ANGPTL3	APOA1	APOA2	APOA4	APOA5	APOE	APP	ATOX1	ATP1A1	ATP1A2	ATP1A3	ATP1A4	ATP2C1	ATP6V1B1	ATP7A	ATP7B	AVPR1A	AVPR1B	BAK1	BARD1	BAX	BCL10	BCL2	BCL2L1	BDKRB1	BDKRB2	BNIP3	BUD31	C3AR1	C5AR1	CACNA1A	CACNA1C	CALCA	CALCB	CALR	CARTPT	CASR
HOMOPHILIC_CELL_ADHESION	> Genes annotated by the GO term GO:0007156. The attachment of an adhesion molecule in one cell to an identical molecule in an adjacent cell.	AMIGO1	AMIGO2	CADM1	CADM3	CD84	CDH5	ITGB1	MPZL2	NPTN	PKD1	PVRL1	PVRL2	PVRL3	ROBO1	ROBO2	TRO
HORMONE_ACTIVITY	> Genes annotated by the GO term GO:0005179. The action characteristic of a hormone, any substance formed in very small amounts in one specialized organ or group of cells and carried (sometimes in the bloodstream) to another organ or group of cells in the same organism, upon which it has a specific regulatory action. The term was originally applied to agents with a stimulatory physiological actio…	ADCYAP1	AGRP	AMH	CALCB	CCL25	CGA	CGB	CHGB	CORT	CRH	EDN1	GAST	GH1	GH2	GHRL	GIP	GNRH1	GNRH2	GRP	IGF1	INHA	INHBA	INHBB	NMB	NPPB	NPY	PENK	PNOC	POMC	PPY	PRLH	PTH	PTHLH	PYY	QRFP	RLN1	SST	STC1	STC2	TRH	TSHB	UCN	UTS2	VIP
HORMONE_BINDING	> Genes annotated by the GO term GO:0042562. Interacting selectively with any hormone, naturally occurring substances secreted by specialized cells that affect the metabolism or behavior of other cells possessing functional receptors for the hormone.	ADIPOR1	ADIPOR2	ADRB2	ADRB3	ALDH1A1	AMHR2	CALCR	INSR	MC2R	NPR1	NRD1	PIK3R1	SHBG
HORMONE_METABOLIC_PROCESS	> Genes annotated by the GO term GO:0042445. The chemical reactions and pathways involving any hormone, naturally occurring substances secreted by specialized cells that affects the metabolism or behavior of other cells possessing functional receptors for the hormone.	ADM	AKR1C4	AKR1D1	ALDH8A1	ALDH9A1	ASMTL	BMP6	CHST8	CHST9	CYP11A1	CYP11B2	DHRS2	DHRS3	DHRS9	DIO1	DIO2	ECE2	HSD11B2	HSD17B11	HSD17B6	HSD3B1	RDH11	RDH12	RETSAT	SCG5	SHH	STUB1	SULT1B1	UGT1A1	UGT2B11	UGT2B4	YWHAH
HORMONE_RECEPTOR_BINDING	> Genes annotated by the GO term GO:0051427. Interacting selectively with a receptor for hormones.	DAXX	DDX54	HMGA1	JMJD1C	MED1	MED12	MED13	MED14	MED16	MED17	MED24	MED30	MED4	MMS19	NCOA6	NRIP1	NSD1	NUP62	OASL	PPARGC1B	PRPF6	PSMC5	SMARCD3	TACC2	TGFB1I1	THRAP3	TRIP12	YWHAH	ZNHIT3
HORMONE_SECRETION	> Genes annotated by the GO term GO:0046879. The regulated release of hormones, substances with a specific regulatory effect on a particular organ or group of cells.	CARTPT	FAM3B	FAM3D	GCK	GHRH	GHRL	GHSR	IL11	INHA	INHBA	INHBB	LIF	OSM	SCG5	SNAP25	STX1A	TBX3
HUMORAL_IMMUNE_RESPONSE	> Genes annotated by the GO term GO:0006959. An immune response mediated through a body fluid.	BCL2	BLNK	BST1	BST2	C2	CCL2	CCR6	CD28	CD83	CFHR1	DEFB103A	DMBT1	EBI3	GPI	IL4	IL6	IL7	KRT1	LTF	LY86	MBL2	MNX1	MS4A2	PAX5	PDCD1	POU2AF1	POU2F2	PSMB10	ST6GAL1	TREM1	TREM2	YTHDF2
HYDRO_LYASE_ACTIVITY	> Genes annotated by the GO term GO:0016836. Catalysis of the cleavage of a carbon-oxygen bond by elimination of water.	ACO1	ALAD	AUH	CA1	CA11	CA12	CA14	CA2	CA3	CA4	CA5A	CA5B	CA6	CA7	CA8	CA9	CBS	ECH1	ECHS1	EHHADH	ENO1	ENO2	ENO3	FH	GMDS	HADHA	HADHB
HYDROGEN_ION_TRANSMEMBRANE_TRANSPORTER_ACTIVITY	> Genes annotated by the GO term GO:0015078. Catalysis of the transfer of hydrogen ions from one side of a membrane to the other.	ATP4A	ATP4B	ATP6V0C	ATP6V0E1	ATP6V1B2	ATP6V1C1	COX10	COX11	COX15	COX4I1	COX4I2	COX5A	COX5B	COX7A1	COX7A2L	COX7B	COX8A	CYB5A	NNT	SLC9A2	SLC9A3	SLC9A5	SLC9A6	SLC9A7	SURF1	UQCRC1	UQCRH
HYDROLASE_ACTIVITY_ACTING_ON_ACID_ANHYDRIDES	> Genes annotated by the GO term GO:0016817. Catalysis of the hydrolysis of any acid anhydride.	ABCA2	ABCA3	ABCA8	ABCB11	ABCB7	ABCC1	ABCC2	ABCC3	ABCC6	ABCD3	ABCD4	ABCF1	ABCG1	ABCG2	ACYP1	ACYP2	AGAP2	ARF1	ARF3	ARF4	ARF5	ARF6	ARFRP1	ARHGAP5	ARL1	ARL4A	ARL4C	ARL4D	ATP11B	ATP1A1	ATP1A2	ATP1A3	ATP1A4	ATP1B1	ATP1B2	ATP1B3	ATP2A1	ATP2A2	ATP2A3	ATP2B1	ATP2B3	ATP2B4	ATP2C1	ATP4A	ATP4B	ATP6V0C	ATP6V0E1	ATP6V1B2
HYDROLASE_ACTIVITY_ACTING_ON_ACID_ANHYDRIDESCATALYZING_TRANSMEMBRANE_MOVEMENT_OF_SUBSTANCES	> Genes annotated by the GO term GO:0016820. Catalysis of the hydrolysis of an acid anhydride to directly drive the transport of a substance across a membrane.	ABCA3	ABCA8	ABCB11	ABCB7	ABCC1	ABCC2	ABCC3	ABCC6	ABCD3	ABCD4	ABCF1	ABCG1	ABCG2	ATP11B	ATP1A1	ATP1A2	ATP1A3	ATP1A4	ATP1B1	ATP1B2	ATP1B3	ATP2A1	ATP2A2	ATP2A3	ATP2B1	ATP2B3	ATP2B4	ATP2C1	ATP4A	ATP4B	ATP6V0C	ATP6V0E1	ATP6V1B2	ATP6V1C1	ATP7A	ATP7B	ATP8B1	FXYD2	TAPBP
HYDROLASE_ACTIVITY_ACTING_ON_CARBON_NITROGEN_NOT_PEPTIDEBONDS	> Genes annotated by the GO term GO:0016810. Catalysis of the hydrolysis of any carbon-nitrogen bond, C-N, with the exception of peptide bonds.	ACR	ACY1	ADA	ADARB2	ADAT1	AGA	AMPD1	AMPD3	APOBEC1	APOBEC2	APOBEC3F	APOBEC3G	ARG1	ARG2	ASPA	ASRGL1	ATIC	CDA	CRMP1	DARS	DCTD	DPYS	DPYSL2	DPYSL3	FAAH	GCH1	GDA	GLS2	HDAC1	HDAC10	HDAC11	HDAC2	HDAC3	HDAC5	HDAC6	HDAC7	HDAC8	MTHFD1	MTHFD2	NIT1	PADI3	PADI4	PDF	PGLYRP2	SIRT2	UPB1
HYDROLASE_ACTIVITY_ACTING_ON_CARBON_NITROGEN_NOT_PEPTIDEBONDSIN_CYCLIC_AMIDINES	> Genes annotated by the GO term GO:0016814. Catalysis of the hydrolysis of any non-peptide carbon-nitrogen bond in a cyclic amidine, a compound of the form R-C(=NH)-NH2.	ADA	ADARB2	ADAT1	AMPD1	AMPD3	APOBEC1	APOBEC2	APOBEC3F	APOBEC3G	ATIC	CDA	DCTD	GCH1	GDA	MTHFD1	MTHFD2
HYDROLASE_ACTIVITY_ACTING_ON_CARBON_NITROGEN_NOT_PEPTIDEBONDSIN_LINEAR_AMIDES	> Genes annotated by the GO term GO:0016811. Catalysis of the hydrolysis of any non-peptide carbon-nitrogen bond in a linear amide.	ACR	ACY1	AGA	ASPA	ASRGL1	DARS	FAAH	GLS2	HDAC1	HDAC10	HDAC11	HDAC2	HDAC3	HDAC5	HDAC6	HDAC7	HDAC8	PDF	PGLYRP2	SIRT2	UPB1
HYDROLASE_ACTIVITY_ACTING_ON_ESTER_BONDS	> Genes annotated by the GO term GO:0016788. Catalysis of the hydrolysis of any ester bond.	AADAC	ACHE	ACOT11	ACOT12	ACOT8	ACOT9	ACP1	ACP2	ACP5	ACP6	ANG	AOAH	APEX1	APOC2	APTX	ARSA	ARSB	ARSD	ARSE	ARSF	ARSG	ARSH	ARSI	ARSJ	ARSK	BDKRB2	BPNT1	C3AR1	CASR	CCKBR	CCR5	CDC14B	CDC25B	CDKN3	CES1	CES1P1	CES2	CHRM1	CHRM3	CHRM5	CILP	CNP	CTDNEP1	CTDP1	CYCS	DBR1	DFFA	DFFB
HYDROLASE_ACTIVITY_ACTING_ON_GLYCOSYL_BONDS	> Genes annotated by the GO term GO:0016798. Catalysis of the hydrolysis of any glycosyl bond.	ADPRH	AMY1B	AMY2A	AMY2B	APEX1	CCNO	CHIA	CHIT1	FUCA1	GBA2	GBA3	GLA	GLB1	GUSB	HEXB	HPSE	HPSE2	HYAL1	HYAL2	HYAL4	IDUA	KL	LCT	LYZ	MAN1A1	MAN1A2	MAN1B1	MAN1C1	MAN2A1	MAN2B1	MANBA	MGEA5	MSH3	MSH6	MUTYH	NAGA	NAGLU	NAGPA	NEU1	NEU4	NTHL1	OGG1	PARG	SMUG1	SPACA3	TDG	TREH
HYDROLASE_ACTIVITY_HYDROLYZING_N_GLYCOSYL_COMPOUNDS	> Genes annotated by the GO term GO:0016799. Catalysis of the hydrolysis of any N-glycosyl bond.	ADPRH	APEX1	CCNO	MSH3	MSH6	MUTYH	NTHL1	OGG1	SMUG1	TDG
HYDROLASE_ACTIVITY_HYDROLYZING_O_GLYCOSYL_COMPOUNDS	> Genes annotated by the GO term GO:0004553. Catalysis of the hydrolysis of any O-glycosyl bond.	AMY1B	AMY2A	AMY2B	CHIA	CHIT1	FUCA1	GBA2	GBA3	GLA	GLB1	GUSB	HEXB	HPSE	HPSE2	HYAL1	HYAL2	HYAL4	IDUA	KL	LCT	LYZ	MAN1A1	MAN1A2	MAN1B1	MAN1C1	MAN2A1	MAN2B1	MANBA	MGEA5	NAGA	NAGLU	NAGPA	NEU1	NEU4	PARG	SPACA3	TREH
I_KAPPAB_KINASE_NF_KAPPAB_CASCADE	> Genes annotated by the GO term GO:0007249. A series of reactions initiated by the activation of the transcription factor NF-kappaB. NF-kappaB is sequestered by the inhibitor I-kappaB, and is released when I-kappaB is phosphorylated by activated I-kappaB kinase.	APOL3	ATP2C1	BCL10	BCL3	BIRC2	BST2	BUD31	CANT1	CARD10	CARD8	CARD9	CASP1	CASP8	CC2D1A	CD40	CFLAR	CHUK	CXXC5	ECM1	ECT2	EDARADD	EEF1D	ERC1	F2R	FADD	FAF1	FASLG	FKBP1A	FLNA	GJA1	GOLT1B	GPR89A	HMOX1	HTR2B	IKBKE	IKBKG	IRAK1	IRAK1BP1	IRAK2	LGALS1	LGALS9	LITAF	LTBR	MALT1	MAP3K3	MAP3K7	MAVS	MIB2
ICOSANOID_METABOLIC_PROCESS	> Genes annotated by the GO term GO:0006690. The chemical reactions and pathways involving icosanoids, any of a group of C20 polyunsaturated fatty acids.	AKR1C2	AKR1C3	CD74	CYP2J2	CYP4F2	CYP4F3	CYP4F8	FADS1	HPGD	LTA4H	MIF	PRG3	PTGDS	PTGES	PTGES3	PTGS1	TNFRSF1A
IDENTICAL_PROTEIN_BINDING	> Genes annotated by the GO term GO:0042802. Interacting selectively with an identical protein or proteins.	ABAT	ABCD1	ABCG1	ABCG2	ABCG4	ACP1	ACTG1	ACTN2	ACTN3	ACTN4	ADAM10	ADRB2	ADRB3	AGXT	AIMP1	AKT1	ALS2	ALS2CL	AMBP	AMOTL1	ANXA9	AOC3	APIP	APOA2	APOA4	APOC2	APOE	APP	ARHGDIA	ATPIF1	ATXN1	BAK1	BARD1	BAX	BCL2	BCL2L1	BIRC5	BLOC1S2	BLOC1S3	BNIP3	BNIP3L	BNIPL	BRAP	C14orf166	CADM1	CADM3	CARD8	CARD9
IMMUNE_EFFECTOR_PROCESS	> Genes annotated by the GO term GO:0002252. Any process of the immune system that occurs as part of an immune response.	APOA1	APOA2	APOBEC3F	APOBEC3G	BCL2	BNIP3	BNIP3L	C2	CADM1	CD40LG	CD74	CEBPG	CFHR1	CRTAM	DEFB103A	FCN1	FCN2	FOXP3	IL12A	IL12B	IL28RA	IL29	IL4	KRT1	MALT1	MAP3K7	MBL2	NCR1	PTPRC	RSAD2	SLA2	TARBP2	TGFB1	TLR7	TLR8	TNFSF13	TRAF2	TRAF6
IMMUNE_RESPONSE	> Genes annotated by the GO term GO:0006955. Any immune system process that functions in the calibrated response of an organism to a potential internal or invasive threat.	AIM2	ANXA11	APLN	APOA1	APOA2	APOA4	APOBEC3F	APOBEC3G	AQP9	ARHGDIB	ATP6V0A2	BCAR1	BCL10	BCL2	BLNK	BNIP3	BNIP3L	BST1	BST2	C1QBP	C2	C5AR1	CADM1	CCBP2	CCL18	CCL19	CCL2	CCL20	CCL21	CCL22	CCL23	CCL24	CCL25	CCL26	CCL27	CCL4	CCL5	CCR1	CCR2	CCR4	CCR5	CCR6	CCR8	CCR9	CCRL1	CD164	CD1D	CD22
IMMUNE_SYSTEM_DEVELOPMENT	> Genes annotated by the GO term GO:0002520. The process whose specific outcome is the progression of an organismal system whose objective is to provide calibrated responses by an organism to a potential internal or invasive threat, over time, from its formation to the mature structure. A system is a regularly interacting or interdependent group of organs or tissues that work together to carry ou…	ACIN1	ACVR1B	ACVR2A	ALAS2	BLNK	CALCA	CARTPT	CD1D	CD3D	CD4	CD40LG	CD79A	CDC42	CDK6	CEBPG	CSF1	DYRK3	ETS1	FOXO3	HCLS1	HDAC4	HDAC5	HDAC7	HDAC9	IFI16	IL10	IL12B	IL2	IL27	IL31RA	IL4	IL7	INHA	INHBA	JAG2	KAT6A	KAT8	KIRREL3	LCK	LDB1	LIG1	LIG3	LRMP	LYN	MAFB	MAL	MAP4K1	MAP4K2
IMMUNE_SYSTEM_PROCESS	> Genes annotated by the GO term GO:0002376. Any process involved in the development or functioning of the immune system, an organismal system for calibrated responses to potential internal or invasive threats.	ACIN1	ACVR1B	ACVR2A	AIM2	AIMP1	AKT1	ALAS2	ANXA11	APLN	APOA1	APOA2	APOA4	APOBEC3F	APOBEC3G	AQP9	ARHGDIB	ATP6V0A2	AZU1	BCAR1	BCL10	BCL2	BLNK	BNIP3	BNIP3L	BST1	BST2	C1QBP	C2	C5AR1	CADM1	CALCA	CARTPT	CCBP2	CCL18	CCL19	CCL2	CCL20	CCL21	CCL22	CCL23	CCL24	CCL25	CCL26	CCL27	CCL4	CCL5	CCR1	CCR2
IMMUNOLOGICAL_SYNAPSE	> Genes annotated by the GO term GO:0001772. An area of close contact between a lymphocyte (T-, B-, or natural killer cell) and a target cell formed through the clustering of particular signaling and adhesion molecules and their associated lipid rafts on both the lymphocyte and the target cell and facilitating activation of the lymphocyte, transfer of membrane from the target cell to the lymphocy…	BCL10	CARD11	CD247	CD79A	GZMA	GZMB	LAT	MYH9	SYK	TRAT1	ZAP70
INACTIVATION_OF_MAPK_ACTIVITY	> Genes annotated by the GO term GO:0000188. Any process that terminates the activity of the active enzyme MAP kinase.	DUSP16	DUSP2	DUSP22	DUSP6	DUSP8	DUSP9	GPS1	GPS2	LAX1	MBIP	RGS3	RGS4	SPRED1	SPRED2
INDUCTION_OF_APOPTOSIS_BY_EXTRACELLULAR_SIGNALS	> Genes annotated by the GO term GO:0008624. Any process induced by extracellular signals that directly activates any of the steps required for cell death by apoptosis.	ADORA1	BAX	BID	BTK	CASP8AP2	CD38	CFLAR	CRADD	DAP	DAP3	DAPK1	DAXX	DEDD	DEDD2	DIABLO	DPF2	FADD	FASTK	MAP3K5	NDUFA13	PDCD6	PRKCA	PTH	RIPK3	SST	SSTR3	TNFRSF25
INDUCTION_OF_APOPTOSIS_BY_INTRACELLULAR_SIGNALS	> Genes annotated by the GO term GO:0008629. Any process induced by intracellular signals that directly activates any of the steps required for cell death by apoptosis.	ABL1	AIFM1	BAX	BCL3	BRCA1	C16orf5	CDKN1A	CHEK2	CIDEA	CIDEB	CUL1	CUL2	CUL3	CUL4A	CUL5	DYRK2	IFI16	LGALS12	PCBP4	PML	RNF7	SFN	TP53	TP73
INFLAMMATORY_RESPONSE	> Genes annotated by the GO term GO:0006954. The immediate defensive reaction (by vertebrate tissue) to infection or injury caused by chemical or physical agents. The process is characterized by local vasodilation, extravasation of plasma into intercellular spaces and accumulation of white blood cells and macrophages.	ABCF1	ADORA1	ADORA2A	ADORA3	AFAP1L2	AGER	AHSG	AIF1	AIMP1	ALOX15	ALOX5AP	ANXA1	AOAH	AOC3	AOX1	APCS	APOL3	BLNK	C2	C3AR1	C5	CCL11	CCL13	CCL20	CCL21	CCL22	CCL23	CCL24	CCL26	CCL3	CCL3L3	CCL4	CCL5	CCR1	CCR2	CCR3	CCR4	CCR5	CCR7	CD40	CD40LG	CD97	CDO1	CEBPB	CFHR1	CHRNA7	CHST2	CRP
INNATE_IMMUNE_RESPONSE	> Genes annotated by the GO term GO:0045087. Innate immune responses are defense responses mediated by germline encoded components that directly recognize components of potential pathogens.	APOA4	APOBEC3F	APOBEC3G	BCL10	CADM1	CD1D	CEBPG	COLEC12	CRTAM	DEFB1	DEFB118	DEFB127	DMBT1	EREG	IFNK	IL12A	IL12B	KRT1	MBL2	NCR1	PYDC1	SFTPD	TLR8
INORGANIC_ANION_TRANSMEMBRANE_TRANSPORTER_ACTIVITY	> Genes annotated by the GO term GO:0015103. Catalysis of the transfer of inorganic anions from one side of a membrane to the other. Inorganic anions are atoms or small molecules with a negative charge which do not contain carbon in covalent linkage.	ADAMTS8	ANKH	ASNA1	SLC13A4	SLC17A1	SLC17A2	SLC17A3	SLC17A4	SLC17A7	SLC20A1	SLC20A2	SLC25A3	SLC26A4	SLC34A1	SLC34A2	SLC34A3	SLC4A3	SLC4A4	SLC5A5
INORGANIC_ANION_TRANSPORT	> Genes annotated by the GO term GO:0015698. The directed movement of inorganic anions into, out of, within or between cells. Inorganic anions are atoms or small molecules with a negative charge which do not contain carbon in covalent linkage.	BEST1	CLCN4	CLIC1	CLIC3	CLIC5	FXYD1	FXYD3	GLRA1	NMUR1	SLC13A4	SLC17A1	SLC17A7	SLC26A2	SLC26A4	SLC34A1	SLC34A2	SLC34A3	SLC4A11
INORGANIC_CATION_TRANSMEMBRANE_TRANSPORTER_ACTIVITY	> Genes annotated by the GO term GO:0022890. Catalysis of the transfer of inorganic cations from one side of a membrane to the other. Inorganic cations are atoms or small molecules with a positive charge that do not contain carbon in covalent linkage.	ABCB11	ABCC8	ACCN4	ATP2A1	ATP2A2	ATP2A3	ATP2B1	ATP2B3	ATP2B4	ATP2C1	ATP4A	ATP4B	ATP6V0C	ATP6V0E1	ATP6V1B2	ATP6V1C1	CCS	CLDN16	COX10	COX11	COX15	COX4I1	COX4I2	COX5A	COX5B	COX7A1	COX7A2L	COX7B	COX8A	CYB5A	FXN	ITPR1	ITPR2	ITPR3	KCNA1	NNT	RHAG	RHCG	SLC11A2	SLC13A4	SLC22A3	SLC30A3	SLC30A4	SLC30A5	SLC31A1	SLC31A2	SLC39A2	SLC40A1
INOSITOL_OR_PHOSPHATIDYLINOSITOL_KINASE_ACTIVITY	> Genes annotated by the GO term GO:0004428. Catalysis of the phosphorylation of myo-inositol (1,2,3,5/4,6-cyclohexanehexol) or a phosphatidylinositol.	ATM	FXN	IPPK	ITPKA	ITPKB	PI4K2A	PI4KA	PI4KB	PIK3C2A	PIK3C3	PIK3CA	PIK3CB	PIK3CG	PIK3R2	PIK3R3	PIKFYVE	PIP4K2B	SMG1
INOSITOL_OR_PHOSPHATIDYLINOSITOL_PHOSPHATASE_ACTIVITY	> Genes annotated by the GO term GO:0004437. Catalysis of the removal of a phosphate group from phosphorylated myo-inositol (1,2,3,5/4,6-cyclohexanehexol) or a phosphatidylinositol.	IMPA1	IMPA2	INPP1	INPP4B	INPP5D	INPP5E	INPP5K	MTMR14	MTMR2	OCRL	PTEN	SYNJ1
INOSITOL_OR_PHOSPHATIDYLINOSITOL_PHOSPHODIESTERASE_ACTIVITY	> Genes annotated by the GO term GO:0004434.	BDKRB2	C3AR1	CASR	CCKBR	CCR5	CHRM1	CHRM3	CHRM5	EDNRA	F2RL2	PLCB2	PLCD1	PLCE1
INSOLUBLE_FRACTION	> Genes annotated by the GO term GO:0005626. That fraction of cells, prepared by disruptive biochemical methods, that is not soluble in water.	CCDC88C	CLIC5	FAAH	GYS2	LOR	MAL	MDM2	NAE1	PDE4A	PDE4B	PDE4D	PML	S100A12	TMBIM6	TP53
INSULIN_LIKE_GROWTH_FACTOR_RECEPTOR_BINDING	> Genes annotated by the GO term GO:0005159. Interacting selectively with the insulin-like growth factor receptor.	IGF1	IGF2	INSL4	IRS1	PIK3R1	SHC1	SOCS1	SOCS2	YWHAG	YWHAH
INSULIN_RECEPTOR_SIGNALING_PATHWAY	> Genes annotated by the GO term GO:0008286. The series of molecular signals generated as a consequence of the insulin receptor binding to insulin.	AKT1	AP3S1	BAIAP2	BCAR1	FOXC2	FOXO4	GAB1	GRB10	GRB2	IGF1R	IGF2	INSR	IRS1	PDPK1	PIK3R1	PIK3R3	SIK2	SOCS1	SORBS1
INTEGRAL_TO_ENDOPLASMIC_RETICULUM_MEMBRANE	> Genes annotated by the GO term GO:0030176. Penetrating at least one phospholipid bilayer of an endoplasmic reticulum membrane. May also refer to the state of being buried in the bilayer with no exposure outside the bilayer.	AMFR	BNIP1	BSCL2	CLN3	DERL1	DERL2	DERL3	DHRS9	DOLPP1	DPM3	EDEM1	ERN1	EXT1	GPAA1	LRIT1	PIGK	PIGS	PIGT	PIGU	RTN1	RTN4	SELS	SPCS1	STIM1
INTEGRAL_TO_GOLGI_MEMBRANE	> Genes annotated by the GO term GO:0030173. Located such that some or all of the gene product itself penetrates at least one phospholipid bilayer of the Golgi complex membrane. May also refer to the state of being buried in the bilayer with no exposure outside the bilayer.	ATP7A	ENTPD4	LARGE	MAN1C1	PCSK7	QSOX1	RER1	SGMS1	SGMS2	STEAP2
INTEGRAL_TO_MEMBRANE	> Genes annotated by the GO term GO:0016021. Penetrating at least one phospholipid bilayer of a membrane. May also refer to the state of being buried in the bilayer with no exposure outside the bilayer. When used to describe a protein, indicates that all or part of the peptide sequence is embedded in the membrane.	A4GNT	AAAS	ABCA1	ABCA2	ABCA3	ABCA7	ABCB1	ABCB11	ABCB4	ABCC1	ABCC2	ABCC3	ABCC5	ABCD2	ABCD3	ABCD4	ABCG2	ACCN1	ACCN2	ACCN3	ACCN4	ACP2	ACP5	ACVR1	ACVR1B	ACVR1C	ACVR2A	ACVR2B	ACVRL1	ADAM17	ADAM2	ADAM23	ADAM29	ADAM30	ADAM8	ADAM9	ADCY3	ADCY7	ADCY9	ADCYAP1R1	ADORA1	ADORA2A	ADORA2B	ADORA3	ADRA1A	ADRA1B	ADRA1D	ADRA2A
INTEGRAL_TO_ORGANELLE_MEMBRANE	> Genes annotated by the GO term GO:0031301. Penetrating at least one phospholipid bilayer of an organelle membrane. May also refer to the state of being buried in the bilayer with no exposure outside the bilayer.	ABCD3	AMFR	ATP7A	BNIP1	BNIP3	BSCL2	CLN3	COX18	DERL1	DERL2	DERL3	DHRS9	DOLPP1	DPM3	EDEM1	ENTPD4	ERN1	EXT1	FIS1	GPAA1	LARGE	LBR	LEMD3	LRIT1	MAN1C1	PCSK7	PEX11A	PEX12	PEX13	PEX16	PEX2	PEX3	PIGK	PIGS	PIGT	PIGU	PSEN1	PSEN2	QSOX1	RER1	RHOT1	RHOT2	RTN1	RTN4	SELS	SGMS1	SGMS2	SPCS1
INTEGRAL_TO_PLASMA_MEMBRANE	> Genes annotated by the GO term GO:0005887. Penetrating at least one phospholipid bilayer of a plasma membrane. May also refer to the state of being buried in the bilayer with no exposure outside the bilayer.	ABCA1	ABCB11	ABCB4	ABCC1	ABCC2	ABCC3	ABCC5	ABCD2	ACCN1	ACCN2	ACCN3	ACCN4	ACVR1	ACVR1B	ACVR1C	ACVR2A	ACVR2B	ACVRL1	ADAM17	ADAM2	ADAM23	ADAM29	ADAM8	ADAM9	ADCY3	ADCY7	ADCY9	ADCYAP1R1	ADORA1	ADORA2A	ADORA2B	ADORA3	ADRA1A	ADRA1B	ADRA1D	ADRA2A	ADRA2B	ADRA2C	ADRB1	ADRB2	ADRB3	ADRM1	AGER	AGTR1	AGTR2	ALK	ANPEP	APH1A
INTEGRATOR_COMPLEX	> Genes annotated by the GO term GO:0032039. A protein complex that stably associates with the C-terminus of RNA polymerase II and mediates 3'-end processing of small nuclear RNAs generated by RNA polymerase II.	CPSF3L	INTS1	INTS10	INTS12	INTS2	INTS3	INTS4	INTS5	INTS6	INTS7	INTS8	INTS9	SHFM1
INTEGRIN_BINDING	> Genes annotated by the GO term GO:0005178. Interacting selectively with an integrin.	ACTN1	ACTN2	ACTN3	ACTN4	ADAM11	ADAM2	ADAM23	ADAM9	ADAMTS13	ADAMTS5	ADAMTS8	ANGPTL3	COL16A1	COL4A3	DMP1	DST	ECM2	EDIL3	EGFL6	ERBB2IP	FBLN5	FCER2	ICAM2	ICAM3	ICAM4	SYK	TGFBI	THY1	TNXB	VWF
INTEGRIN_COMPLEX	> Genes annotated by the GO term GO:0008305. Any member of a family of heterodimeric transmembrane receptors for cell-adhesion molecules. The alpha and beta subunits are noncovalently bonded.	ITGA1	ITGA10	ITGA11	ITGA2	ITGA3	ITGA5	ITGA8	ITGA9	ITGAD	ITGAE	ITGAM	ITGAX	ITGB3	ITGB4	ITGB6	ITGB7	ITGB8	L3MBTL4	MYH9
INTERACTION_WITH_HOST	> Genes annotated by the GO term GO:0051701. An interaction between two organisms living together in more or less intimate association. The term host is used for the larger (macro) of the two members of a symbiosis; the various forms of symbiosis include parasitism, commensalism and mutualism.	ACE2	ALB	C9	CD209	CD81	CLEC4M	DERL1	HS3ST5	HS3ST6	ITCH	RRAGA	SMAD3	TARBP2	TGFB1	VAPB	WWP1	WWP2
INTERCALATED_DISC	> Genes annotated by the GO term GO:0014704. Specialised type of cell-cell junction in cardiac muscle, which mediates mechanical and electrochemical integration between the individual cardiomyocytes. Consist of three different kinds of substructures: adherens junctions, desmosomes and gap junctions.	B4GALT1	CTNNA3	DSC1	GJA1	GJA8	GJB1	GJB2	GJD3	NRAP
INTERCELLULAR_JUNCTION	> Genes annotated by the GO term GO:0005911. A specialized region of connection between two cells including but not limited to gap junctions, desmosomes, and tight junctions, but excluding direct cytoplasmic junctions such as ring canals.	AMOTL1	AMTN	ASH1L	B4GALT1	BAI1	CADM1	CADM3	CDC42BPA	CDC42BPB	CDH1	CDH24	CLDN1	CLDN10	CLDN11	CLDN12	CLDN14	CLDN15	CLDN16	CLDN17	CLDN18	CLDN19	CLDN2	CLDN20	CLDN22	CLDN23	CLDN3	CLDN4	CLDN5	CLDN6	CLDN7	CLDN8	CLDN9	CNKSR1	CNN2	COL17A1	CTNNA3	DLG1	DSC1	DSC3	EPB41L3	GJA1	GJA8	GJB1	GJB2	GJD3	MLLT4	NRAP	PARD3
INTERCELLULAR_JUNCTION_ASSEMBLY	> Genes annotated by the GO term GO:0007043. The aggregation, arrangement and bonding together of a set of components to form a junction between cells.	CD9	GJA1	GJA4	GJA5	GJC1	GJD3	PARD6B	TJP1	TLN1	TLN2	VCL
INTERCELLULAR_JUNCTION_ASSEMBLY_AND_MAINTENANCE	> Genes annotated by the GO term GO:0045216. The assembly and maintenance of junctions between cells.	CD9	GJA1	GJA4	GJA5	GJC1	GJD3	PARD6A	PARD6B	PRKCI	TJP1	TLN1	TLN2	VCL
INTERFERON_GAMMA_BIOSYNTHETIC_PROCESS	> Genes annotated by the GO term GO:0042095. The chemical reactions and pathways resulting in the formation of interferon-gamma.	CD276	CEBPG	EBI3	IL12B	IL18	IL27	INHA	INHBA	TLR3	TLR7	TLR8	TLR9
INTERFERON_GAMMA_PRODUCTION	> Genes annotated by the GO term GO:0032609. The appearance of interferon-gamma due to biosynthesis or secretion following a cellular stimulus, resulting in an increase in its intracellular or extracellular levels.	CD276	CEBPG	EBI3	FOXP3	IL12A	IL12B	IL18	IL27	INHA	INHBA	TLR3	TLR7	TLR8	TLR9
INTERLEUKIN_1_SECRETION	> Genes annotated by the GO term GO:0050701. The regulated release of interleukin-1 from a cell or group of cells. Interleukin 1 is produced mainly by activated macrophages; it stimulates thymocyte proliferation by inducing interleukin 2 release and it is involved in the inflammatory response.	ABCA1	APOA1	CARD8	NLRC4	NLRP12	NLRP2	NLRP3	NOD2	PYCARD	PYDC1
INTERLEUKIN_2_PRODUCTION	> Genes annotated by the GO term GO:0032623. The appearance of interleukin-2 due to biosynthesis or secretion following a cellular stimulus, resulting in an increase in its intracellular or extracellular levels.	CD28	FOXP3	GLMN	IL17F	IL18	IRF4	MALT1	MAP3K7	SFTPD	TRAF2	TRAF6
INTERLEUKIN_8_BIOSYNTHETIC_PROCESS	> Genes annotated by the GO term GO:0042228. The chemical reactions and pathways resulting in the formation of interleukin-8.	APOA2	BCL10	BCL3	ELANE	IL17F	NOD1	PRG3	TLR4	TLR7	TLR8
INTERLEUKIN_8_PRODUCTION	> Genes annotated by the GO term GO:0032637. The appearance of interleukin-8 due to biosynthesis or secretion following a cellular stimulus, resulting in an increase in its intracellular or extracellular levels.	AFAP1L2	APOA2	BCL10	BCL3	CALCA	ELANE	IL17F	NOD1	PRG3	TLR4	TLR7	TLR8
INTERLEUKIN_BINDING	> Genes annotated by the GO term GO:0019965. Interacting selectively with an interleukin.	A2M	CSF2RB	CXCR2	EBI3	HAX1	IL10RA	IL10RB	IL12A	IL12RB1	IL12RB2	IL13RA2	IL15RA	IL18BP	IL1R1	IL22RA2	IL2RA	IL2RB	IL2RG	IL3RA	IL4R	IL5RA	IL6R	IL6ST	IL7R	IL9R
INTERLEUKIN_RECEPTOR_ACTIVITY	> Genes annotated by the GO term GO:0004907. Combining with an interleukin to initiate a change in cell activity.	CSF2RB	CXCR2	IL10RA	IL10RB	IL12RB1	IL12RB2	IL13RA2	IL15RA	IL1R1	IL22RA2	IL2RA	IL2RB	IL2RG	IL3RA	IL4R	IL5RA	IL6R	IL6ST	IL7R	IL9R
INTERMEDIATE_FILAMENT	> Genes annotated by the GO term GO:0005882. A distinct elongated structure, characteristically 10 nm in diameter, that occurs in the cytoplasm of eukaryotic cells. Intermediate filaments form a fibrous system, composed of chemically heterogeneous subunits and involved in mechanically integrating the various components of the cytoplasmic space. Intermediate filaments may be divided into five chem…	BFSP2	CLIP1	DRD2	GFAP	INA	KRT1	KRT15	KRT17	KRT18	KRT19	KRT2	KRT3	KRT31	KRT5	KRT6A	LMNB1	NARF	NEFL	NEFM	PKP1	PNN	TCHP	UPP2	VIM
INTERMEDIATE_FILAMENT_CYTOSKELETON	> Genes annotated by the GO term GO:0045111. Cytoskeletal structure made from intermediate filaments, typically organized in the cytosol as an extended system that stretches from the nuclear envelope to the plasma membrane. Some intermediate filaments run parallel to the cell surface, while others traverse the cytosol; together they form an internal framework that helps support the shape and resi…	BFSP2	CLIP1	DRD2	GFAP	INA	KRT1	KRT15	KRT17	KRT18	KRT19	KRT2	KRT3	KRT31	KRT5	KRT6A	LMNB1	NARF	NEFL	NEFM	PKP1	PNN	TCHP	UPP2	VIM
INTERPHASE	> Genes annotated by the GO term GO:0051325. Progression through interphase, the stage of cell cycle between successive rounds of chromosome segregation. Canonically, interphase is the stage of the cell cycle during which the biochemical and physiologic functions of the cell are performed and replication of chromatin occurs.	ABL1	ACVR1	ACVR1B	ANAPC10	ANAPC4	ANAPC5	APBB1	APBB2	BCAT1	BIRC5	CDC23	CDC25C	CDC6	CDC7	CDCA5	CDK10	CDK2	CDK2AP1	CDK4	CDK6	CDKN1A	CDKN1B	CDKN1C	CDKN2A	CDKN2B	CDKN2C	CDKN2D	CDKN3	CENPF	CHMP1A	CUL1	CUL2	CUL3	CUL4A	CUL5	DBF4	DDX11	E2F1	FOXN3	FOXO4	GFI1	GFI1B	GSPT1	INHBA	KATNA1	KHDRBS1	KPNA2	KRT7
INTERPHASE_OF_MITOTIC_CELL_CYCLE	> Genes annotated by the GO term GO:0051329. Progression through interphase, the stage of cell cycle between successive rounds of mitosis. Canonically, interphase is the stage of the cell cycle during which the biochemical and physiologic functions of the cell are performed and replication of chromatin occurs.	ABL1	ACVR1	ACVR1B	ANAPC10	ANAPC4	ANAPC5	APBB1	APBB2	BCAT1	BIRC5	CDC23	CDC25C	CDC6	CDC7	CDCA5	CDK10	CDK2	CDK2AP1	CDK4	CDK6	CDKN1A	CDKN1B	CDKN1C	CDKN2A	CDKN2B	CDKN2C	CDKN2D	CDKN3	CENPF	CHMP1A	CUL1	CUL2	CUL3	CUL4A	CUL5	DBF4	DDX11	E2F1	FOXN3	FOXO4	GFI1	GFI1B	GSPT1	INHBA	KATNA1	KHDRBS1	KPNA2	LATS1
INTRA_GOLGI_VESICLE_MEDIATED_TRANSPORT	> Genes annotated by the GO term GO:0006891. The directed movement of substances within the Golgi, mediated by small transport vesicles. These either fuse with the cis-Golgi or with each other to form the membrane stacks known as the cis-Golgi reticulum (network).	COG2	COG3	COPB1	COPB2	COPE	COPG2	COPZ1	GOSR1	NAPA	NAPG	OPTN	STX16
INTRACELLULAR_NON_MEMBRANE_BOUND_ORGANELLE	> Genes annotated by the GO term GO:0043232. Organized structure of distinctive morphology and function, not bounded by a lipid bilayer membrane and occurring within the cell. Includes ribosomes, the cytoskeleton and chromosomes.	ABCA2	ABL1	ABLIM1	ABLIM2	ABRA	ACD	ACTA1	ACTB	ACTC1	ACTG1	ACTL7A	ACTL7B	ACTN2	ACTN3	ACTR1A	ACTR1B	ACTR2	ACTR3	AIF1L	AKAP4	AKAP9	ALMS1	ALS2	AMOT	AMPH	ANG	ANLN	ANXA1	APC	APEX1	APPBP2	APTX	ARHGDIA	ARHGDIB	ARHGEF2	ARL8A	ARL8B	ARPC1A	ARPC1B	ARPC2	ARPC3	ARPC4	ARPC5	ASNA1	ATG4A	ATG4B	ATG4C	ATG4D
INTRACELLULAR_ORGANELLE_PART	> Genes annotated by the GO term GO:0044446. A constituent part of an intracellular organelle, an organized structure of distinctive morphology and function, occurring within the cell. Includes constituent parts of the nucleus, mitochondria, plastids, vacuoles, vesicles, ribosomes and the cytoskeleton but excludes the plasma membrane.	A1CF	AAAS	AADAC	ABCA2	ABCB6	ABCB7	ABCB8	ABCC4	ABCD3	ABCF2	ABL1	ACADM	ACD	ACN9	ACR	ACTA1	ACTB	ACTC1	ACTL6A	ACTL6B	ACTN2	ACTN3	ACTR1A	ACTR1B	ACTR2	ACTR3	ADAM10	ADAP2	AFTPH	AGFG1	AIFM2	AIFM3	AKAP9	ALAS2	ALDH4A1	ALG3	ALMS1	ALS2	AMFR	AMOT	ANAPC11	ANAPC4	ANAPC5	ANG	ANKFY1	ANLN	AP1G2	AP1S1
INTRACELLULAR_PROTEIN_TRANSPORT	> Genes annotated by the GO term GO:0006886. The directed movement of proteins in a cell, including the movement of proteins between specific compartments or structures within a cell, such as organelles of a eukaryotic cell.	AGXT	AKT1	AP1G1	AP1M2	AP3B1	AP3D1	AP3M1	AP3S2	APBA1	APPBP2	ARCN1	ARFIP1	ATG4A	ATG4B	ATG4C	ATG4D	BARD1	BCL3	BCL6	CALR	CBLB	CD74	CDC37	CDH1	CEP57	COG2	COG7	CTSA	DERL1	DERL2	DUSP16	EIF5A	ERP29	F2	F2R	FAF1	FLNA	FYB	GABARAP	GGA1	GLI3	GSK3B	HOMER3	HPS4	ICMT	IPO5	KDELR1	KDELR2
INTRACELLULAR_RECEPTOR_MEDIATED_SIGNALING_PATHWAY	> Genes annotated by the GO term GO:0030522. Any series of molecular signals initiated by a ligand entering the target cell, where it binds to an intracellular receptor.	ARID1A	CALCOCO1	DAXX	DDX54	ESR2	IGF1	MED1	MED12	MED13	MED14	MED16	MED17	MED24	MED30	MED4	PPARGC1B	RBFOX2	SLA2	THRAP3	UBR5	YWHAH
INTRACELLULAR_SIGNALING_CASCADE	> Genes annotated by the GO term GO:0007242. A series of reactions within the cell that occur as a result of a single trigger reaction or compound.	ABCA1	ABL1	ABR	ABRA	ACIN1	ACR	ADAM9	ADCY7	ADCYAP1	ADIPOR1	ADIPOR2	ADORA2B	ADORA3	ADRA1A	ADRA1B	ADRA1D	ADRA2A	ADRA2C	ADRB1	ADRB2	ADRB3	AGTR1	AIFM1	AIFM3	AKAP11	AKAP7	AKT1	ALS2	AMBP	AMFR	ANG	ANP32A	APAF1	APOA1	APOC3	APOE	APOL3	ARAP1	ARAP3	ARF6	ARFGEF2	ARFIP2	ARHGAP1	ARHGAP27	ARHGAP29	ARHGAP4	ARHGAP5	ARHGDIA
INTRACELLULAR_TRANSPORT	> Genes annotated by the GO term GO:0046907. The directed movement of substances within a cell.	ABCA1	ABCA2	ABCG1	ADRB2	AGFG1	AGXT	AKT1	ANKRD27	ANP32A	AP1G1	AP1M2	AP3B1	AP3B2	AP3D1	AP3M1	AP3S2	APBA1	APOE	APPBP2	ARCN1	ARFIP1	ARSB	ATG4A	ATG4B	ATG4C	ATG4D	ATP2C1	ATXN1	BAK1	BARD1	BCL2	BCL2L1	BCL3	BCL6	BET1	BET1L	BNIP3	CALR	CBLB	CCS	CD209	CD74	CDC37	CDH1	CEP57	CLEC4M	COG2	COG3
INTRAMOLECULAR_OXIDOREDUCTASE_ACTIVITY	> Genes annotated by the GO term GO:0016860. Catalysis of an oxidation-reduction (redox) reaction in which the hydrogen donor and acceptor are the same molecule, and no oxidized product appears.	DCT	DDT	EBP	ERP29	ERP44	GNPDA1	HSD3B1	HSD3B2	IDI1	MPI	P4HB	PDIA2	PDIA3	PDIA5	PDIA6	PTGDS	PTGES3	PTGIS	TPI1
INTRINSIC_TO_ENDOPLASMIC_RETICULUM_MEMBRANE	> Genes annotated by the GO term GO:0031227. Located in the endoplasmic reticulum membrane such that some covalently attached portion of the gene product, for example part of a peptide sequence or some other covalently attached moiety such as a GPI anchor, spans or is embedded in one or both leaflets of the membrane.	AMFR	BNIP1	BSCL2	CLN3	DERL1	DERL2	DERL3	DHRS9	DOLPP1	DPM3	EDEM1	ERN1	EXT1	GPAA1	LRIT1	PIGK	PIGS	PIGT	PIGU	RTN1	RTN4	SELS	SPCS1	STIM1
INTRINSIC_TO_GOLGI_MEMBRANE	> Genes annotated by the GO term GO:0031228. Located in the Golgi membrane such that some covalently attached portion of the gene product, for example part of a peptide sequence or some other covalently attached moiety such as a GPI anchor, spans or is embedded in one or both leaflets of the membrane.	ATP7A	BNIP3	COX18	ENTPD4	FIS1	LARGE	MAN1C1	PCSK7	QSOX1	RER1	RHOT1	RHOT2	SGMS1	SGMS2	STEAP2
INTRINSIC_TO_MEMBRANE	> Genes annotated by the GO term GO:0031224. Located in a membrane such that some covalently attached portion of the gene product, for example part of a peptide sequence or some other covalently attached moiety such as a GPI anchor, spans or is embedded in one or both leaflets of the membrane.	A4GNT	AAAS	ABCA1	ABCA2	ABCA3	ABCA7	ABCB1	ABCB11	ABCB4	ABCC1	ABCC2	ABCC3	ABCC5	ABCD2	ABCD3	ABCD4	ABCG2	ACCN1	ACCN2	ACCN3	ACCN4	ACP2	ACP5	ACVR1	ACVR1B	ACVR1C	ACVR2A	ACVR2B	ACVRL1	ADAM17	ADAM2	ADAM23	ADAM29	ADAM30	ADAM8	ADAM9	ADCY3	ADCY7	ADCY9	ADCYAP1R1	ADORA1	ADORA2A	ADORA2B	ADORA3	ADRA1A	ADRA1B	ADRA1D	ADRA2A
INTRINSIC_TO_ORGANELLE_MEMBRANE	> Genes annotated by the GO term GO:0031300. Located in an organelle membrane such that some covalently attached portion of the gene product, for example part of a peptide sequence or some other covalently attached moiety such as a GPI anchor, spans or is embedded in one or both leaflets of the membrane.	ABCD3	AMFR	ATP7A	BNIP1	BNIP3	BSCL2	CLN3	COX18	DERL1	DERL2	DERL3	DHRS9	DOLPP1	DPM3	EDEM1	ENTPD4	ERN1	EXT1	FIS1	GPAA1	LARGE	LBR	LEMD3	LRIT1	MAN1C1	MFN2	PCSK7	PEX11A	PEX12	PEX13	PEX16	PEX2	PEX3	PIGK	PIGS	PIGT	PIGU	PPOX	PSEN1	PSEN2	QSOX1	RER1	RHOT1	RHOT2	RTN1	RTN4	SELS	SGMS1
INTRINSIC_TO_PLASMA_MEMBRANE	> Genes annotated by the GO term GO:0031226. Located in the plasma membrane such that some covalently attached portion of the gene product, for example part of a peptide sequence or some other covalently attached moiety such as a GPI anchor, spans or is embedded in one or both leaflets of the membrane.	ABCA1	ABCB11	ABCB4	ABCC1	ABCC2	ABCC3	ABCC5	ABCD2	ACCN1	ACCN2	ACCN3	ACCN4	ACVR1	ACVR1B	ACVR1C	ACVR2A	ACVR2B	ACVRL1	ADAM17	ADAM2	ADAM23	ADAM29	ADAM8	ADAM9	ADCY3	ADCY7	ADCY9	ADCYAP1R1	ADORA1	ADORA2A	ADORA2B	ADORA3	ADRA1A	ADRA1B	ADRA1D	ADRA2A	ADRA2B	ADRA2C	ADRB1	ADRB2	ADRB3	ADRM1	AGER	AGTR1	AGTR2	ALK	ANPEP	APH1A
INWARD_RECTIFIER_POTASSIUM_CHANNEL_ACTIVITY	> Genes annotated by the GO term GO:0005242.	KCNJ1	KCNJ10	KCNJ12	KCNJ14	KCNJ15	KCNJ3	KCNJ4	KCNJ5	KCNJ6	KCNK1	KCNK6	KCNQ5
ION_BINDING	> Genes annotated by the GO term GO:0043167. Interacting selectively with ions, charged atoms or groups of atoms.	ABL1	ABL2	ACO2	ADAM30	ADAMTS13	ADH1B	ANG	ANXA1	ANXA10	AOC3	APOA4	APOBEC1	APOBEC3F	APOBEC3G	ARIH2	ASPH	ATOX1	ATP2A1	ATP7A	ATP7B	BIRC5	BNIP2	BRCA1	BRSK1	BRSK2	CA12	CA2	CABP1	CABP2	CABP4	CABP5	CALB1	CALM3	CALML3	CALML5	CALR	CALU	CAMKK2	CANX	CAPN9	CAPS	CBLB	CBLC	CCS	CD4	CDA	CDC42BPA	CDC42BPB
ION_CHANNEL_ACTIVITY	> Genes annotated by the GO term GO:0005216. Catalysis of facilitated diffusion of an ion (by an energy-independent process) by passage through a transmembrane aqueous pore or channel without evidence for a carrier-mediated mechanism.	ACCN1	ACCN4	BEST1	BSND	CACNA1A	CACNA1B	CACNA1C	CACNA1D	CACNA1E	CACNA1F	CACNA1G	CACNA1H	CACNA1S	CACNA2D1	CACNB1	CACNB2	CACNB3	CACNB4	CACNG1	CACNG2	CACNG4	CACNG5	CCT8L2	CFTR	CHRNA1	CHRNA2	CHRNA3	CHRNA4	CHRNA6	CHRNA7	CHRNB2	CHRNB3	CHRNB4	CHRND	CHRNE	CLCA1	CLCA2	CLCA4	CLCN1	CLCN2	CLCN3	CLCN4	CLCNKA	CLCNKB	CNGA3	CNGB1	CUL5	FXYD1
ION_HOMEOSTASIS	> Genes annotated by the GO term GO:0050801. Any of the processes involved in the maintenance of an internal equilibrium of ions within an organism or cell.	AGTR1	AIFM3	APP	ATOX1	ATP1A1	ATP1A2	ATP1A3	ATP1A4	ATP2C1	ATP6V1B1	ATP7A	ATP7B	AVPR1A	AVPR1B	BAK1	BAX	BCL2	BCL2L1	BDKRB1	BDKRB2	BNIP3	BUD31	C3AR1	C5AR1	CACNA1A	CACNA1C	CALCA	CALCB	CALR	CASR	CCKAR	CCKBR	CCL1	CCL11	CCL13	CCL14	CCL15	CCL19	CCL2	CCL23	CCL3	CCL5	CCL7	CCR1	CCR2	CCR3	CCR4	CCR5
ION_TRANSMEMBRANE_TRANSPORTER_ACTIVITY	> Genes annotated by the GO term GO:0015075. Catalysis of the transfer of an ion from one side of a membrane to the other.	ABCB11	ABCC2	ABCC3	ABCC5	ABCC8	ACCN1	ACCN4	ADAMTS8	ANKH	ASNA1	ATP1A1	ATP1A2	ATP1A3	ATP1A4	ATP1B1	ATP1B2	ATP1B3	ATP2A1	ATP2A2	ATP2A3	ATP2B1	ATP2B3	ATP2B4	ATP2C1	ATP4A	ATP4B	ATP6V0C	ATP6V0E1	ATP6V1B2	ATP6V1C1	ATP7A	ATP7B	BEST1	BSND	CACNA1A	CACNA1B	CACNA1C	CACNA1D	CACNA1E	CACNA1F	CACNA1G	CACNA1H	CACNA1S	CACNA2D1	CACNB1	CACNB2	CACNB3	CACNB4
ION_TRANSPORT	> Genes annotated by the GO term GO:0006811. The directed movement of charged atoms or small charged molecules into, out of, within or between cells.	ABCC8	ABCC9	AKAP7	ATOX1	ATP1A4	ATP2A1	ATP2A3	ATP2C1	ATP6AP1	ATP6V0B	ATP6V0C	ATP6V0E1	ATP6V1C1	ATP6V1E1	ATP6V1F	ATP7A	ATP7B	BEST1	C16orf7	CACNA1D	CACNA2D1	CACNB3	CACNB4	CCL8	CCS	CHP	CHRNA7	CHRNB1	CHRNB4	CLCN4	CLIC1	CLIC3	CLIC5	COX17	CSN2	FXYD1	FXYD3	GLRA1	GLRA2	GLRB	HCN2	HCN4	HFE	HVCN1	KCNA1	KCNA10	KCNA2	KCNA3
IONOTROPIC_GLUTAMATE_RECEPTOR_ACTIVITY	> Genes annotated by the GO term GO:0004970. Combining with glutamate to initiate a change in cell activity through the regulation of ion channels.	GRIA1	GRIA2	GRIK1	GRIK2	GRIK3	GRIK4	GRIK5	GRIN2A	GRIN2B	GRIN2C
ISOMERASE_ACTIVITY	> Genes annotated by the GO term GO:0016853. Catalysis of the geometric or structural changes within one molecule. Isomerase is the systematic name for any enzyme of EC class 5.	BPGM	DCT	DDT	DSE	EBP	ERP29	ERP44	GLCE	GNE	GNPDA1	GSTZ1	HSD3B1	HSD3B2	IDI1	LSS	MPI	MUT	P4HB	PDIA2	PDIA3	PDIA5	PDIA6	PGAM2	PGM1	PGM3	PGM5	PMM1	PMM2	PPIE	PTGDS	PTGES3	PTGIS	TOP1	TOP2A	TPI1
ISOPRENOID_METABOLIC_PROCESS	> Genes annotated by the GO term GO:0006720. The chemical reactions and pathways involving isoprenoid compounds, isoprene (2-methylbuta-1,3-diene) or compounds containing or derived from linked isoprene (3-methyl-2-butenylene) residues.	ALDH8A1	BCO2	DHRS3	IDI1	MVK	NPC2	PDSS1	PDSS2	RARRES2	RDH11	RDH12	RETSAT
JAK_STAT_CASCADE	> Genes annotated by the GO term GO:0007259. The processes by which STAT proteins (Signal Transducers and Activators of Transcription) are activated by members of the JAK (janus activated kinase) family of tyrosine kinases, following the binding of cytokines to their cognate receptor. Once activated, STATs dimerize and translocate to the nucleus and modulate the expression of target genes.	CCL2	CCR2	CLCF1	F2	F2R	FGFR3	HCLS1	HGS	IFNAR1	IFNAR2	IL12A	IL20	IL22RA2	IL29	IL31RA	LYN	NF2	NMI	PIAS1	PIGU	SOCS1	SOCS2	SOCS3	SOCS6	STAMBP	STAT1	STAT2	STAT3	STAT4	STAT5A	STAT5B
JNK_CASCADE	> Genes annotated by the GO term GO:0007254. A cascade of protein kinase activities, culminating in the phosphorylation and activation of a member of the JUN kinase subfamily of stress-activated protein kinases, which in turn are a subfamily of mitogen-activated protein (MAP) kinases that is activated primarily by cytokines and exposure to environmental stress.	ADORA2B	AMBP	CARD9	CD27	CRKL	DAXX	DBNL	DUSP10	DUSP9	EDA2R	GPS1	GPS2	HIPK2	KIAA1804	MAP2K4	MAP3K10	MAP3K11	MAP3K12	MAP3K13	MAP3K2	MAP3K4	MAP3K5	MAP3K6	MAP3K9	MAP4K1	MAP4K2	MAP4K3	MAP4K5	MAPK10	MAPK8	MAPK8IP1	MAPK8IP2	MAPK8IP3	MAPK9	MDFI	MDFIC	MINK1	PKN1	PTPLAD1	SH2D3A	SH2D3C	TAOK2	TAOK3	TNIK	TPD52L1	ZAK	ZNF675
KEGG_ABC_TRANSPORTERS	> ABC transporters	ABCA1	ABCA10	ABCA12	ABCA13	ABCA2	ABCA3	ABCA4	ABCA5	ABCA6	ABCA7	ABCA8	ABCA9	ABCB1	ABCB10	ABCB11	ABCB4	ABCB5	ABCB6	ABCB7	ABCB8	ABCB9	ABCC1	ABCC10	ABCC11	ABCC12	ABCC2	ABCC3	ABCC4	ABCC5	ABCC6	ABCC8	ABCC9	ABCD1	ABCD2	ABCD3	ABCD4	ABCG1	ABCG2	ABCG4	ABCG5	ABCG8	CFTR	TAP1	TAP2
KEGG_ACUTE_MYELOID_LEUKEMIA	> Acute myeloid leukemia	AKT1	AKT2	AKT3	ARAF	BAD	BRAF	CCNA1	CCND1	CEBPA	CHUK	EIF4EBP1	FLT3	GRB2	HRAS	IKBKB	IKBKG	JUP	KIT	KRAS	LEF1	LOC652346	LOC652671	LOC652799	MAP2K1	MAP2K2	MAPK1	MAPK3	MTOR	MYC	NFKB1	NRAS	PIK3CA	PIK3CB	PIK3CD	PIK3CG	PIK3R1	PIK3R2	PIK3R3	PIK3R5	PIM1	PIM2	PML	PPARD	RAF1	RARA	RELA	RPS6KB1	RPS6KB2
KEGG_ADHERENS_JUNCTION	> Adherens junction	ACP1	ACTB	ACTG1	ACTN1	ACTN2	ACTN3	ACTN4	BAIAP2	CDC42	CDH1	CREBBP	CSNK2A1	CSNK2A2	CSNK2B	CTNNA1	CTNNA2	CTNNA3	CTNNB1	CTNND1	EGFR	EP300	ERBB2	FARP2	FER	FGFR1	FYN	IGF1R	INSR	IQGAP1	LEF1	LMO7	LOC100418883	LOC646821	MAP3K7	MAPK1	MAPK3	MET	MLLT4	NLK	PARD3	PTPN1	PTPN6	PTPRB	PTPRF	PTPRJ	PTPRM	PVRL1	PVRL2
KEGG_ADIPOCYTOKINE_SIGNALING_PATHWAY	> Adipocytokine signaling pathway	ACACB	ACSL1	ACSL3	ACSL4	ACSL5	ACSL6	ADIPOQ	ADIPOR1	ADIPOR2	AGRP	AKT1	AKT2	AKT3	CAMKK1	CAMKK2	CD36	CHUK	CPT1A	CPT1B	CPT1C	G6PC	G6PC2	IKBKB	IKBKG	IRS1	IRS2	IRS4	JAK2	LEP	LEPR	MAPK10	MAPK8	MAPK9	MTOR	NFKB1	NFKBIA	NFKBIB	NFKBIE	NPY	PCK1	PCK2	POMC	PPARA	PPARGC1A	PRKAA1	PRKAA2	PRKAB1	PRKAB2
KEGG_ALANINE_ASPARTATE_AND_GLUTAMATE_METABOLISM	> Alanine, aspartate and glutamate metabolism	ABAT	ACY3	ADSL	ADSS	ADSSL1	AGXT	AGXT2	ALDH4A1	ALDH5A1	ASL	ASNS	ASPA	ASS1	CAD	CPS1	DDO	GAD1	GAD2	GFPT1	GFPT2	GLS	GLS2	GLUD1	GLUD2	GLUL	GOT1	GOT2	GPT	GPT2	IL4I1	NIT2	PPAT
KEGG_ALDOSTERONE_REGULATED_SODIUM_REABSORPTION	> Aldosterone-regulated sodium reabsorption	ATP1A1	ATP1A2	ATP1A3	ATP1A4	ATP1B1	ATP1B2	ATP1B3	ATP1B4	FXYD2	FXYD4	HSD11B1	HSD11B2	IGF1	INS	INSR	IRS1	IRS2	IRS4	KCNJ1	KRAS	MAPK1	MAPK3	NEDD4L	NR3C2	PDPK1	PIK3CA	PIK3CB	PIK3CD	PIK3CG	PIK3R1	PIK3R2	PIK3R3	PIK3R5	PRKCA	PRKCB	PRKCG	SCNN1A	SCNN1B	SCNN1G	SFN	SGK1	SLC9A3R2
KEGG_ALLOGRAFT_REJECTION	> Allograft rejection	CD28	CD40	CD40LG	CD80	CD86	FAS	FASLG	GZMB	HLA-A	HLA-B	HLA-C	HLA-DMA	HLA-DMB	HLA-DOA	HLA-DOB	HLA-DPA1	HLA-DPB1	HLA-DQA1	HLA-DQA2	HLA-DQB1	HLA-DRA	HLA-DRB1	HLA-DRB3	HLA-DRB4	HLA-DRB5	HLA-E	HLA-F	HLA-G	IFNG	IL10	IL12A	IL12B	IL2	IL4	IL5	LOC652614	PRF1	TNF
KEGG_ALPHA_LINOLENIC_ACID_METABOLISM	> alpha-Linolenic acid metabolism	ACOX1	ACOX3	FADS2	JMJD7-PLA2G4B	PLA2G10	PLA2G12A	PLA2G12B	PLA2G1B	PLA2G2A	PLA2G2C	PLA2G2D	PLA2G2E	PLA2G2F	PLA2G3	PLA2G4A	PLA2G4B	PLA2G4E	PLA2G5	PLA2G6
KEGG_ALZHEIMERS_DISEASE	> Alzheimer's disease	ADAM10	ADAM17	APAF1	APBB1	APH1A	APOE	APP	ATF6	ATP2A1	ATP2A2	ATP2A3	ATP5A1	ATP5B	ATP5C1	ATP5D	ATP5E	ATP5F1	ATP5G1	ATP5G1P5	ATP5G2	ATP5G3	ATP5H	ATP5J	ATP5O	ATP6	ATP8	BACE1	BACE2	BAD	BID	CACNA1C	CACNA1D	CACNA1F	CACNA1S	CALM1	CALM2	CALM3	CALML3	CALML5	CALML6	CAPN1	CAPN2	CASP3	CASP7	CASP8	CASP9	CDK5	CDK5R1
KEGG_AMINO_SUGAR_AND_NUCLEOTIDE_SUGAR_METABOLISM	> Amino sugar and nucleotide sugar metabolism	AMDHD2	CHIA	CHIT1	CMAS	CYB5R1	CYB5R3	FPGT	FUK	GALE	GALK1	GALK2	GALT	GCK	GFPT1	GFPT2	GMDS	GMPPA	GMPPB	GNE	GNPDA1	GNPDA2	GNPNAT1	GPI	HEXA	HEXB	HK1	HK2	HK3	MPI	NAGK	NANP	NANS	NPL	PGM1	PGM2	PGM3	PMM1	PMM2	RENBP	TSTA3	UAP1	UGDH	UGP2	UXS1
KEGG_AMINOACYL_TRNA_BIOSYNTHESIS	> Aminoacyl-tRNA biosynthesis	AARS	AARS2	CARS	CARS2	DARS	DARS2	EARS2	EPRS	FARS2	FARSA	FARSB	GARS	HARS	HARS2	IARS	IARS2	KARS	LARS	LARS2	MARS	MARS2	MTFMT	NARS	NARS2	PARS2	PSTK	QARS	RARS	RARS2	SARS	SARS2	SEPSECS	TARS	TARS2	TARSL2	VARS	VARS2	WARS	WARS2	YARS	YARS2
KEGG_AMYOTROPHIC_LATERAL_SCLEROSIS_ALS	> Amyotrophic lateral sclerosis (ALS)	ALS2	APAF1	BAD	BAX	BCL2	BCL2L1	BID	CASP1	CASP3	CASP9	CAT	CCS	CHP	CHP2	CYCS	DAXX	DERL1	GPX1	GRIA1	GRIA2	GRIN1	GRIN2A	GRIN2B	GRIN2C	GRIN2D	MAP2K3	MAP2K6	MAP3K5	MAPK11	MAPK12	MAPK13	MAPK14	NEFH	NEFL	NEFM	NOS1	PPP3CA	PPP3CB	PPP3CC	PPP3R1	PPP3R2	PRPH	PRPH2	RAB5A	RAC1	SLC1A2	SOD1	TNF
KEGG_ANTIGEN_PROCESSING_AND_PRESENTATION	> Antigen processing and presentation	B2M	CALR	CANX	CD4	CD74	CD8A	CD8B	CIITA	CREB1	CTSB	CTSL1	CTSS	HLA-A	HLA-B	HLA-C	HLA-DMA	HLA-DMB	HLA-DOA	HLA-DOB	HLA-DPA1	HLA-DPB1	HLA-DQA1	HLA-DQA2	HLA-DQB1	HLA-DRA	HLA-DRB1	HLA-DRB3	HLA-DRB4	HLA-DRB5	HLA-E	HLA-F	HLA-G	HSP90AA1	HSP90AB1	HSPA1A	HSPA1B	HSPA1L	HSPA2	HSPA4	HSPA5	HSPA6	HSPA8	IFI30	IFNA1	IFNA10	IFNA13	IFNA14	IFNA16
KEGG_APOPTOSIS	> Apoptosis	AIFM1	AKT1	AKT2	AKT3	APAF1	ATM	BAD	BAX	BCL2	BCL2L1	BID	BIRC2	BIRC3	CAPN1	CAPN2	CASP10	CASP3	CASP6	CASP7	CASP8	CASP9	CFLAR	CHP	CHP2	CHUK	CSF2RB	CYCS	DFFA	DFFB	ENDOD1	ENDOG	EXOG	FADD	FAS	FASLG	IKBKB	IKBKG	IL1A	IL1B	IL1R1	IL1RAP	IL3	IL3RA	IRAK1	IRAK2	IRAK3	IRAK4	LOC651610
KEGG_ARACHIDONIC_ACID_METABOLISM	> Arachidonic acid metabolism	AKR1C3	ALOX12	ALOX12B	ALOX15	ALOX15B	ALOX5	CBR1	CBR3	CYP2B6	CYP2C18	CYP2C19	CYP2C8	CYP2C9	CYP2E1	CYP2J2	CYP2U1	CYP4A11	CYP4A22	CYP4F2	CYP4F3	EPHX2	GGT1	GGT5	GGT6	GGT7	GPX1	GPX2	GPX3	GPX4	GPX5	GPX6	GPX7	HPGDS	JMJD7-PLA2G4B	LTA4H	LTC4S	PLA2G10	PLA2G12A	PLA2G12B	PLA2G1B	PLA2G2A	PLA2G2C	PLA2G2D	PLA2G2E	PLA2G2F	PLA2G3	PLA2G4A	PLA2G4B
KEGG_ARGININE_AND_PROLINE_METABOLISM	> Arginine and proline metabolism	ABP1	ACY1	ADC	AGMAT	ALDH18A1	ALDH1B1	ALDH2	ALDH3A2	ALDH4A1	ALDH7A1	ALDH9A1	AMD1	ARG1	ARG2	ASL	ASS1	CKB	CKM	CKMT1A	CKMT1B	CKMT2	CPS1	DAO	GAMT	GATM	GLS	GLS2	GLUD1	GLUD2	GLUL	GOT1	GOT2	LAP3	MAOA	MAOB	NAGS	NOS1	NOS2	NOS3	OAT	ODC1	OTC	P4HA1	P4HA2	P4HA3	PRODH	PRODH2	PYCR1
KEGG_ARRHYTHMOGENIC_RIGHT_VENTRICULAR_CARDIOMYOPATHY_ARVC	> Arrhythmogenic right ventricular cardiomyopathy (ARVC)	ACTB	ACTG1	ACTN1	ACTN2	ACTN3	ACTN4	ATP2A2	CACNA1C	CACNA1D	CACNA1F	CACNA1S	CACNA2D1	CACNA2D2	CACNA2D3	CACNA2D4	CACNB1	CACNB2	CACNB3	CACNB4	CACNG1	CACNG2	CACNG3	CACNG4	CACNG5	CACNG6	CACNG7	CACNG8	CDH2	CTNNA1	CTNNA2	CTNNA3	CTNNB1	DAG1	DES	DMD	DSC2	DSG2	DSP	EMD	GJA1	ITGA1	ITGA10	ITGA11	ITGA2	ITGA2B	ITGA3	ITGA4	ITGA5
KEGG_ASCORBATE_AND_ALDARATE_METABOLISM	> Ascorbate and aldarate metabolism	ALDH1B1	ALDH2	ALDH3A2	ALDH7A1	ALDH9A1	MIOX	UGDH	UGT1A1	UGT1A10	UGT1A3	UGT1A4	UGT1A5	UGT1A6	UGT1A7	UGT1A8	UGT1A9	UGT2A1	UGT2A3	UGT2B10	UGT2B11	UGT2B15	UGT2B17	UGT2B28	UGT2B4	UGT2B7
KEGG_ASTHMA	> Asthma	CCL11	CD40	CD40LG	EPX	FCER1A	FCER1G	HLA-DMA	HLA-DMB	HLA-DOA	HLA-DOB	HLA-DPA1	HLA-DPB1	HLA-DQA1	HLA-DQA2	HLA-DQB1	HLA-DRA	HLA-DRB1	HLA-DRB3	HLA-DRB4	HLA-DRB5	IL10	IL13	IL3	IL4	IL5	IL9	MS4A2	PRG2	RNASE3	TNF
KEGG_AUTOIMMUNE_THYROID_DISEASE	> Autoimmune thyroid disease	CD28	CD40	CD40LG	CD80	CD86	CGA	CTLA4	FAS	FASLG	GZMB	HLA-A	HLA-B	HLA-C	HLA-DMA	HLA-DMB	HLA-DOA	HLA-DOB	HLA-DPA1	HLA-DPB1	HLA-DQA1	HLA-DQA2	HLA-DQB1	HLA-DRA	HLA-DRB1	HLA-DRB3	HLA-DRB4	HLA-DRB5	HLA-E	HLA-F	HLA-G	IFNA1	IFNA10	IFNA13	IFNA14	IFNA16	IFNA17	IFNA2	IFNA21	IFNA4	IFNA5	IFNA6	IFNA7	IFNA8	IL10	IL2	IL4	IL5	LOC652614
KEGG_AXON_GUIDANCE	> Axon guidance	ABL1	ABLIM1	ABLIM2	ABLIM3	ARHGEF12	CDC42	CDK5	CFL1	CFL2	CHP	CHP2	CXCL12	CXCR4	DCC	DPYSL2	DPYSL5	EFNA1	EFNA2	EFNA3	EFNA4	EFNA5	EFNB1	EFNB2	EFNB3	EPHA1	EPHA2	EPHA3	EPHA4	EPHA5	EPHA6	EPHA7	EPHA8	EPHB1	EPHB2	EPHB3	EPHB4	EPHB6	FES	FYN	GNAI1	GNAI2	GNAI3	GSK3B	HRAS	ITGB1	KRAS	L1CAM	LIMK1
KEGG_B_CELL_RECEPTOR_SIGNALING_PATHWAY	> B cell receptor signaling pathway	AKT1	AKT2	AKT3	BCL10	BLNK	BTK	CARD11	CD19	CD22	CD72	CD79A	CD79B	CD81	CHP	CHP2	CHUK	CR2	DAPP1	FCGR2B	FOS	GRB2	GSK3B	HRAS	IFITM1	IKBKB	IKBKG	INPP5D	JUN	KRAS	LILRB3	LYN	MALT1	MAP2K1	MAP2K2	MAPK1	MAPK3	NFAT5	NFATC1	NFATC2	NFATC3	NFATC4	NFKB1	NFKBIA	NFKBIB	NFKBIE	NRAS	PIK3AP1	PIK3CA
KEGG_BASAL_CELL_CARCINOMA	> Basal cell carcinoma	APC	APC2	AXIN1	AXIN2	BMP2	BMP4	CTNNB1	DVL1	DVL2	DVL3	FZD1	FZD10	FZD2	FZD3	FZD4	FZD5	FZD6	FZD7	FZD8	FZD9	GLI1	GLI2	GLI3	GSK3B	HHIP	LEF1	PTCH1	PTCH2	SHH	SMO	STK36	SUFU	TCF7	TCF7L1	TCF7L2	TP53	WNT1	WNT10A	WNT10B	WNT11	WNT16	WNT2	WNT2B	WNT3	WNT3A	WNT4	WNT5A	WNT5B
KEGG_BASAL_TRANSCRIPTION_FACTORS	> Basal transcription factors	GTF2A1	GTF2A1L	GTF2A2	GTF2B	GTF2E1	GTF2E2	GTF2F1	GTF2F2	GTF2H1	GTF2H2	GTF2H3	GTF2H4	GTF2I	GTF2IRD1	LOC391764	STON1	TAF1	TAF10	TAF11	TAF12	TAF13	TAF1L	TAF2	TAF4	TAF4B	TAF5	TAF5L	TAF6	TAF6L	TAF7	TAF7L	TAF9	TAF9B	TBP	TBPL1	TBPL2
KEGG_BASE_EXCISION_REPAIR	> Base excision repair	APEX1	APEX2	FEN1	HMGB1	HMGB1P1	HMGB1P40	LIG1	LIG3	MBD4	MPG	MUTYH	NEIL1	NEIL2	NEIL3	NTHL1	OGG1	PARP1	PARP2	PARP3	PARP4	PCNA	POLB	POLD1	POLD2	POLD3	POLD4	POLE	POLE2	POLE3	POLE4	POLL	SMUG1	TDG	UNG	XRCC1
KEGG_BETA_ALANINE_METABOLISM	> beta-Alanine metabolism	ABAT	ACADM	ALDH1B1	ALDH2	ALDH3A2	ALDH7A1	ALDH9A1	AOC2	AOC3	CNDP1	DPYD	DPYS	ECHS1	EHHADH	GAD1	GAD2	HADHA	HIBCH	MLYCD	SMS	SRM	UPB1
KEGG_BIOSYNTHESIS_OF_UNSATURATED_FATTY_ACIDS	> Biosynthesis of unsaturated fatty acids	ACAA1	ACOT1	ACOT2	ACOT4	ACOT7	ACOX1	ACOX3	BAAT	ELOVL2	ELOVL5	ELOVL6	FADS1	FADS2	HADHA	HSD17B12	PECR	PTPLA	PTPLB	SCD	SCD5	TECR	YOD1
KEGG_BLADDER_CANCER	> Bladder cancer	ARAF	BRAF	CCND1	CDH1	CDK4	CDKN1A	CDKN2A	DAPK1	DAPK2	DAPK3	E2F1	E2F2	E2F3	EGF	EGFR	ERBB2	FGFR3	FIGF	HRAS	IL8	KRAS	MAP2K1	MAP2K2	MAPK1	MAPK3	MDM2	MMP1	MMP2	MMP9	MYC	NRAS	PGF	RAF1	RASSF1	RB1	RPS6KA5	THBS1	TP53	TYMP	VEGFA	VEGFB	VEGFC
KEGG_BUTANOATE_METABOLISM	> Butanoate metabolism	AACS	ABAT	ACADS	ACAT1	ACAT2	ACSM1	ACSM2A	ACSM3	ACSM4	ACSM5	AKR1B10	ALDH1B1	ALDH2	ALDH3A2	ALDH5A1	ALDH7A1	ALDH9A1	BDH1	BDH2	ECHS1	EHHADH	GAD1	GAD2	HADH	HADHA	HMGCL	HMGCS1	HMGCS2	L2HGDH	OXCT1	OXCT2	PDHA1	PDHA2	PDHB
KEGG_CALCIUM_SIGNALING_PATHWAY	> Calcium signaling pathway	ADCY1	ADCY2	ADCY3	ADCY4	ADCY7	ADCY8	ADCY9	ADORA2A	ADORA2B	ADRA1A	ADRA1B	ADRA1D	ADRB1	ADRB2	ADRB3	AGTR1	ATP2A1	ATP2A2	ATP2A3	ATP2B1	ATP2B2	ATP2B3	ATP2B4	AVPR1A	AVPR1B	BDKRB1	BDKRB2	BST1	CACNA1A	CACNA1B	CACNA1C	CACNA1D	CACNA1E	CACNA1F	CACNA1G	CACNA1H	CACNA1I	CACNA1S	CALM1	CALM2	CALM3	CALML3	CALML5	CALML6	CAMK2A	CAMK2B	CAMK2D	CAMK2G
KEGG_CARDIAC_MUSCLE_CONTRACTION	> Cardiac muscle contraction	ACTC1	ATP1A1	ATP1A2	ATP1A3	ATP1A4	ATP1B1	ATP1B2	ATP1B3	ATP1B4	ATP2A2	CACNA1C	CACNA1D	CACNA1F	CACNA1S	CACNA2D1	CACNA2D2	CACNA2D3	CACNA2D4	CACNB1	CACNB2	CACNB3	CACNB4	CACNG1	CACNG2	CACNG3	CACNG4	CACNG5	CACNG6	CACNG7	CACNG8	COX1	COX2	COX3	COX4I1	COX4I2	COX5A	COX5B	COX6A1	COX6A2	COX6B1	COX6B2	COX6C	COX6CP3	COX7A1	COX7A2	COX7A2L	COX7B	COX7B2
KEGG_CELL_ADHESION_MOLECULES_CAMS	> Cell adhesion molecules (CAMs)	ALCAM	CADM1	CADM3	CD2	CD22	CD226	CD274	CD276	CD28	CD34	CD4	CD40	CD40LG	CD58	CD6	CD80	CD86	CD8A	CD8B	CD99	CDH1	CDH15	CDH2	CDH3	CDH4	CDH5	CLDN1	CLDN10	CLDN11	CLDN14	CLDN15	CLDN16	CLDN17	CLDN18	CLDN19	CLDN2	CLDN20	CLDN22	CLDN23	CLDN3	CLDN4	CLDN5	CLDN6	CLDN7	CLDN8	CLDN9	CNTN1	CNTN2
KEGG_CELL_CYCLE	> Cell cycle	ABL1	ANAPC1	ANAPC10	ANAPC11	ANAPC13	ANAPC2	ANAPC4	ANAPC5	ANAPC7	ATM	ATR	BUB1	BUB1B	BUB3	CCNA1	CCNA2	CCNB1	CCNB2	CCNB3	CCND1	CCND2	CCND3	CCNE1	CCNE2	CCNH	CDC14A	CDC14B	CDC16	CDC20	CDC23	CDC25A	CDC25B	CDC25C	CDC26	CDC27	CDC45	CDC6	CDC7	CDK1	CDK2	CDK4	CDK6	CDK7	CDKN1A	CDKN1B	CDKN1C	CDKN2A	CDKN2B
KEGG_CHEMOKINE_SIGNALING_PATHWAY	> Chemokine signaling pathway	ADCY1	ADCY2	ADCY3	ADCY4	ADCY5	ADCY6	ADCY7	ADCY8	ADCY9	ADRBK1	ADRBK2	AKT1	AKT2	AKT3	ARRB1	ARRB2	BCAR1	BRAF	CCL1	CCL11	CCL13	CCL14	CCL15	CCL16	CCL17	CCL18	CCL19	CCL2	CCL20	CCL21	CCL22	CCL23	CCL24	CCL25	CCL26	CCL27	CCL28	CCL3	CCL3L1	CCL3L3	CCL4	CCL4L1	CCL4L2	CCL5	CCL7	CCL8	CCR1	CCR10
KEGG_CHRONIC_MYELOID_LEUKEMIA	> Chronic myeloid leukemia	ABL1	AKT1	AKT2	AKT3	ARAF	BAD	BCL2L1	BCR	BRAF	CBL	CBLB	CBLC	CCND1	CDK4	CDK6	CDKN1A	CDKN1B	CDKN2A	CHUK	CRK	CRKL	CTBP1	CTBP2	E2F1	E2F2	E2F3	GAB2	GRB2	HDAC1	HDAC2	HRAS	IKBKB	IKBKG	KRAS	MAP2K1	MAP2K2	MAPK1	MAPK3	MDM2	MECOM	MYC	NFKB1	NFKBIA	NRAS	PIK3CA	PIK3CB	PIK3CD	PIK3CG
KEGG_CIRCADIAN_RHYTHM_MAMMAL	> Circadian rhythm - mammal	ARNTL	BHLHE40	BHLHE41	CLOCK	CRY1	CRY2	CSNK1D	CSNK1E	NPAS2	NR1D1	PER1	PER2	PER3
KEGG_CITRATE_CYCLE_TCA_CYCLE	> Citrate cycle (TCA cycle)	ACLY	ACO1	ACO2	CS	DLAT	DLD	DLST	FH	IDH1	IDH2	IDH3A	IDH3B	IDH3G	LOC283398	LOC642502	MDH1	MDH2	OGDH	OGDHL	PC	PCK1	PCK2	PDHA1	PDHA2	PDHB	SDHA	SDHB	SDHC	SDHD	SUCLA2	SUCLG1	SUCLG2
KEGG_COLORECTAL_CANCER	> Colorectal cancer	AKT1	AKT2	AKT3	APC	APC2	APPL1	ARAF	AXIN1	AXIN2	BAD	BAX	BCL2	BIRC5	BRAF	CASP3	CASP9	CCND1	CTNNB1	CYCS	DCC	FOS	GSK3B	JUN	KRAS	LEF1	MAP2K1	MAPK1	MAPK10	MAPK3	MAPK8	MAPK9	MLH1	MSH2	MSH3	MSH6	MYC	PIK3CA	PIK3CB	PIK3CD	PIK3CG	PIK3R1	PIK3R2	PIK3R3	PIK3R5	RAC1	RAC2	RAC3	RAF1
KEGG_COMPLEMENT_AND_COAGULATION_CASCADES	> Complement and coagulation cascades	A2M	BDKRB1	BDKRB2	C1QA	C1QB	C1QC	C1R	C1S	C2	C3	C3AR1	C4A	C4B	C4BPA	C4BPB	C5	C5AR1	C6	C7	C8A	C8B	C8G	C9	CD46	CD55	CD59	CFB	CFD	CFH	CFI	CPB2	CR1	CR2	F10	F11	F12	F13A1	F13B	F2	F2R	F3	F5	F7	F8	F9	FGA	FGB	FGG
KEGG_CYSTEINE_AND_METHIONINE_METABOLISM	> Cysteine and methionine metabolism	ADI1	AHCY	AHCYL1	AHCYL2	AMD1	APIP	BHMT	CBS	CDO1	CTH	DNMT1	DNMT3A	DNMT3B	DNMT3L	ENOPH1	GOT1	GOT2	IL4I1	LDHA	LDHAL6A	LDHAL6B	LDHB	LDHC	MAT1A	MAT2A	MAT2B	MPST	MTAP	MTR	SDS	SMS	SRM	TAT	TRDMT1
KEGG_CYTOKINE_CYTOKINE_RECEPTOR_INTERACTION	> Cytokine-cytokine receptor interaction	ACVR1	ACVR1B	ACVR2A	ACVR2B	ACVRL1	AMH	AMHR2	BMP2	BMP7	BMPR1A	BMPR1B	BMPR2	CCL1	CCL11	CCL13	CCL14	CCL15	CCL16	CCL17	CCL18	CCL19	CCL2	CCL20	CCL21	CCL22	CCL23	CCL24	CCL25	CCL26	CCL27	CCL28	CCL3	CCL3L1	CCL3L3	CCL4	CCL4L1	CCL4L2	CCL5	CCL7	CCL8	CCR1	CCR10	CCR2	CCR3	CCR4	CCR5	CCR6	CCR7
KEGG_CYTOSOLIC_DNA_SENSING_PATHWAY	> Cytosolic DNA-sensing pathway	ADAR	AIM2	CASP1	CCL4	CCL4L1	CCL4L2	CCL5	CHUK	CXCL10	DDX58	IFNA1	IFNA10	IFNA13	IFNA14	IFNA16	IFNA17	IFNA2	IFNA21	IFNA4	IFNA5	IFNA6	IFNA7	IFNA8	IFNB1	IKBKB	IKBKE	IKBKG	IL18	IL1B	IL33	IL6	IRF3	IRF7	MAVS	NFKB1	NFKBIA	NFKBIB	POLR1C	POLR1D	POLR3A	POLR3B	POLR3C	POLR3D	POLR3F	POLR3G	POLR3GL	POLR3H	POLR3K
KEGG_DILATED_CARDIOMYOPATHY	> Dilated cardiomyopathy	ACTB	ACTC1	ACTG1	ADCY1	ADCY2	ADCY3	ADCY4	ADCY5	ADCY6	ADCY7	ADCY8	ADCY9	ADRB1	ATP2A2	CACNA1C	CACNA1D	CACNA1F	CACNA1S	CACNA2D1	CACNA2D2	CACNA2D3	CACNA2D4	CACNB1	CACNB2	CACNB3	CACNB4	CACNG1	CACNG2	CACNG3	CACNG4	CACNG5	CACNG6	CACNG7	CACNG8	DAG1	DES	DMD	EMD	GNAS	IGF1	ITGA1	ITGA10	ITGA11	ITGA2	ITGA2B	ITGA3	ITGA4	ITGA5
KEGG_DNA_REPLICATION	> DNA replication	DNA2	FEN1	LIG1	MCM2	MCM3	MCM4	MCM5	MCM6	MCM7	PCNA	POLA1	POLA2	POLD1	POLD2	POLD3	POLD4	POLE	POLE2	POLE3	POLE4	PRIM1	PRIM2	RFC1	RFC2	RFC3	RFC4	RFC5	RNASEH1	RNASEH2A	RNASEH2B	RNASEH2C	RPA1	RPA2	RPA3	RPA4	SSBP1
KEGG_DORSO_VENTRAL_AXIS_FORMATION	> Dorso-ventral axis formation	CPEB1	EGFR	ETS1	ETS2	ETV6	ETV7	FMN2	GRB2	KRAS	LOC652554	MAP2K1	MAPK1	MAPK3	NOTCH1	NOTCH2	NOTCH3	NOTCH4	PIWIL1	PIWIL2	PIWIL3	PIWIL4	SOS1	SOS2	SPIRE1	SPIRE2
KEGG_DRUG_METABOLISM_CYTOCHROME_P450	> Drug metabolism - cytochrome P450	ADH1A	ADH1B	ADH1C	ADH4	ADH5	ADH6	ADH7	ALDH1A3	ALDH3A1	ALDH3B1	ALDH3B2	AOX1	CYP1A2	CYP2A13	CYP2A6	CYP2A7	CYP2B6	CYP2C18	CYP2C19	CYP2C8	CYP2C9	CYP2D6	CYP2E1	CYP3A4	CYP3A43	CYP3A5	CYP3A7	FMO1	FMO2	FMO3	FMO4	FMO5	GSTA1	GSTA2	GSTA3	GSTA4	GSTA5	GSTK1	GSTM1	GSTM2	GSTM3	GSTM4	GSTM5	GSTO1	GSTO2	GSTP1	GSTT1	GSTT2
KEGG_DRUG_METABOLISM_OTHER_ENZYMES	> Drug metabolism - other enzymes	CDA	CES1	CES2	CES5A	CYP2A13	CYP2A6	CYP2A7	CYP3A4	CYP3A43	CYP3A5	CYP3A7	DPYD	DPYS	GMPS	GUSB	HPRT1	IMPDH1	IMPDH2	ITPA	NAT1	NAT2	TK1	TK2	TPMT	TYMP	UCK1	UCK2	UCKL1	UGT1A1	UGT1A10	UGT1A3	UGT1A4	UGT1A5	UGT1A6	UGT1A7	UGT1A8	UGT1A9	UGT2A1	UGT2A3	UGT2B10	UGT2B11	UGT2B15	UGT2B17	UGT2B28	UGT2B4	UGT2B7	UMPS	UPB1
KEGG_ECM_RECEPTOR_INTERACTION	> ECM-receptor interaction	AGRN	CD36	CD44	CD47	CHAD	COL11A1	COL11A2	COL1A1	COL1A2	COL2A1	COL3A1	COL4A1	COL4A2	COL4A4	COL4A6	COL5A1	COL5A2	COL5A3	COL6A1	COL6A2	COL6A3	COL6A6	COMP	DAG1	FN1	GP1BA	GP1BB	GP5	GP6	GP9	HMMR	HSPG2	IBSP	ITGA1	ITGA10	ITGA11	ITGA2	ITGA2B	ITGA3	ITGA4	ITGA5	ITGA6	ITGA7	ITGA8	ITGA9	ITGAV	ITGB1	ITGB3
KEGG_ENDOCYTOSIS	> Endocytosis	ACAP1	ACAP2	ACAP3	ADRB1	ADRB2	ADRB3	ADRBK1	ADRBK2	AGAP1	AGAP2	AP2A1	AP2A2	AP2B1	AP2M1	AP2S1	ARAP1	ARAP2	ARAP3	ARF6	ARFGAP1	ARFGAP2	ARFGAP3	ARRB1	ARRB2	ASAP1	ASAP2	ASAP3	CBL	CBLB	CBLC	CCR5	CDC42	CHMP1B	CHMP2A	CHMP2B	CHMP3	CHMP4A	CHMP4B	CHMP4C	CHMP5	CHMP6	CLTA	CLTB	CLTC	CLTCL1	CSF1R	CXCR1	CXCR2
KEGG_ENDOMETRIAL_CANCER	> Endometrial cancer	AKT1	AKT2	AKT3	APC	APC2	ARAF	AXIN1	AXIN2	BAD	BRAF	CASP9	CCND1	CDH1	CTNNA1	CTNNA2	CTNNA3	CTNNB1	EGF	EGFR	ELK1	ERBB2	FOXO3	GRB2	GSK3B	HRAS	ILK	KRAS	LEF1	MAP2K1	MAP2K2	MAPK1	MAPK3	MLH1	MYC	NRAS	PDPK1	PIK3CA	PIK3CB	PIK3CD	PIK3CG	PIK3R1	PIK3R2	PIK3R3	PIK3R5	PTEN	RAF1	SOS1	SOS2
KEGG_EPITHELIAL_CELL_SIGNALING_IN_HELICOBACTER_PYLORI_INFECTION	> Epithelial cell signaling in Helicobacter pylori infection	ADAM10	ADAM17	ATP6AP1	ATP6V0A1	ATP6V0A2	ATP6V0A4	ATP6V0B	ATP6V0C	ATP6V0D1	ATP6V0D2	ATP6V0E1	ATP6V0E2	ATP6V1A	ATP6V1B1	ATP6V1B2	ATP6V1C1	ATP6V1C2	ATP6V1D	ATP6V1E1	ATP6V1E2	ATP6V1F	ATP6V1G1	ATP6V1G2	ATP6V1G3	ATP6V1H	CASP3	CCL5	CDC42	CHUK	CSK	CXCL1	CXCR1	CXCR2	EGFR	F11R	GIT1	HBEGF	IGSF5	IKBKB	IKBKG	IL8	JAM2	JAM3	JUN	LYN	MAP2K4	MAP3K14	MAPK10
KEGG_ERBB_SIGNALING_PATHWAY	> ErbB signaling pathway	ABL1	ABL2	AKT1	AKT2	AKT3	ARAF	AREG	BAD	BRAF	BTC	CAMK2A	CAMK2B	CAMK2D	CAMK2G	CBL	CBLB	CBLC	CDKN1A	CDKN1B	CRK	CRKL	EGF	EGFR	EIF4EBP1	ELK1	ERBB2	ERBB3	ERBB4	EREG	GAB1	GRB2	GSK3B	HBEGF	HRAS	JUN	KRAS	MAP2K1	MAP2K2	MAP2K4	MAP2K7	MAPK1	MAPK10	MAPK3	MAPK8	MAPK9	MTOR	MYC	NCK1
KEGG_ETHER_LIPID_METABOLISM	> Ether lipid metabolism	AGPS	CHPT1	ENPP2	ENPP6	JMJD7-PLA2G4B	LPCAT1	LPCAT2	LPCAT4	PAFAH1B1	PAFAH1B2	PAFAH1B3	PAFAH2	PLA2G10	PLA2G12A	PLA2G12B	PLA2G1B	PLA2G2A	PLA2G2C	PLA2G2D	PLA2G2E	PLA2G2F	PLA2G3	PLA2G4A	PLA2G4B	PLA2G4E	PLA2G5	PLA2G6	PLA2G7	PLD1	PLD2	PPAP2A	PPAP2B	PPAP2C
KEGG_FATTY_ACID_METABOLISM	> Fatty acid metabolism	ACAA1	ACAA2	ACADL	ACADM	ACADS	ACADSB	ACADVL	ACAT1	ACAT2	ACOX1	ACOX3	ACSL1	ACSL3	ACSL4	ACSL5	ACSL6	ADH1A	ADH1B	ADH1C	ADH4	ADH5	ADH6	ADH7	ALDH1B1	ALDH2	ALDH3A2	ALDH7A1	ALDH9A1	CPT1A	CPT1B	CPT1C	CPT2	CYP4A11	CYP4A22	ECHS1	ECI1	ECI2	EHHADH	GCDH	HADH	HADHA	HADHB
KEGG_FC_EPSILON_RI_SIGNALING_PATHWAY	> Fc epsilon RI signaling pathway	AKT1	AKT2	AKT3	BTK	CSF2	FCER1A	FCER1G	FYN	GAB2	GRB2	HRAS	IL13	IL3	IL4	IL5	INPP5D	JMJD7-PLA2G4B	KRAS	LAT	LCP2	LYN	MAP2K1	MAP2K2	MAP2K3	MAP2K4	MAP2K6	MAP2K7	MAPK1	MAPK10	MAPK11	MAPK12	MAPK13	MAPK14	MAPK3	MAPK8	MAPK9	MS4A2	NRAS	PDK1	PIK3CA	PIK3CB	PIK3CD	PIK3CG	PIK3R1	PIK3R2	PIK3R3	PIK3R5	PLA2G10
KEGG_FC_GAMMA_R_MEDIATED_PHAGOCYTOSIS	> Fc gamma R-mediated phagocytosis	AKT1	AKT2	AKT3	AMPH	ARF6	ARPC1A	ARPC1B	ARPC2	ARPC3	ARPC4	ARPC5	ARPC5L	ASAP1	ASAP2	ASAP3	CDC42	CFL1	CFL2	CRK	CRKL	DNM1	DNM1L	DNM2	DNM3	DOCK2	FCGR1A	FCGR2A	FCGR2B	FCGR2C	FCGR3A	GAB2	GSN	HCK	INPP5D	LAT	LIMK1	LIMK2	LOC653888	LYN	MAP2K1	MAPK1	MAPK3	MARCKS	MARCKSL1	MYO10	NCF1	PAK1	PIK3CA
KEGG_FOCAL_ADHESION	> Focal adhesion	ACTB	ACTG1	ACTN1	ACTN2	ACTN3	ACTN4	AKT1	AKT2	AKT3	ARHGAP35	ARHGAP5	BAD	BCAR1	BCL2	BIRC2	BIRC3	BRAF	CAPN2	CAV1	CAV2	CAV3	CCND1	CCND2	CCND3	CDC42	CHAD	COL11A1	COL11A2	COL1A1	COL1A2	COL2A1	COL3A1	COL4A1	COL4A2	COL4A4	COL4A6	COL5A1	COL5A2	COL5A3	COL6A1	COL6A2	COL6A3	COL6A6	COMP	CRK	CRKL	CTNNB1	DIAPH1
KEGG_FOLATE_BIOSYNTHESIS	> Folate biosynthesis	ALPI	ALPL	ALPP	ALPPL2	DHFR	FPGS	GCH1	GGH	PTS	QDPR	SPR
KEGG_FRUCTOSE_AND_MANNOSE_METABOLISM	> Fructose and mannose metabolism	AKR1B1	AKR1B10	ALDOA	ALDOB	ALDOC	FBP1	FBP2	FPGT	FUK	GMDS	GMPPA	GMPPB	HK1	HK2	HK3	KHK	MPI	MTMR1	MTMR2	MTMR6	MTMR7	PFKFB1	PFKFB2	PFKFB3	PFKFB4	PFKL	PFKM	PFKP	PHPT1	PMM1	PMM2	SORD	TPI1	TSTA3
KEGG_GALACTOSE_METABOLISM	> Galactose metabolism	AKR1B1	B4GALT1	B4GALT2	G6PC	G6PC2	GAA	GALE	GALK1	GALK2	GALT	GANC	GCK	GLA	GLB1	HK1	HK2	HK3	LALBA	LCT	MGAM	PFKL	PFKM	PFKP	PGM1	PGM2	UGP2
KEGG_GAP_JUNCTION	> Gap junction	ADCY1	ADCY2	ADCY3	ADCY4	ADCY5	ADCY6	ADCY7	ADCY8	ADCY9	ADRB1	CDK1	CSNK1D	DRD1	DRD2	EGF	EGFR	GJA1	GJD2	GNA11	GNAI1	GNAI2	GNAI3	GNAQ	GNAS	GRB2	GRM1	GRM5	GUCY1A2	GUCY1A3	GUCY1B3	HRAS	HTR2A	HTR2B	HTR2C	ITPR1	ITPR2	ITPR3	KRAS	LPAR1	MAP2K1	MAP2K2	MAP2K5	MAP3K2	MAPK1	MAPK3	MAPK7	NRAS	PDGFA
KEGG_GLIOMA	> Glioma	AKT1	AKT2	AKT3	ARAF	BRAF	CALM1	CALM2	CALM3	CALML3	CALML5	CALML6	CAMK2A	CAMK2B	CAMK2D	CAMK2G	CCND1	CDK4	CDK6	CDKN1A	CDKN2A	E2F1	E2F2	E2F3	EGF	EGFR	GRB2	HRAS	IGF1	IGF1R	KRAS	MAP2K1	MAP2K2	MAPK1	MAPK3	MDM2	MTOR	NRAS	PDGFA	PDGFB	PDGFRA	PDGFRB	PIK3CA	PIK3CB	PIK3CD	PIK3CG	PIK3R1	PIK3R2	PIK3R3
KEGG_GLUTATHIONE_METABOLISM	> Glutathione metabolism	ANPEP	G6PD	GCLC	GCLM	GGCT	GGT1	GGT5	GGT6	GGT7	GPX1	GPX2	GPX3	GPX4	GPX5	GPX6	GPX7	GSR	GSS	GSTA1	GSTA2	GSTA3	GSTA4	GSTA5	GSTK1	GSTM1	GSTM2	GSTM3	GSTM4	GSTM5	GSTO1	GSTO2	GSTP1	GSTT1	GSTT2	GSTZ1	IDH1	IDH2	LAP3	MGST1	MGST2	MGST3	ODC1	OPLAH	PGD	RRM1	RRM2	RRM2B	SMS
KEGG_GLYCEROLIPID_METABOLISM	> Glycerolipid metabolism	AGK	AGPAT1	AGPAT2	AGPAT3	AGPAT4	AGPAT6	AGPAT9	AKR1A1	AKR1B1	ALDH1B1	ALDH2	ALDH3A2	ALDH7A1	ALDH9A1	AWAT2	CEL	DAK	DGAT1	DGAT2	DGKA	DGKB	DGKD	DGKE	DGKG	DGKH	DGKI	DGKQ	DGKZ	GK	GK2	GLA	GLYCTK	GPAM	GPAT2	LCLAT1	LIPC	LIPF	LIPG	LPL	MBOAT1	MBOAT2	MGLL	PNLIP	PNLIPRP1	PNLIPRP2	PNPLA3	PPAP2A	PPAP2B
KEGG_GLYCEROPHOSPHOLIPID_METABOLISM	> Glycerophospholipid metabolism	ACHE	AGPAT1	AGPAT2	AGPAT3	AGPAT4	AGPAT6	AGPAT9	C17orf48	CDIPT	CDS1	CDS2	CHAT	CHKA	CHKB	CHPT1	CRLS1	DGKA	DGKB	DGKD	DGKE	DGKG	DGKH	DGKI	DGKQ	DGKZ	ETNK1	ETNK2	GNPAT	GPAM	GPAT2	GPD1	GPD1L	GPD2	JMJD7-PLA2G4B	LCAT	LCLAT1	LPCAT1	LPCAT2	LPCAT3	LPCAT4	LPGAT1	LYPLA1	LYPLA2	MBOAT1	MBOAT2	MBOAT7	PCYT1A	PCYT1B
KEGG_GLYCINE_SERINE_AND_THREONINE_METABOLISM	> Glycine, serine and threonine metabolism	AGXT	AGXT2	ALAS1	ALAS2	AMT	AOC2	AOC3	BHMT	CBS	CHDH	CTH	DAO	DLD	DMGDH	GAMT	GATM	GCAT	GLDC	GLYCTK	GNMT	MAOA	MAOB	PHGDH	PIPOX	PSAT1	PSPH	SARDH	SDS	SHMT1	SHMT2	SRR
KEGG_GLYCOLYSIS_GLUCONEOGENESIS	> Glycolysis / Gluconeogenesis	ACSS1	ACSS2	ADH1A	ADH1B	ADH1C	ADH4	ADH5	ADH6	ADH7	AKR1A1	ALDH1A3	ALDH1B1	ALDH2	ALDH3A1	ALDH3A2	ALDH3B1	ALDH3B2	ALDH7A1	ALDH9A1	ALDOA	ALDOB	ALDOC	BPGM	DLAT	DLD	ENO1	ENO2	ENO3	FBP1	FBP2	G6PC	G6PC2	GALM	GAPDH	GCK	GPI	HK1	HK2	HK3	LDHA	LDHAL6A	LDHAL6B	LDHB	LDHC	PCK1	PCK2	PDHA1	PDHA2
KEGG_GLYCOSAMINOGLYCAN_BIOSYNTHESIS_CHONDROITIN_SULFATE	> Glycosaminoglycan biosynthesis - chondroitin sulfate	B3GALT6	B3GAT1	B3GAT2	B3GAT3	B4GALT7	CHPF	CHPF2	CHST11	CHST12	CHST13	CHST14	CHST15	CHST3	CHST7	CHSY1	CHSY3	CSGALNACT1	CSGALNACT2	DSE	UST	XYLT1	XYLT2
KEGG_GLYCOSAMINOGLYCAN_BIOSYNTHESIS_HEPARAN_SULFATE	> Glycosaminoglycan biosynthesis - heparan sulfate	B3GALT6	B3GAT1	B3GAT2	B3GAT3	B4GALT7	EXT1	EXT2	EXTL1	EXTL2	EXTL3	GLCE	HS2ST1	HS3ST1	HS3ST2	HS3ST3A1	HS3ST3B1	HS3ST5	HS6ST1	HS6ST2	HS6ST3	NDST1	NDST2	NDST3	NDST4	XYLT1	XYLT2
KEGG_GLYCOSAMINOGLYCAN_BIOSYNTHESIS_KERATAN_SULFATE	> Glycosaminoglycan biosynthesis - keratan sulfate	B3GNT1	B3GNT2	B3GNT7	B4GALT1	B4GALT2	B4GALT3	B4GALT4	CHST1	CHST2	CHST4	CHST6	FUT8	ST3GAL1	ST3GAL2	ST3GAL3
KEGG_GLYCOSAMINOGLYCAN_DEGRADATION	> Glycosaminoglycan degradation	ARSB	GALNS	GLB1	GNS	GUSB	HEXA	HEXB	HGSNAT	HPSE	HPSE2	HS3ST3A1	HS3ST3B1	HYAL1	HYAL2	HYAL3	HYAL4	IDS	IDUA	NAGLU	SGSH	SPAM1
KEGG_GLYCOSPHINGOLIPID_BIOSYNTHESIS_GANGLIO_SERIES	> Glycosphingolipid biosynthesis - ganglio series	B3GALT4	B4GALNT1	GLB1	HEXA	HEXB	SLC33A1	ST3GAL1	ST3GAL2	ST3GAL5	ST6GALNAC3	ST6GALNAC4	ST6GALNAC5	ST6GALNAC6	ST8SIA1	ST8SIA5
KEGG_GLYCOSPHINGOLIPID_BIOSYNTHESIS_GLOBO_SERIES	> Glycosphingolipid biosynthesis - globo series	A4GALT	B3GALNT1	B3GALT5	FUT1	FUT2	FUT9	GBGT1	GLA	HEXA	HEXB	NAGA	ST3GAL1	ST3GAL2	ST8SIA1
KEGG_GLYCOSPHINGOLIPID_BIOSYNTHESIS_LACTO_AND_NEOLACTO_SERIES	> Glycosphingolipid biosynthesis - lacto and neolacto series	ABO	B3GALT1	B3GALT2	B3GALT5	B3GNT1	B3GNT2	B3GNT3	B3GNT4	B3GNT5	B4GALT1	B4GALT2	B4GALT3	B4GALT4	FUT1	FUT2	FUT3	FUT4	FUT5	FUT6	FUT7	FUT9	GCNT2	ST3GAL3	ST3GAL4	ST3GAL6	ST8SIA1
KEGG_GLYCOSYLPHOSPHATIDYLINOSITOL_GPI_ANCHOR_BIOSYNTHESIS	> Glycosylphosphatidylinositol(GPI)-anchor biosynthesis	DPM2	GPAA1	GPLD1	PGAP1	PIGA	PIGB	PIGC	PIGF	PIGG	PIGH	PIGK	PIGL	PIGM	PIGN	PIGO	PIGP	PIGQ	PIGS	PIGT	PIGU	PIGV	PIGW	PIGX	PIGY	PIGZ
KEGG_GLYOXYLATE_AND_DICARBOXYLATE_METABOLISM	> Glyoxylate and dicarboxylate metabolism	ACO1	ACO2	AFMID	CS	GLYCTK	GRHPR	HAO1	HAO2	HYI	MDH1	MDH2	MTHFD1	MTHFD1L	MTHFD2	MTHFD2L	PGP
KEGG_GNRH_SIGNALING_PATHWAY	> GnRH signaling pathway	ADCY1	ADCY2	ADCY3	ADCY4	ADCY5	ADCY6	ADCY7	ADCY8	ADCY9	ATF4	CACNA1C	CACNA1D	CACNA1F	CACNA1S	CALM1	CALM2	CALM3	CALML3	CALML5	CALML6	CAMK2A	CAMK2B	CAMK2D	CAMK2G	CDC42	CGA	EGFR	ELK1	FSHB	GNA11	GNAQ	GNAS	GNRH1	GNRH2	GNRHR	GRB2	HBEGF	HRAS	ITPR1	ITPR2	ITPR3	JMJD7-PLA2G4B	JUN	KRAS	LHB	MAP2K1	MAP2K2	MAP2K3
KEGG_GRAFT_VERSUS_HOST_DISEASE	> Graft-versus-host disease	CD28	CD80	CD86	FAS	FASLG	GZMB	HLA-A	HLA-B	HLA-C	HLA-DMA	HLA-DMB	HLA-DOA	HLA-DOB	HLA-DPA1	HLA-DPB1	HLA-DQA1	HLA-DQA2	HLA-DQB1	HLA-DRA	HLA-DRB1	HLA-DRB3	HLA-DRB4	HLA-DRB5	HLA-E	HLA-F	HLA-G	IFNG	IL1A	IL1B	IL2	IL6	KIR2DL1	KIR2DL2	KIR2DL3	KIR2DL5A	KIR3DL1	KIR3DL2	KLRC1	KLRD1	LOC652614	PRF1	TNF
KEGG_HEDGEHOG_SIGNALING_PATHWAY	> Hedgehog signaling pathway	BMP2	BMP4	BMP5	BMP6	BMP7	BMP8A	BMP8B	BTRC	CSNK1A1	CSNK1A1L	CSNK1D	CSNK1E	CSNK1G1	CSNK1G2	CSNK1G3	DHH	FBXW11	GAS1	GLI1	GLI2	GLI3	GSK3B	HHIP	IHH	LRP2	PRKACA	PRKACB	PRKACG	PRKX	PTCH1	PTCH2	RAB23	SHH	SMO	STK36	SUFU	WNT1	WNT10A	WNT10B	WNT11	WNT16	WNT2	WNT2B	WNT3	WNT3A	WNT4	WNT5A	WNT5B
KEGG_HEMATOPOIETIC_CELL_LINEAGE	> Hematopoietic cell lineage	ANPEP	CD14	CD19	CD1A	CD1B	CD1C	CD1D	CD1E	CD2	CD22	CD33	CD34	CD36	CD37	CD38	CD3D	CD3E	CD3G	CD4	CD44	CD5	CD55	CD59	CD7	CD8A	CD8B	CD9	CR1	CR2	CSF1	CSF1R	CSF2	CSF2RA	CSF3	CSF3R	DNTT	EPO	EPOR	FCER2	FCGR1A	FLT3	FLT3LG	GP1BA	GP1BB	GP5	GP9	GYPA	HLA-DRA
KEGG_HISTIDINE_METABOLISM	> Histidine metabolism	ABP1	ACY3	ALDH1A3	ALDH1B1	ALDH2	ALDH3A1	ALDH3A2	ALDH3B1	ALDH3B2	ALDH7A1	ALDH9A1	AMDHD1	ASPA	CNDP1	DDC	FTCD	HAL	HDC	HEMK1	HNMT	LCMT1	LCMT2	MAOA	MAOB	METTL2B	METTL6	TRMT11	UROC1	WBSCR22
KEGG_HOMOLOGOUS_RECOMBINATION	> Homologous recombination	BLM	BRCA2	EME1	MRE11A	MUS81	NBN	POLD1	POLD2	POLD3	POLD4	RAD50	RAD51	RAD51B	RAD51C	RAD51D	RAD52	RAD54B	RAD54L	RPA1	RPA2	RPA3	RPA4	SHFM1	SSBP1	TOP3A	TOP3B	XRCC2	XRCC3
KEGG_HUNTINGTONS_DISEASE	> Huntington's disease	AP2A1	AP2A2	AP2B1	AP2M1	AP2S1	APAF1	ATP5A1	ATP5B	ATP5C1	ATP5D	ATP5E	ATP5F1	ATP5G1	ATP5G1P5	ATP5G2	ATP5G3	ATP5H	ATP5J	ATP5O	ATP6	ATP8	BAX	BBC3	BDNF	CASP3	CASP8	CASP9	CLTA	CLTB	CLTC	CLTCL1	COX1	COX2	COX3	COX4I1	COX4I2	COX5A	COX5B	COX6A1	COX6A2	COX6B1	COX6B2	COX6C	COX6CP3	COX7A1	COX7A2	COX7A2L	COX7B
KEGG_HYPERTROPHIC_CARDIOMYOPATHY_HCM	> Hypertrophic cardiomyopathy (HCM)	ACE	ACTB	ACTC1	ACTG1	ATP2A2	CACNA1C	CACNA1D	CACNA1F	CACNA1S	CACNA2D1	CACNA2D2	CACNA2D3	CACNA2D4	CACNB1	CACNB2	CACNB3	CACNB4	CACNG1	CACNG2	CACNG3	CACNG4	CACNG5	CACNG6	CACNG7	CACNG8	DAG1	DES	DMD	EMD	IGF1	IL6	ITGA1	ITGA10	ITGA11	ITGA2	ITGA2B	ITGA3	ITGA4	ITGA5	ITGA6	ITGA7	ITGA8	ITGA9	ITGAV	ITGB1	ITGB3	ITGB4	ITGB5
KEGG_INOSITOL_PHOSPHATE_METABOLISM	> Inositol phosphate metabolism	ALDH6A1	CDIPT	IMPA1	IMPA2	INPP1	INPP4A	INPP4B	INPP5A	INPP5B	INPP5E	INPP5J	INPP5K	INPPL1	IPMK	IPPK	ISYNA1	ITPK1	ITPKA	ITPKB	MINPP1	MIOX	OCRL	PI4KA	PI4KB	PIK3C2A	PIK3C2B	PIK3C2G	PIK3C3	PIK3CA	PIK3CB	PIK3CD	PIK3CG	PIKFYVE	PIP4K2A	PIP4K2B	PIP4K2C	PIP5K1A	PIP5K1B	PIP5K1C	PLCB1	PLCB2	PLCB3	PLCB4	PLCD1	PLCD3	PLCD4	PLCE1	PLCG1
KEGG_INSULIN_SIGNALING_PATHWAY	> Insulin signaling pathway	ACACA	ACACB	AKT1	AKT2	AKT3	ARAF	BAD	BRAF	CALM1	CALM2	CALM3	CALML3	CALML5	CALML6	CBL	CBLB	CBLC	CRK	CRKL	EIF4E	EIF4E1B	EIF4E2	EIF4EBP1	ELK1	EXOC7	FASN	FBP1	FBP2	FLOT1	FLOT2	FOXO1	G6PC	G6PC2	GCK	GRB2	GSK3B	GYS1	GYS2	HK1	HK2	HK3	HRAS	IKBKB	INPP5D	INPP5K	INS	INSR	IRS1
KEGG_INTESTINAL_IMMUNE_NETWORK_FOR_IGA_PRODUCTION	> Intestinal immune network for IgA production	AICDA	CCL25	CCL27	CCL28	CCR10	CCR9	CD28	CD40	CD40LG	CD80	CD86	CXCL12	CXCR4	HLA-DMA	HLA-DMB	HLA-DOA	HLA-DOB	HLA-DPA1	HLA-DPB1	HLA-DQA1	HLA-DQA2	HLA-DQB1	HLA-DRA	HLA-DRB1	HLA-DRB3	HLA-DRB4	HLA-DRB5	ICOS	ICOSLG	IL10	IL15	IL15RA	IL2	IL4	IL5	IL6	ITGA4	ITGB7	LTBR	MADCAM1	MAP3K14	PIGR	TGFB1	TNFRSF13B	TNFRSF13C	TNFRSF17	TNFSF13	TNFSF13B
KEGG_JAK_STAT_SIGNALING_PATHWAY	> Jak-STAT signaling pathway	AKT1	AKT2	AKT3	BCL2L1	CBL	CBLB	CBLC	CCND1	CCND2	CCND3	CISH	CLCF1	CNTF	CNTFR	CREBBP	CRLF2	CSF2	CSF2RA	CSF2RB	CSF3	CSF3R	CSH1	CTF1	EP300	EPO	EPOR	GH1	GH2	GHR	GRB2	IFNA1	IFNA10	IFNA13	IFNA14	IFNA16	IFNA17	IFNA2	IFNA21	IFNA4	IFNA5	IFNA6	IFNA7	IFNA8	IFNAR1	IFNAR2	IFNB1	IFNE	IFNG
KEGG_LEISHMANIA_INFECTION	> Leishmania infection	C3	CR1	CYBA	ELK1	FCGR1A	FCGR2A	FCGR2C	FCGR3A	FCGR3B	FOS	HLA-DMA	HLA-DMB	HLA-DOA	HLA-DOB	HLA-DPA1	HLA-DPB1	HLA-DQA1	HLA-DQA2	HLA-DQB1	HLA-DRA	HLA-DRB1	HLA-DRB3	HLA-DRB4	HLA-DRB5	IFNG	IFNGR1	IFNGR2	IL10	IL12A	IL12B	IL1A	IL1B	IL4	IRAK1	IRAK4	ITGA4	ITGAM	ITGB1	ITGB2	JAK1	JAK2	JUN	MAP3K7	MAPK1	MAPK11	MAPK12	MAPK13	MAPK14
KEGG_LEUKOCYTE_TRANSENDOTHELIAL_MIGRATION	> Leukocyte transendothelial migration	ACTB	ACTG1	ACTN1	ACTN2	ACTN3	ACTN4	ARHGAP35	ARHGAP5	BCAR1	CD99	CDC42	CDH5	CLDN1	CLDN10	CLDN11	CLDN14	CLDN15	CLDN16	CLDN17	CLDN18	CLDN19	CLDN2	CLDN20	CLDN22	CLDN23	CLDN3	CLDN4	CLDN5	CLDN6	CLDN7	CLDN8	CLDN9	CTNNA1	CTNNA2	CTNNA3	CTNNB1	CTNND1	CXCL12	CXCR4	CYBA	CYBB	ESAM	EZR	F11R	GNAI1	GNAI2	GNAI3	ICAM1
KEGG_LIMONENE_AND_PINENE_DEGRADATION	> Limonene and pinene degradation	ALDH1B1	ALDH2	ALDH3A2	ALDH7A1	ALDH9A1	ECHS1	EHHADH	HADHA	NAT6	YOD1
KEGG_LINOLEIC_ACID_METABOLISM	> Linoleic acid metabolism	AKR1B10	ALOX15	CYP1A2	CYP2C18	CYP2C19	CYP2C8	CYP2C9	CYP2E1	CYP2J2	CYP3A4	CYP3A43	CYP3A5	CYP3A7	JMJD7-PLA2G4B	PLA2G10	PLA2G12A	PLA2G12B	PLA2G1B	PLA2G2A	PLA2G2C	PLA2G2D	PLA2G2E	PLA2G2F	PLA2G3	PLA2G4A	PLA2G4B	PLA2G4E	PLA2G5	PLA2G6
KEGG_LONG_TERM_DEPRESSION	> Long-term depression	ARAF	BRAF	CACNA1A	CRH	CRHR1	GNA11	GNA12	GNA13	GNAI1	GNAI2	GNAI3	GNAO1	GNAQ	GNAS	GNAZ	GRIA1	GRIA2	GRIA3	GRID2	GRM1	GRM5	GUCY1A2	GUCY1A3	GUCY1B3	HRAS	IGF1	IGF1R	ITPR1	ITPR2	ITPR3	JMJD7-PLA2G4B	KRAS	LYN	MAP2K1	MAP2K2	MAPK1	MAPK3	NOS1	NRAS	PLA2G10	PLA2G12A	PLA2G12B	PLA2G1B	PLA2G2A	PLA2G2C	PLA2G2D	PLA2G2E	PLA2G2F
KEGG_LONG_TERM_POTENTIATION	> Long-term potentiation	ADCY1	ADCY8	ARAF	ATF4	BRAF	CACNA1C	CALM1	CALM2	CALM3	CALML3	CALML5	CALML6	CAMK2A	CAMK2B	CAMK2D	CAMK2G	CAMK4	CHP	CHP2	CREBBP	EP300	GNAQ	GRIA1	GRIA2	GRIN1	GRIN2A	GRIN2B	GRIN2C	GRIN2D	GRM1	GRM5	HRAS	ITPR1	ITPR2	ITPR3	KRAS	MAP2K1	MAP2K2	MAPK1	MAPK3	NRAS	PLCB1	PLCB2	PLCB3	PLCB4	PPP1CA	PPP1CB	PPP1CC
KEGG_LYSINE_DEGRADATION	> Lysine degradation	AADAT	AASDH	AASDHPPT	AASS	ACAT1	ACAT2	ALDH1B1	ALDH2	ALDH3A2	ALDH7A1	ALDH9A1	ASH1L	BBOX1	DLST	DOT1L	ECHS1	EHHADH	EHMT1	EHMT2	GCDH	HADH	HADHA	NSD1	OGDH	OGDHL	PIPOX	PLOD1	PLOD2	PLOD3	SETD1A	SETD1B	SETD2	SETD7	SETD8	SETDB1	SETDB2	SETMAR	SUV39H1	SUV39H2	SUV420H1	SUV420H2	TMLHE	WHSC1	WHSC1L1
KEGG_LYSOSOME	> Lysosome	ABCA2	ABCB9	ACP2	ACP5	AGA	AP1B1	AP1G1	AP1M1	AP1M2	AP1S1	AP1S2	AP1S3	AP3B1	AP3B2	AP3D1	AP3M1	AP3M2	AP3S1	AP3S2	AP4B1	AP4E1	AP4M1	AP4S1	ARSA	ARSB	ARSG	ASAH1	ATP6AP1	ATP6V0A1	ATP6V0A2	ATP6V0A4	ATP6V0B	ATP6V0C	ATP6V0D1	ATP6V0D2	ATP6V1H	CD164	CD63	CD68	CLN3	CLN5	CLTA	CLTB	CLTC	CLTCL1	CTNS	CTSA	CTSB
KEGG_MAPK_SIGNALING_PATHWAY	> MAPK signaling pathway	AKT1	AKT2	AKT3	ARRB1	ARRB2	ATF2	ATF4	BDNF	BRAF	CACNA1A	CACNA1B	CACNA1C	CACNA1D	CACNA1E	CACNA1F	CACNA1G	CACNA1H	CACNA1I	CACNA1S	CACNA2D1	CACNA2D2	CACNA2D3	CACNA2D4	CACNB1	CACNB2	CACNB3	CACNB4	CACNG1	CACNG2	CACNG3	CACNG4	CACNG5	CACNG6	CACNG7	CACNG8	CASP3	CD14	CDC25B	CDC42	CHP	CHP2	CHUK	CRK	CRKL	DAXX	DDIT3	DUSP1	DUSP10
KEGG_MATURITY_ONSET_DIABETES_OF_THE_YOUNG	> Maturity onset diabetes of the young	BHLHA15	FOXA2	FOXA3	GCK	HES1	HHEX	HNF1A	HNF1B	HNF4A	HNF4G	IAPP	INS	MAFA	MNX1	NEUROD1	NEUROG3	NKX2-2	NKX6-1	NR5A2	ONECUT1	PAX4	PAX6	PDX1	PKLR	SLC2A2
KEGG_MELANOGENESIS	> Melanogenesis	ADCY1	ADCY2	ADCY3	ADCY4	ADCY5	ADCY6	ADCY7	ADCY8	ADCY9	ASIP	CALM1	CALM2	CALM3	CALML3	CALML5	CALML6	CAMK2A	CAMK2B	CAMK2D	CAMK2G	CREB1	CREB3	CREB3L1	CREB3L2	CREB3L3	CREB3L4	CREBBP	CTNNB1	DCT	DVL1	DVL2	DVL3	EDN1	EDNRB	EP300	FZD1	FZD10	FZD2	FZD3	FZD4	FZD5	FZD6	FZD7	FZD8	FZD9	GNAI1	GNAI2	GNAI3
KEGG_MELANOMA	> Melanoma	AKT1	AKT2	AKT3	ARAF	BAD	BRAF	CCND1	CDH1	CDK4	CDK6	CDKN1A	CDKN2A	E2F1	E2F2	E2F3	EGF	EGFR	FGF1	FGF10	FGF11	FGF12	FGF13	FGF14	FGF16	FGF17	FGF18	FGF19	FGF2	FGF20	FGF21	FGF22	FGF23	FGF3	FGF4	FGF5	FGF6	FGF7	FGF8	FGF9	FGFR1	HGF	HRAS	IGF1	IGF1R	KRAS	MAP2K1	MAP2K2	MAPK1
KEGG_METABOLISM_OF_XENOBIOTICS_BY_CYTOCHROME_P450	> Metabolism of xenobiotics by cytochrome P450	ADH1A	ADH1B	ADH1C	ADH4	ADH5	ADH6	ADH7	AKR1C1	AKR1C2	AKR1C3	AKR1C4	ALDH1A3	ALDH3A1	ALDH3B1	ALDH3B2	CYP1A1	CYP1A2	CYP1B1	CYP2B6	CYP2C18	CYP2C19	CYP2C8	CYP2C9	CYP2E1	CYP2F1	CYP2S1	CYP3A4	CYP3A43	CYP3A5	CYP3A7	DHDH	EPHX1	GSTA1	GSTA2	GSTA3	GSTA4	GSTA5	GSTK1	GSTM1	GSTM2	GSTM3	GSTM4	GSTM5	GSTO1	GSTO2	GSTP1	GSTT1	GSTT2
KEGG_MISMATCH_REPAIR	> Mismatch repair	EXO1	LIG1	MLH1	MLH3	MSH2	MSH3	MSH6	PCNA	PMS2	POLD1	POLD2	POLD3	POLD4	RFC1	RFC2	RFC3	RFC4	RFC5	RPA1	RPA2	RPA3	RPA4	SSBP1
KEGG_MTOR_SIGNALING_PATHWAY	> mTOR signaling pathway	AKT1	AKT2	AKT3	BRAF	CAB39	CAB39L	DDIT4	EIF4B	EIF4E	EIF4E1B	EIF4E2	EIF4EBP1	FIGF	HIF1A	IGF1	INS	MAPK1	MAPK3	MLST8	MTOR	PDPK1	PGF	PIK3CA	PIK3CB	PIK3CD	PIK3CG	PIK3R1	PIK3R2	PIK3R3	PIK3R5	PRKAA1	PRKAA2	RHEB	RICTOR	RPS6	RPS6KA1	RPS6KA2	RPS6KA3	RPS6KA6	RPS6KB1	RPS6KB2	RPTOR	STK11	STRADA	TSC1	TSC2	ULK1	ULK2
KEGG_N_GLYCAN_BIOSYNTHESIS	> N-Glycan biosynthesis	ALG1	ALG10	ALG10B	ALG11	ALG12	ALG13	ALG14	ALG2	ALG3	ALG5	ALG6	ALG8	ALG9	B4GALT1	B4GALT2	B4GALT3	DAD1	DDOST	DOLPP1	DPAGT1	DPM1	DPM2	DPM3	FUT8	GANAB	MAN1A1	MAN1A2	MAN1B1	MAN1C1	MAN2A1	MAN2A2	MGAT1	MGAT2	MGAT3	MGAT4A	MGAT4B	MGAT5	MGAT5B	MOGS	RFT1	RPN1	RPN2	ST6GAL1	STT3A	STT3B	TUSC3
KEGG_NATURAL_KILLER_CELL_MEDIATED_CYTOTOXICITY	> Natural killer cell mediated cytotoxicity	ARAF	BID	BRAF	CASP3	CD244	CD247	CD48	CHP	CHP2	CSF2	FAS	FASLG	FCER1G	FCGR3A	FCGR3B	FYN	GRB2	GZMB	HCST	HLA-A	HLA-B	HLA-C	HLA-E	HLA-G	HRAS	ICAM1	ICAM2	IFNA1	IFNA10	IFNA13	IFNA14	IFNA16	IFNA17	IFNA2	IFNA21	IFNA4	IFNA5	IFNA6	IFNA7	IFNA8	IFNAR1	IFNAR2	IFNB1	IFNG	IFNGR1	IFNGR2	ITGAL	ITGB2
KEGG_NEUROACTIVE_LIGAND_RECEPTOR_INTERACTION	> Neuroactive ligand-receptor interaction	ADCYAP1R1	ADORA1	ADORA2A	ADORA2B	ADORA3	ADRA1A	ADRA1B	ADRA1D	ADRA2A	ADRA2B	ADRA2C	ADRB1	ADRB2	ADRB3	AGTR1	AGTR2	APLNR	AVPR1A	AVPR1B	AVPR2	BDKRB1	BDKRB2	BRS3	C3AR1	C5AR1	CALCR	CALCRL	CCKAR	CCKBR	CGA	CHRM1	CHRM2	CHRM3	CHRM4	CHRM5	CHRNA1	CHRNA10	CHRNA2	CHRNA3	CHRNA4	CHRNA5	CHRNA6	CHRNA7	CHRNA9	CHRNB1	CHRNB2	CHRNB3	CHRNB4
KEGG_NEUROTROPHIN_SIGNALING_PATHWAY	> Neurotrophin signaling pathway	ABL1	AKT1	AKT2	AKT3	ARHGDIA	ARHGDIB	ATF4	BAD	BAX	BCL2	BDNF	BRAF	CALM1	CALM2	CALM3	CALML3	CALML5	CALML6	CAMK2A	CAMK2B	CAMK2D	CAMK2G	CAMK4	CDC42	CRK	CRKL	CSK	FASLG	FOXO3	FRS2	GAB1	GRB2	GSK3B	HRAS	IKBKB	IRAK1	IRAK2	IRAK3	IRAK4	IRS1	IRS2	IRS4	JUN	KIDINS220	KRAS	MAGED1	MAP2K1	MAP2K2
KEGG_NICOTINATE_AND_NICOTINAMIDE_METABOLISM	> Nicotinate and nicotinamide metabolism	AOX1	BST1	C9orf95	CD38	ENPP1	ENPP3	NADK	NADSYN1	NAMPT	NMNAT1	NMNAT2	NMNAT3	NNMT	NNT	NT5C	NT5C1A	NT5C1B	NT5C2	NT5C3	NT5E	NT5M	NUDT12	PNP	QPRT
KEGG_NITROGEN_METABOLISM	> Nitrogen metabolism	AMT	ASNS	CA1	CA12	CA13	CA14	CA2	CA3	CA4	CA5A	CA5B	CA6	CA7	CA8	CA9	CPS1	CTH	GLS	GLS2	GLUD1	GLUD2	GLUL	HAL
KEGG_NOD_LIKE_RECEPTOR_SIGNALING_PATHWAY	> NOD-like receptor signaling pathway	BIRC2	BIRC3	CARD18	CARD6	CARD8	CARD9	CASP1	CASP5	CASP8	CCL11	CCL13	CCL2	CCL5	CCL7	CCL8	CHUK	CXCL1	CXCL2	ERBB2IP	HSP90AA1	HSP90AB1	HSP90B1	IKBKB	IKBKG	IL18	IL1B	IL6	IL8	MAP3K7	MAPK1	MAPK10	MAPK11	MAPK12	MAPK13	MAPK14	MAPK3	MAPK8	MAPK9	MEFV	NAIP	NFKB1	NFKBIA	NFKBIB	NLRC4	NLRP1	NLRP3	NOD1	NOD2
KEGG_NON_HOMOLOGOUS_END_JOINING	> Non-homologous end-joining	DCLRE1C	DNTT	FEN1	LIG4	LOC731751	MRE11A	NHEJ1	POLL	POLM	PRKDC	RAD50	XRCC4	XRCC5	XRCC6
KEGG_NON_SMALL_CELL_LUNG_CANCER	> Non-small cell lung cancer	AKT1	AKT2	AKT3	ARAF	BAD	BRAF	CASP9	CCND1	CDK4	CDK6	CDKN2A	E2F1	E2F2	E2F3	EGF	EGFR	ERBB2	FHIT	FOXO3	GRB2	HRAS	KRAS	MAP2K1	MAP2K2	MAPK1	MAPK3	NRAS	PDPK1	PIK3CA	PIK3CB	PIK3CD	PIK3CG	PIK3R1	PIK3R2	PIK3R3	PIK3R5	PLCG1	PLCG2	PRKCA	PRKCB	PRKCG	RAF1	RARB	RASSF1	RASSF5	RB1	RXRA	RXRB
KEGG_NOTCH_SIGNALING_PATHWAY	> Notch signaling pathway	ADAM17	APH1A	CIR1	CREBBP	CTBP1	CTBP2	DLL1	DLL3	DLL4	DTX1	DTX2	DTX3	DTX3L	DTX4	DVL1	DVL2	DVL3	EP300	HDAC1	HDAC2	HES1	HES5	JAG1	JAG2	KAT2A	KAT2B	LFNG	MAML1	MAML2	MAML3	MFNG	NCOR2	NCSTN	NOTCH1	NOTCH2	NOTCH3	NOTCH4	NUMB	NUMBL	PSEN1	PSEN2	PSENEN	PTCRA	RBPJ	RBPJL	RFNG	SNW1
KEGG_NUCLEOTIDE_EXCISION_REPAIR	> Nucleotide excision repair	CCNH	CDK7	CETN2	CUL4A	CUL4B	DDB1	DDB2	ERCC1	ERCC2	ERCC3	ERCC4	ERCC5	ERCC6	ERCC8	GTF2H1	GTF2H2	GTF2H3	GTF2H4	GTF2H5	LIG1	MNAT1	PCNA	POLD1	POLD2	POLD3	POLD4	POLE	POLE2	POLE3	POLE4	RAD23A	RAD23B	RBX1	RFC1	RFC2	RFC3	RFC4	RFC5	RPA1	RPA2	RPA3	RPA4	XPA	XPC
KEGG_O_GLYCAN_BIOSYNTHESIS	> O-Glycan biosynthesis	B3GNT6	B4GALT5	C1GALT1	C1GALT1C1	GALNT1	GALNT10	GALNT11	GALNT12	GALNT13	GALNT14	GALNT2	GALNT3	GALNT4	GALNT5	GALNT6	GALNT7	GALNT8	GALNT9	GALNTL1	GALNTL2	GALNTL4	GALNTL5	GALNTL6	GCNT1	GCNT3	GCNT4	ST3GAL1	ST3GAL2	ST6GALNAC1	WBSCR17
KEGG_OLFACTORY_TRANSDUCTION	> Olfactory transduction	ADCY3	ADRBK2	ARRB2	CALM1	CALM2	CALM3	CALML3	CALML5	CALML6	CAMK2A	CAMK2B	CAMK2D	CAMK2G	CLCA1	CLCA2	CLCA4	CNGA3	CNGA4	CNGB1	GNAL	GUCA1A	GUCA1B	GUCA1C	GUCY2D	OR10A2	OR10A3	OR10A4	OR10A5	OR10A6	OR10A7	OR10AD1	OR10AG1	OR10C1	OR10G2	OR10G3	OR10G4	OR10G7	OR10G8	OR10G9	OR10H1	OR10H2	OR10H3	OR10H4	OR10H5	OR10J1	OR10J3	OR10J5	OR10K1
KEGG_ONE_CARBON_POOL_BY_FOLATE	> One carbon pool by folate	ALDH1L1	AMT	ATIC	DHFR	FTCD	GART	MTFMT	MTHFD1	MTHFD1L	MTHFD2	MTHFD2L	MTHFR	MTHFS	MTR	SHMT1	SHMT2	TYMS
KEGG_OOCYTE_MEIOSIS	> Oocyte meiosis	ADCY1	ADCY2	ADCY3	ADCY4	ADCY5	ADCY6	ADCY7	ADCY8	ADCY9	ANAPC1	ANAPC10	ANAPC11	ANAPC13	ANAPC2	ANAPC4	ANAPC5	ANAPC7	AR	AURKA	BTRC	BUB1	CALM1	CALM2	CALM3	CALML3	CALML5	CALML6	CAMK2A	CAMK2B	CAMK2D	CAMK2G	CCNB1	CCNB2	CCNE1	CCNE2	CDC16	CDC20	CDC23	CDC25C	CDC26	CDC27	CDK1	CDK2	CHP	CHP2	CPEB1	CUL1	ESPL1
KEGG_OTHER_GLYCAN_DEGRADATION	> Other glycan degradation	AGA	ENGASE	FUCA1	FUCA2	GBA	GLB1	HEXA	HEXB	MAN2B1	MAN2B2	MAN2C1	MANBA	NEU1	NEU2	NEU3	NEU4
KEGG_OXIDATIVE_PHOSPHORYLATION	> Oxidative phosphorylation	ATP12A	ATP4A	ATP4B	ATP5A1	ATP5B	ATP5C1	ATP5D	ATP5E	ATP5F1	ATP5G1	ATP5G1P5	ATP5G2	ATP5G3	ATP5H	ATP5I	ATP5J	ATP5J2	ATP5L	ATP5O	ATP6	ATP6AP1	ATP6V0A1	ATP6V0A2	ATP6V0A4	ATP6V0B	ATP6V0C	ATP6V0D1	ATP6V0D2	ATP6V0E1	ATP6V0E2	ATP6V1A	ATP6V1B1	ATP6V1B2	ATP6V1C1	ATP6V1C2	ATP6V1D	ATP6V1E1	ATP6V1E2	ATP6V1F	ATP6V1G1	ATP6V1G2	ATP6V1G3	ATP6V1H	ATP8	COX1	COX10	COX11	COX15
KEGG_P53_SIGNALING_PATHWAY	> p53 signaling pathway	APAF1	ATM	ATR	BAI1	BAX	BBC3	BID	CASP3	CASP8	CASP9	CCNB1	CCNB2	CCNB3	CCND1	CCND2	CCND3	CCNE1	CCNE2	CCNG1	CCNG2	CD82	CDK1	CDK2	CDK4	CDK6	CDKN1A	CDKN2A	CHEK1	CHEK2	CYCS	DDB2	EI24	FAS	GADD45A	GADD45B	GADD45G	GTSE1	IGF1	IGFBP3	LOC651610	MDM2	MDM4	PERP	PIDD	PMAIP1	PPM1D	PTEN	RCHY1
KEGG_PANCREATIC_CANCER	> Pancreatic cancer	AKT1	AKT2	AKT3	ARAF	ARHGEF6	BAD	BCL2L1	BRAF	BRCA2	CASP9	CCND1	CDC42	CDK4	CDK6	CDKN2A	CHUK	E2F1	E2F2	E2F3	EGF	EGFR	ERBB2	FIGF	IKBKB	IKBKG	JAK1	KRAS	MAP2K1	MAPK1	MAPK10	MAPK3	MAPK8	MAPK9	NFKB1	PGF	PIK3CA	PIK3CB	PIK3CD	PIK3CG	PIK3R1	PIK3R2	PIK3R3	PIK3R5	PLD1	RAC1	RAC2	RAC3	RAD51
KEGG_PANTOTHENATE_AND_COA_BIOSYNTHESIS	> Pantothenate and CoA biosynthesis	BCAT1	BCAT2	COASY	DPYD	DPYS	ENPP1	ENPP3	PANK1	PANK2	PANK3	PANK4	PPCDC	PPCS	UPB1	VNN1	VNN2
KEGG_PARKINSONS_DISEASE	> Parkinson's disease	APAF1	ATP5A1	ATP5B	ATP5C1	ATP5D	ATP5E	ATP5F1	ATP5G1	ATP5G1P5	ATP5G2	ATP5G3	ATP5H	ATP5J	ATP5O	ATP6	ATP8	CASP3	CASP9	COX1	COX2	COX3	COX4I1	COX4I2	COX5A	COX5B	COX6A1	COX6A2	COX6B1	COX6B2	COX6C	COX6CP3	COX7A1	COX7A2	COX7A2L	COX7B	COX7B2	COX7C	COX8A	COX8C	CYC1	CYCS	CYTB	GPR37	HTRA2	LOC100133737	LOC642502	LOC644310	LOC727947
KEGG_PATHOGENIC_ESCHERICHIA_COLI_INFECTION	> Pathogenic Escherichia coli infection	ABL1	ACTB	ACTG1	ARHGEF2	ARPC1A	ARPC1B	ARPC2	ARPC3	ARPC4	ARPC5	ARPC5L	CD14	CDC42	CDH1	CLDN1	CTNNB1	CTTN	EZR	FYN	HCLS1	ITGB1	KRT18	LOC100418883	LOC646821	LOC653888	LY96	NCK1	NCK2	NCL	OCLN	PRKCA	RHOA	ROCK1	ROCK2	TLR4	TLR5	TUBA1A	TUBA1B	TUBA1C	TUBA3C	TUBA3D	TUBA3E	TUBA4A	TUBA8	TUBAL3	TUBB	TUBB1	TUBB2A
KEGG_PATHWAYS_IN_CANCER	> Pathways in cancer	ABL1	AKT1	AKT2	AKT3	APC	APC2	APPL1	AR	ARAF	ARNT	ARNT2	AXIN1	AXIN2	BAD	BAX	BCL2	BCL2L1	BCR	BID	BIRC2	BIRC3	BIRC5	BMP2	BMP4	BRAF	BRCA2	CASP3	CASP8	CASP9	CBL	CBLB	CBLC	CCDC6	CCNA1	CCND1	CCNE1	CCNE2	CDC42	CDH1	CDK2	CDK4	CDK6	CDKN1A	CDKN1B	CDKN2A	CDKN2B	CEBPA	CHUK
KEGG_PENTOSE_AND_GLUCURONATE_INTERCONVERSIONS	> Pentose and glucuronate interconversions	AKR1B1	CRYL1	DCXR	DHDH	GUSB	LOC729020	RPE	UGDH	UGP2	UGT1A1	UGT1A10	UGT1A3	UGT1A4	UGT1A5	UGT1A6	UGT1A7	UGT1A8	UGT1A9	UGT2A1	UGT2A3	UGT2B10	UGT2B11	UGT2B15	UGT2B17	UGT2B28	UGT2B4	UGT2B7	XYLB
KEGG_PENTOSE_PHOSPHATE_PATHWAY	> Pentose phosphate pathway	ALDOA	ALDOB	ALDOC	DERA	FBP1	FBP2	G6PD	GPI	H6PD	LOC729020	PFKL	PFKM	PFKP	PGD	PGLS	PGM1	PGM2	PRPS1	PRPS1L1	PRPS2	RBKS	RPE	RPIA	TALDO1	TKT	TKTL1	TKTL2
KEGG_PEROXISOME	> Peroxisome	ABCD1	ABCD2	ABCD3	ABCD4	ACAA1	ACOT8	ACOX1	ACOX2	ACOX3	ACSL1	ACSL3	ACSL4	ACSL5	ACSL6	AGPS	AGXT	AMACR	BAAT	CAT	CRAT	CROT	DAO	DDO	DECR2	DHRS4	ECH1	ECI2	EHHADH	EPHX2	FAR1	FAR2	GNPAT	GSTK1	HACL1	HAO1	HAO2	HMGCL	HSD17B4	IDH1	IDH2	MLYCD	MPV17	MPV17L	MVK	NOS2	NUDT12	NUDT19	PAOX
KEGG_PHENYLALANINE_METABOLISM	> Phenylalanine metabolism	ALDH1A3	ALDH3A1	ALDH3B1	ALDH3B2	AOC2	AOC3	DDC	GOT1	GOT2	HPD	IL4I1	MAOA	MAOB	MIF	NAT6	PAH	PRDX6	TAT
KEGG_PHOSPHATIDYLINOSITOL_SIGNALING_SYSTEM	> Phosphatidylinositol signaling system	CALM1	CALM2	CALM3	CALML3	CALML5	CALML6	CDIPT	CDS1	CDS2	DGKA	DGKB	DGKD	DGKE	DGKG	DGKH	DGKI	DGKQ	DGKZ	IMPA1	IMPA2	INPP1	INPP4A	INPP4B	INPP5A	INPP5B	INPP5D	INPP5E	INPP5J	INPP5K	INPPL1	IPPK	ITPK1	ITPKA	ITPKB	ITPR1	ITPR2	ITPR3	OCRL	PI4KA	PI4KB	PIK3C2A	PIK3C2B	PIK3C2G	PIK3C3	PIK3CA	PIK3CB	PIK3CD	PIK3CG
KEGG_PORPHYRIN_AND_CHLOROPHYLL_METABOLISM	> Porphyrin and chlorophyll metabolism	ALAD	ALAS1	ALAS2	BLVRA	BLVRB	COX10	COX15	CP	CPOX	EARS2	EPRS	FECH	FTH1	FTMT	GUSB	HCCS	HMBS	HMOX1	HMOX2	MMAB	PPOX	UGT1A1	UGT1A10	UGT1A3	UGT1A4	UGT1A5	UGT1A6	UGT1A7	UGT1A8	UGT1A9	UGT2A1	UGT2A3	UGT2B10	UGT2B11	UGT2B15	UGT2B17	UGT2B28	UGT2B4	UGT2B7	UROD	UROS
KEGG_PPAR_SIGNALING_PATHWAY	> PPAR signaling pathway	ACAA1	ACADL	ACADM	ACOX1	ACOX2	ACOX3	ACSL1	ACSL3	ACSL4	ACSL5	ACSL6	ADIPOQ	ANGPTL4	APOA1	APOA2	APOA5	APOC3	AQP7	CD36	CPT1A	CPT1B	CPT1C	CPT2	CYP27A1	CYP4A11	CYP4A22	CYP7A1	CYP8B1	DBI	EHHADH	FABP1	FABP2	FABP3	FABP4	FABP5	FABP6	FABP7	FADS2	GK	GK2	HMGCS2	ILK	LPL	ME1	MMP1	NR1H3	OLR1	PCK1
KEGG_PRIMARY_BILE_ACID_BIOSYNTHESIS	> Primary bile acid biosynthesis	ACOX2	AKR1C4	AKR1D1	AMACR	BAAT	CH25H	CYP27A1	CYP39A1	CYP46A1	CYP7A1	CYP7B1	CYP8B1	HSD17B4	HSD3B7	SCP2	SLC27A5
KEGG_PRIMARY_IMMUNODEFICIENCY	> Primary immunodeficiency	ADA	AICDA	AIRE	BLNK	BTK	CD19	CD3D	CD3E	CD4	CD40	CD40LG	CD79A	CD8A	CD8B	CIITA	DCLRE1C	ICOS	IGLL1	IKBKG	IL2RG	IL7R	JAK3	LCK	PTPRC	RAG1	RAG2	RFX5	RFXANK	RFXAP	TAP1	TAP2	TNFRSF13B	TNFRSF13C	UNG	ZAP70
KEGG_PRION_DISEASES	> Prion diseases	BAX	C1QA	C1QB	C1QC	C5	C6	C7	C8A	C8B	C8G	C9	CCL5	EGR1	ELK1	FYN	HSPA1A	HSPA5	IL1A	IL1B	IL6	LAMC1	MAP2K1	MAP2K2	MAPK1	MAPK3	NCAM1	NCAM2	NOTCH1	PRKACA	PRKACB	PRKACG	PRKX	PRNP	SOD1	STIP1
KEGG_PROGESTERONE_MEDIATED_OOCYTE_MATURATION	> Progesterone-mediated oocyte maturation	ADCY1	ADCY2	ADCY3	ADCY4	ADCY5	ADCY6	ADCY7	ADCY8	ADCY9	AKT1	AKT2	AKT3	ANAPC1	ANAPC10	ANAPC11	ANAPC13	ANAPC2	ANAPC4	ANAPC5	ANAPC7	ARAF	BRAF	BUB1	CCNA1	CCNA2	CCNB1	CCNB2	CCNB3	CDC16	CDC23	CDC25A	CDC25B	CDC25C	CDC26	CDC27	CDK1	CDK2	CPEB1	FZR1	GNAI1	GNAI2	GNAI3	HSP90AA1	HSP90AB1	IGF1	IGF1R	INS	KRAS
KEGG_PROPANOATE_METABOLISM	> Propanoate metabolism	ABAT	ACACA	ACACB	ACADM	ACAT1	ACAT2	ACSS1	ACSS2	ACSS3	ALDH1B1	ALDH2	ALDH3A2	ALDH6A1	ALDH7A1	ALDH9A1	ECHS1	EHHADH	HADHA	HIBCH	LDHA	LDHAL6A	LDHAL6B	LDHB	LDHC	LOC283398	MCEE	MLYCD	MUT	PCCA	PCCB	SUCLA2	SUCLG1	SUCLG2
KEGG_PROSTATE_CANCER	> Prostate cancer	AKT1	AKT2	AKT3	AR	ARAF	ATF4	BAD	BCL2	BRAF	CASP9	CCND1	CCNE1	CCNE2	CDK2	CDKN1A	CDKN1B	CHUK	CREB1	CREB3	CREB3L1	CREB3L2	CREB3L3	CREB3L4	CREB5	CREBBP	CTNNB1	E2F1	E2F2	E2F3	EGF	EGFR	EP300	ERBB2	FGFR1	FGFR2	FOXO1	GRB2	GSK3B	GSTP1	HRAS	HSP90AA1	HSP90AB1	HSP90B1	IGF1	IGF1R	IKBKB	IKBKG	INS
KEGG_PROTEASOME	> Proteasome	IFNG	LOC100132108	LOC652826	POMP	PSMA1	PSMA2	PSMA3	PSMA4	PSMA5	PSMA6	PSMA6P4	PSMA7	PSMA8	PSMB1	PSMB10	PSMB11	PSMB2	PSMB3	PSMB4	PSMB5	PSMB6	PSMB7	PSMB8	PSMB9	PSMC1	PSMC1P4	PSMC2	PSMC3	PSMC4	PSMC5	PSMC6	PSMD1	PSMD11	PSMD12	PSMD13	PSMD14	PSMD2	PSMD3	PSMD4	PSMD6	PSMD7	PSMD8	PSME1	PSME2	PSME3	PSME4	PSMF1	SHFM1
KEGG_PROTEIN_EXPORT	> Protein export	HSPA5	IMMP1L	IMMP2L	OXA1L	SEC11A	SEC11C	SEC61A1	SEC61A2	SEC61B	SEC61G	SEC62	SEC63	SPCS1	SPCS2	SPCS3	SRP14	SRP19	SRP54	SRP68	SRP72	SRP9	SRP9P1	SRPR	SRPRB
KEGG_PROXIMAL_TUBULE_BICARBONATE_RECLAMATION	> Proximal tubule bicarbonate reclamation	AQP1	ATP1A1	ATP1A2	ATP1A3	ATP1A4	ATP1B1	ATP1B2	ATP1B3	ATP1B4	CA2	CA4	FXYD2	GLS	GLS2	GLUD1	GLUD2	MDH1	PCK1	PCK2	SLC25A10	SLC38A3	SLC4A4	SLC9A3
KEGG_PURINE_METABOLISM	> Purine metabolism	ADA	ADCY1	ADCY10	ADCY2	ADCY3	ADCY4	ADCY5	ADCY6	ADCY7	ADCY8	ADCY9	ADK	ADSL	ADSS	ADSSL1	AK1	AK2	AK4	AK5	AK7	ALLC	AMPD1	AMPD2	AMPD3	APRT	ATIC	C17orf48	CANT1	DCK	DGUOK	ENPP1	ENPP3	ENTPD1	ENTPD2	ENTPD3	ENTPD4	ENTPD5	ENTPD6	ENTPD8	FHIT	GART	GDA	GMPR	GMPR2	GMPS	GUCY1A2	GUCY1A3	GUCY1B3
KEGG_PYRIMIDINE_METABOLISM	> Pyrimidine metabolism	AK3	CAD	CANT1	CDA	CMPK1	CMPK2	CTPS	CTPS2	DCK	DCTD	DHODH	DPYD	DPYS	DTYMK	DUT	ENTPD1	ENTPD3	ENTPD4	ENTPD5	ENTPD6	ENTPD8	ITPA	NME1	NME1-NME2	NME2	NME3	NME4	NME5	NME6	NME7	NT5C	NT5C1A	NT5C1B	NT5C2	NT5C3	NT5E	NT5M	NUDT2	PNP	PNPT1	POLA1	POLA2	POLD1	POLD2	POLD3	POLD4	POLE	POLE2
KEGG_PYRUVATE_METABOLISM	> Pyruvate metabolism	ACACA	ACACB	ACAT1	ACAT2	ACOT12	ACSS1	ACSS2	ACYP1	ACYP2	AKR1B1	ALDH1B1	ALDH2	ALDH3A2	ALDH7A1	ALDH9A1	DLAT	DLD	GLO1	GRHPR	HAGH	HAGHL	LDHA	LDHAL6A	LDHAL6B	LDHB	LDHC	LDHD	MDH1	MDH2	ME1	ME2	ME3	PC	PCK1	PCK2	PDHA1	PDHA2	PDHB	PKLR	PKM2
KEGG_REGULATION_OF_ACTIN_CYTOSKELETON	> Regulation of actin cytoskeleton	ABI2	ACTB	ACTG1	ACTN1	ACTN2	ACTN3	ACTN4	APC	APC2	ARAF	ARHGAP35	ARHGEF1	ARHGEF12	ARHGEF4	ARHGEF6	ARHGEF7	ARPC1A	ARPC1B	ARPC2	ARPC3	ARPC4	ARPC5	ARPC5L	BAIAP2	BCAR1	BDKRB1	BDKRB2	BRAF	BRK1	CD14	CDC42	CFL1	CFL2	CHRM1	CHRM2	CHRM3	CHRM4	CHRM5	CRK	CRKL	CSK	CYFIP1	CYFIP2	DIAPH1	DIAPH2	DIAPH3	DOCK1	EGF
KEGG_REGULATION_OF_AUTOPHAGY	> Regulation of autophagy	ATG12	ATG3	ATG4A	ATG4B	ATG4C	ATG4D	ATG5	ATG7	BECN1	BECN1P1	GABARAP	GABARAPL1	GABARAPL2	IFNA1	IFNA10	IFNA13	IFNA14	IFNA16	IFNA17	IFNA2	IFNA21	IFNA4	IFNA5	IFNA6	IFNA7	IFNA8	IFNG	INS	PIK3C3	PIK3R4	PRKAA1	PRKAA2	ULK1	ULK2	ULK3
KEGG_RENAL_CELL_CARCINOMA	> Renal cell carcinoma	AKT1	AKT2	AKT3	ARAF	ARNT	ARNT2	BRAF	CDC42	CREBBP	CRK	CRKL	CUL2	EGLN1	EGLN2	EGLN3	EP300	EPAS1	ETS1	FH	FIGF	FLCN	GAB1	GRB2	HGF	HIF1A	HRAS	JUN	KRAS	MAP2K1	MAP2K2	MAPK1	MAPK3	MET	NRAS	PAK1	PAK2	PAK3	PAK4	PAK6	PAK7	PDGFB	PGF	PIK3CA	PIK3CB	PIK3CD	PIK3CG	PIK3R1	PIK3R2
KEGG_RENIN_ANGIOTENSIN_SYSTEM	> Renin-angiotensin system	ACE	ACE2	AGT	AGTR1	AGTR2	ANPEP	CMA1	CPA3	CTSA	CTSG	ENPEP	LNPEP	MAS1	MME	NLN	REN	THOP1
KEGG_RETINOL_METABOLISM	> Retinol metabolism	ADH1A	ADH1B	ADH1C	ADH4	ADH5	ADH6	ADH7	ALDH1A1	ALDH1A2	AWAT2	BCMO1	CYP1A1	CYP1A2	CYP26A1	CYP26B1	CYP26C1	CYP2A13	CYP2A6	CYP2A7	CYP2B6	CYP2C18	CYP2C19	CYP2C8	CYP2C9	CYP3A4	CYP3A43	CYP3A5	CYP3A7	CYP4A11	CYP4A22	DGAT1	DGAT2	DHRS3	DHRS4	DHRS4L2	DHRS9	LRAT	PNPLA4	RDH10	RDH11	RDH12	RDH16	RDH5	RDH8	RETSAT	RPE65	UGT1A1	UGT1A10
KEGG_RIBOFLAVIN_METABOLISM	> Riboflavin metabolism	ACP1	ACP2	ACP5	ACP6	ACPP	ACPT	ENPP1	ENPP3	FLAD1	MTMR1	MTMR2	MTMR6	MTMR7	PHPT1	RFK	TYR
KEGG_RIBOSOME	> Ribosome	FAU	MRPL13	RPL10	RPL10A	RPL10L	RPL11	RPL12	RPL13	RPL13A	RPL14	RPL15	RPL17	RPL18	RPL18A	RPL19	RPL21	RPL22	RPL22L1	RPL23	RPL23A	RPL24	RPL26	RPL26L1	RPL27	RPL27A	RPL28	RPL29	RPL3	RPL30	RPL31	RPL32	RPL34	RPL35	RPL35A	RPL36	RPL36A	RPL36AL	RPL37	RPL37A	RPL38	RPL39	RPL3L	RPL4	RPL41	RPL5	RPL6	RPL7	RPL7A
KEGG_RIG_I_LIKE_RECEPTOR_SIGNALING_PATHWAY	> RIG-I-like receptor signaling pathway	ATG12	ATG5	AZI2	CASP10	CASP8	CHUK	CXCL10	CYLD	DAK	DDX3X	DDX3Y	DDX58	DHX58	FADD	IFIH1	IFNA1	IFNA10	IFNA13	IFNA14	IFNA16	IFNA17	IFNA2	IFNA21	IFNA4	IFNA5	IFNA6	IFNA7	IFNA8	IFNB1	IFNE	IFNK	IFNW1	IKBKB	IKBKE	IKBKG	IL12A	IL12B	IL8	IRF3	IRF7	ISG15	MAP3K1	MAP3K7	MAPK10	MAPK11	MAPK12	MAPK13	MAPK14
KEGG_RNA_DEGRADATION	> RNA degradation	C1D	C1DP2	C1DP3	CNOT1	CNOT10	CNOT2	CNOT3	CNOT4	CNOT6	CNOT6L	CNOT7	CNOT8	DCP1A	DCP1B	DCP2	DCPS	DDX6	DIS3	EDC3	EDC4	ENO1	ENO2	ENO3	EXOSC1	EXOSC10	EXOSC2	EXOSC3	EXOSC4	EXOSC5	EXOSC6	EXOSC7	EXOSC8	EXOSC9	HSPA9	HSPD1	LSM1	LSM2	LSM3	LSM4	LSM5	LSM6	LSM7	MPHOSPH6	NAA38	PAPD7	PAPOLA	PAPOLB	PAPOLG
KEGG_RNA_POLYMERASE	> RNA polymerase	POLR1A	POLR1B	POLR1C	POLR1D	POLR1E	POLR2A	POLR2B	POLR2C	POLR2D	POLR2E	POLR2F	POLR2G	POLR2H	POLR2I	POLR2J	POLR2J2	POLR2J3	POLR2K	POLR2L	POLR3A	POLR3B	POLR3C	POLR3D	POLR3F	POLR3G	POLR3GL	POLR3H	POLR3K	ZNRD1
KEGG_SELENOAMINO_ACID_METABOLISM	> Selenoamino acid metabolism	AHCY	AHCYL1	AHCYL2	CBS	CTH	GGT1	GGT5	GGT6	GGT7	HEMK1	LCMT1	LCMT2	MARS	MARS2	MAT1A	MAT2A	MAT2B	METTL2B	METTL6	PAPSS1	PAPSS2	SCLY	SEPHS1	SEPHS2	TRMT11	WBSCR22
KEGG_SMALL_CELL_LUNG_CANCER	> Small cell lung cancer	AKT1	AKT2	AKT3	APAF1	BCL2	BCL2L1	BIRC2	BIRC3	CASP9	CCND1	CCNE1	CCNE2	CDK2	CDK4	CDK6	CDKN1B	CDKN2B	CHUK	CKS1B	COL4A1	COL4A2	COL4A4	COL4A6	CYCS	E2F1	E2F2	E2F3	FHIT	FN1	IKBKB	IKBKG	ITGA2	ITGA2B	ITGA3	ITGA6	ITGAV	ITGB1	LAMA1	LAMA2	LAMA3	LAMA4	LAMA5	LAMB1	LAMB2	LAMB3	LAMB4	LAMC1	LAMC2
KEGG_SNARE_INTERACTIONS_IN_VESICULAR_TRANSPORT	> SNARE interactions in vesicular transport	BET1	BET1L	BNIP1	GOSR1	GOSR2	SEC22B	SNAP23	SNAP25	SNAP29	SNAP47	STX10	STX11	STX12	STX16	STX17	STX18	STX19	STX1A	STX1B	STX2	STX3	STX4	STX5	STX6	STX7	STX8	TSNARE1	USE1	VAMP1	VAMP2	VAMP3	VAMP4	VAMP5	VAMP7	VAMP8	VTI1A	VTI1B	YKT6
KEGG_SPHINGOLIPID_METABOLISM	> Sphingolipid metabolism	ACER1	ACER2	ACER3	ARSA	ASAH1	ASAH2	ASAH2C	B4GALT6	CERK	DEGS1	DEGS2	ENPP7	GAL3ST1	GALC	GBA	GLA	GLB1	KDSR	NEU1	NEU2	NEU3	NEU4	PPAP2A	PPAP2B	PPAP2C	SGMS1	SGMS2	SGPL1	SGPP1	SGPP2	SMPD1	SMPD2	SMPD3	SMPD4	SPHK1	SPHK2	SPTLC1	SPTLC2	UGCG	UGT8
KEGG_SPLICEOSOME	> Spliceosome	ACIN1	AQR	BCAS2	BUD31	CCDC12	CDC40	CDC5L	CHERP	CRNKL1	CTNNBL1	CWC15	DDX23	DDX39B	DDX42	DDX46	DDX5	DHX15	DHX16	DHX38	DHX8	EFTUD2	EIF4A3	HNRNPA1	HNRNPA1L2	HNRNPA3	HNRNPC	HNRNPK	HNRNPM	HNRNPU	HSPA1A	HSPA1B	HSPA1L	HSPA2	HSPA6	HSPA8	ISY1	LOC120364	LOC653884	LSM2	LSM3	LSM4	LSM5	LSM6	LSM7	MAGOH	MAGOHB	NAA38	NCBP1
KEGG_STARCH_AND_SUCROSE_METABOLISM	> Starch and sucrose metabolism	AGL	AMY1A	AMY1B	AMY1C	AMY2A	AMY2B	ENPP1	ENPP3	G6PC	G6PC2	GAA	GANC	GBA3	GBE1	GCK	GPI	GUSB	GYS1	GYS2	HK1	HK2	HK3	MGAM	PGM1	PGM2	PGM2L1	PYGB	PYGL	PYGM	SI	TREH	UGDH	UGP2	UGT1A1	UGT1A10	UGT1A3	UGT1A4	UGT1A5	UGT1A6	UGT1A7	UGT1A8	UGT1A9	UGT2A1	UGT2A3	UGT2B10	UGT2B11	UGT2B15	UGT2B17
KEGG_STEROID_BIOSYNTHESIS	> Steroid biosynthesis	CEL	CYP27B1	CYP51A1	DHCR24	DHCR7	EBP	FDFT1	HSD17B7	LIPA	LSS	MSMO1	NSDHL	SC5DL	SOAT1	SOAT2	SQLE	TM7SF2
KEGG_STEROID_HORMONE_BIOSYNTHESIS	> Steroid hormone biosynthesis	AKR1C1	AKR1C2	AKR1C3	AKR1C4	AKR1D1	COMT	CYP11A1	CYP11B1	CYP11B2	CYP17A1	CYP19A1	CYP1A1	CYP1B1	CYP21A2	CYP3A4	CYP3A43	CYP3A5	CYP3A7	CYP7A1	CYP7B1	HSD11B1	HSD11B2	HSD17B1	HSD17B12	HSD17B2	HSD17B3	HSD17B6	HSD17B7	HSD17B8	HSD3B1	HSD3B2	SRD5A1	SRD5A2	SRD5A3	STS	SULT1E1	SULT2B1	UGT1A1	UGT1A10	UGT1A3	UGT1A4	UGT1A5	UGT1A6	UGT1A7	UGT1A8	UGT1A9	UGT2A1	UGT2A3
KEGG_SULFUR_METABOLISM	> Sulfur metabolism	BPNT1	CHST11	CHST12	CHST13	PAPSS1	PAPSS2	SULT1A1	SULT1A2	SULT1A3	SULT1A4	SULT1E1	SULT2B1	SUOX
KEGG_SYSTEMIC_LUPUS_ERYTHEMATOSUS	> Systemic lupus erythematosus	ACTN1	ACTN2	ACTN3	ACTN4	C1QA	C1QB	C1QC	C1R	C1S	C2	C3	C4A	C4B	C5	C6	C7	C8A	C8B	C8G	C9	CD28	CD40	CD40LG	CD80	CD86	CTSG	ELANE	FCGR1A	FCGR2A	FCGR2B	FCGR2C	FCGR3A	FCGR3B	GRIN2A	GRIN2B	H2AFB1	H2AFB2	H2AFB3	H2AFJ	H2AFV	H2AFX	H2AFY	H2AFY2	H2AFZ	H2BFM	H2BFWT	H3.X	H3.Y
KEGG_T_CELL_RECEPTOR_SIGNALING_PATHWAY	> T cell receptor signaling pathway	AKT1	AKT2	AKT3	BCL10	CARD11	CBL	CBLB	CBLC	CD247	CD28	CD3D	CD3E	CD3G	CD4	CD40LG	CD8A	CD8B	CDC42	CDK4	CHP	CHP2	CHUK	CSF2	CTLA4	DLG1	FOS	FYN	GRAP2	GRB2	GSK3B	HRAS	ICOS	IFNG	IKBKB	IKBKG	IL10	IL2	IL4	IL5	ITK	JUN	KRAS	LAT	LCK	LCP2	MALT1	MAP2K1	MAP2K2
KEGG_TASTE_TRANSDUCTION	> Taste transduction	ACCN1	ADCY4	ADCY6	ADCY8	CACNA1A	CACNA1B	GNAS	GNAT3	GNB1	GNB3	GNG13	GNG3	GRM4	ITPR3	KCNB1	PDE1A	PLCB2	PRKACA	PRKACB	PRKACG	PRKX	SCNN1A	SCNN1B	SCNN1G	TAS1R1	TAS1R2	TAS1R3	TAS2R1	TAS2R10	TAS2R13	TAS2R14	TAS2R16	TAS2R19	TAS2R20	TAS2R3	TAS2R31	TAS2R38	TAS2R39	TAS2R4	TAS2R40	TAS2R41	TAS2R42	TAS2R43	TAS2R45	TAS2R46	TAS2R5	TAS2R50	TAS2R60
KEGG_TAURINE_AND_HYPOTAURINE_METABOLISM	> Taurine and hypotaurine metabolism	ADO	BAAT	CDO1	CSAD	GAD1	GAD2	GGT1	GGT5	GGT6	GGT7
KEGG_TERPENOID_BACKBONE_BIOSYNTHESIS	> Terpenoid backbone biosynthesis	ACAT1	ACAT2	DHDDS	FDPS	GGPS1	HMGCR	HMGCS1	HMGCS2	IDI1	IDI2	MVD	MVK	PDSS1	PDSS2	PMVK
KEGG_TGF_BETA_SIGNALING_PATHWAY	> TGF-beta signaling pathway	ACVR1	ACVR1C	ACVR2A	ACVR2B	ACVRL1	AMH	AMHR2	BMP2	BMP4	BMP5	BMP6	BMP7	BMP8A	BMP8B	BMPR1A	BMPR1B	BMPR2	CDKN2B	CHRD	COMP	CREBBP	CUL1	DCN	E2F4	E2F5	EP300	FST	GDF5	GDF6	GDF7	ID1	ID2	ID3	ID4	IFNG	INHBA	INHBB	INHBC	INHBE	LEFTY1	LEFTY2	LOC728622	LTBP1	MAPK1	MAPK3	MYC	NODAL	NOG
KEGG_THYROID_CANCER	> Thyroid cancer	BRAF	CCDC6	CCND1	CDH1	CTNNB1	HRAS	KRAS	LEF1	MAP2K1	MAP2K2	MAPK1	MAPK3	MYC	NCOA4	NRAS	NTRK1	PAX8	PPARG	RET	RXRA	RXRB	RXRG	TCF7	TCF7L1	TCF7L2	TFG	TP53	TPM3	TPR
KEGG_TIGHT_JUNCTION	> Tight junction	ACTB	ACTG1	ACTN1	ACTN2	ACTN3	ACTN4	AKT1	AKT2	AKT3	AMOTL1	ASH1L	CASK	CDC42	CDK4	CGN	CLDN1	CLDN10	CLDN11	CLDN14	CLDN15	CLDN16	CLDN17	CLDN18	CLDN19	CLDN2	CLDN20	CLDN22	CLDN23	CLDN3	CLDN4	CLDN5	CLDN6	CLDN7	CLDN8	CLDN9	CRB3	CSDA	CSNK2A1	CSNK2A2	CSNK2B	CTNNA1	CTNNA2	CTNNA3	CTNNB1	CTTN	EPB41	EPB41L1	EPB41L2
KEGG_TOLL_LIKE_RECEPTOR_SIGNALING_PATHWAY	> Toll-like receptor signaling pathway	AKT1	AKT2	AKT3	CASP8	CCL3	CCL4	CCL5	CD14	CD40	CD80	CD86	CHUK	CTSK	CXCL10	CXCL11	CXCL9	FADD	FOS	IFNA1	IFNA10	IFNA13	IFNA14	IFNA16	IFNA17	IFNA2	IFNA21	IFNA4	IFNA5	IFNA6	IFNA7	IFNA8	IFNAR1	IFNAR2	IFNB1	IKBKB	IKBKE	IKBKG	IL12A	IL12B	IL1B	IL6	IL8	IRAK1	IRAK4	IRF3	IRF5	IRF7	JUN
KEGG_TRYPTOPHAN_METABOLISM	> Tryptophan metabolism	AADAT	AANAT	ABP1	ACAT1	ACAT2	ACMSD	AFMID	ALDH1B1	ALDH2	ALDH3A2	ALDH7A1	ALDH9A1	AOX1	ASMT	CAT	CYP1A1	CYP1A2	CYP1B1	DDC	ECHS1	EHHADH	GCDH	HAAO	HADH	HADHA	IDO1	IDO2	IL4I1	INMT	KMO	KYNU	MAOA	MAOB	OGDH	OGDHL	TDO2	TPH1	TPH2	WARS	WARS2
KEGG_TYPE_I_DIABETES_MELLITUS	> Type I diabetes mellitus	CD28	CD80	CD86	CPE	FAS	FASLG	GAD1	GAD2	GZMB	HLA-A	HLA-B	HLA-C	HLA-DMA	HLA-DMB	HLA-DOA	HLA-DOB	HLA-DPA1	HLA-DPB1	HLA-DQA1	HLA-DQA2	HLA-DQB1	HLA-DRA	HLA-DRB1	HLA-DRB3	HLA-DRB4	HLA-DRB5	HLA-E	HLA-F	HLA-G	HSPD1	ICA1	IFNG	IL12A	IL12B	IL1A	IL1B	IL2	INS	LOC652614	LTA	PRF1	PTPRN	PTPRN2	TNF
KEGG_TYPE_II_DIABETES_MELLITUS	> Type II diabetes mellitus	ABCC8	ADIPOQ	CACNA1A	CACNA1B	CACNA1C	CACNA1D	CACNA1E	CACNA1G	GCK	HK1	HK2	HK3	IKBKB	INS	INSR	IRS1	IRS2	IRS4	KCNJ11	MAFA	MAPK1	MAPK10	MAPK3	MAPK8	MAPK9	MTOR	PDX1	PIK3CA	PIK3CB	PIK3CD	PIK3CG	PIK3R1	PIK3R2	PIK3R3	PIK3R5	PKLR	PKM2	PRKCD	PRKCE	PRKCZ	SLC2A2	SLC2A4	SOCS1	SOCS2	SOCS3	SOCS4	TNF
KEGG_TYROSINE_METABOLISM	> Tyrosine metabolism	ADH1A	ADH1B	ADH1C	ADH4	ADH5	ADH6	ADH7	ALDH1A3	ALDH3A1	ALDH3B1	ALDH3B2	AOC2	AOC3	AOX1	COMT	DBH	DCT	DDC	FAH	GOT1	GOT2	GSTZ1	HEMK1	HGD	HPD	IL4I1	LCMT1	LCMT2	MAOA	MAOB	METTL2B	METTL6	MIF	NAT6	PNMT	TAT	TH	TPO	TRMT11	TYR	TYRP1	WBSCR22
KEGG_UBIQUITIN_MEDIATED_PROTEOLYSIS	> Ubiquitin mediated proteolysis	AIRE	ANAPC1	ANAPC10	ANAPC11	ANAPC13	ANAPC2	ANAPC4	ANAPC5	ANAPC7	BIRC2	BIRC3	BIRC6	BRCA1	BTRC	CBL	CBLB	CBLC	CDC16	CDC20	CDC23	CDC26	CDC27	CDC34	CUL1	CUL2	CUL3	CUL4A	CUL4B	CUL5	CUL7	DDB1	DDB2	DET1	ERCC8	FANCL	FBXO2	FBXO4	FBXW11	FBXW7	FBXW8	FZR1	HERC1	HERC2	HERC3	HERC4	HUWE1	ITCH	KEAP1
KEGG_VALINE_LEUCINE_AND_ISOLEUCINE_BIOSYNTHESIS	> Valine, leucine and isoleucine biosynthesis	BCAT1	BCAT2	IARS	IARS2	LARS	LARS2	PDHA1	PDHA2	PDHB	VARS	VARS2
KEGG_VALINE_LEUCINE_AND_ISOLEUCINE_DEGRADATION	> Valine, leucine and isoleucine degradation	ABAT	ACAA1	ACAA2	ACAD8	ACADM	ACADS	ACADSB	ACAT1	ACAT2	ALDH1B1	ALDH2	ALDH3A2	ALDH6A1	ALDH7A1	ALDH9A1	AOX1	AUH	BCAT1	BCAT2	BCKDHA	BCKDHB	DBT	DLD	ECHS1	EHHADH	HADH	HADHA	HADHB	HIBADH	HIBCH	HMGCL	HMGCS1	HMGCS2	HSD17B10	IL4I1	IVD	MCCC1	MCCC2	MCEE	MUT	OXCT1	OXCT2	PCCA	PCCB
KEGG_VASCULAR_SMOOTH_MUSCLE_CONTRACTION	> Vascular smooth muscle contraction	ACTA2	ACTG2	ADCY1	ADCY2	ADCY3	ADCY4	ADCY5	ADCY6	ADCY7	ADCY8	ADCY9	ADORA2A	ADORA2B	ADRA1A	ADRA1B	ADRA1D	AGTR1	ARAF	ARHGEF1	ARHGEF11	ARHGEF12	AVPR1A	AVPR1B	BRAF	CACNA1C	CACNA1D	CACNA1F	CACNA1S	CALCRL	CALD1	CALM1	CALM2	CALM3	CALML3	CALML5	CALML6	CYP4A11	CYP4A22	EDNRA	GNA11	GNA12	GNA13	GNAQ	GNAS	GUCY1A2	GUCY1A3	GUCY1B3	ITPR1
KEGG_VASOPRESSIN_REGULATED_WATER_REABSORPTION	> Vasopressin-regulated water reabsorption	ADCY3	ADCY6	ADCY9	AQP2	AQP3	AQP4	ARHGDIA	ARHGDIB	AVP	AVPR2	CREB1	CREB3	CREB3L1	CREB3L2	CREB3L3	CREB3L4	CREB5	DCTN1	DCTN2	DCTN4	DCTN5	DCTN6	DYNC1H1	DYNC1I1	DYNC1I2	DYNC1LI1	DYNC1LI2	DYNC2H1	DYNC2LI1	DYNLL1	DYNLL2	GNAS	NSF	PRKACA	PRKACB	PRKACG	PRKX	RAB11A	RAB11B	RAB5A	RAB5B	RAB5C	STX4	VAMP2
KEGG_VEGF_SIGNALING_PATHWAY	> VEGF signaling pathway	AKT1	AKT2	AKT3	BAD	CASP9	CDC42	CHP	CHP2	HRAS	HSPB1	JMJD7-PLA2G4B	KDR	KRAS	MAP2K1	MAP2K2	MAPK1	MAPK11	MAPK12	MAPK13	MAPK14	MAPK3	MAPKAPK2	MAPKAPK3	NFAT5	NFATC1	NFATC2	NFATC3	NFATC4	NOS3	NRAS	PIK3CA	PIK3CB	PIK3CD	PIK3CG	PIK3R1	PIK3R2	PIK3R3	PIK3R5	PLA2G10	PLA2G12A	PLA2G12B	PLA2G1B	PLA2G2A	PLA2G2C	PLA2G2D	PLA2G2E	PLA2G2F	PLA2G3
KEGG_VIBRIO_CHOLERAE_INFECTION	> Vibrio cholerae infection	ACTB	ACTG1	ADCY3	ADCY9	ARF1	ATP6AP1	ATP6V0A1	ATP6V0A2	ATP6V0A4	ATP6V0B	ATP6V0C	ATP6V0D1	ATP6V0D2	ATP6V0E1	ATP6V0E2	ATP6V1A	ATP6V1B1	ATP6V1B2	ATP6V1C1	ATP6V1C2	ATP6V1D	ATP6V1E1	ATP6V1E2	ATP6V1F	ATP6V1G1	ATP6V1G2	ATP6V1G3	ATP6V1H	CFTR	ERO1L	GNAS	KCNQ1	KDELR1	KDELR2	KDELR3	LOC100418883	LOC646821	MUC2	PDIA4	PLCG1	PLCG2	PRKACA	PRKACB	PRKACG	PRKCA	PRKCB	PRKCG	PRKX
KEGG_VIRAL_MYOCARDITIS	> Viral myocarditis	ABL1	ABL2	ACTB	ACTG1	BID	CASP3	CASP8	CASP9	CAV1	CCND1	CD28	CD40	CD40LG	CD55	CD80	CD86	CXADR	CYCS	DAG1	DMD	EIF4G1	EIF4G2	EIF4G3	FYN	HLA-A	HLA-B	HLA-C	HLA-DMA	HLA-DMB	HLA-DOA	HLA-DOB	HLA-DPA1	HLA-DPB1	HLA-DQA1	HLA-DQA2	HLA-DQB1	HLA-DRA	HLA-DRB1	HLA-DRB3	HLA-DRB4	HLA-DRB5	HLA-E	HLA-F	HLA-G	ICAM1	ITGAL	ITGB2	LAMA2
KEGG_WNT_SIGNALING_PATHWAY	> Wnt signaling pathway	APC	APC2	AXIN1	AXIN2	BTRC	CACYBP	CAMK2A	CAMK2B	CAMK2D	CAMK2G	CCND1	CCND2	CCND3	CER1	CHD8	CHP	CHP2	CREBBP	CSNK1A1	CSNK1A1L	CSNK1E	CSNK2A1	CSNK2A2	CSNK2B	CTBP1	CTBP2	CTNNB1	CTNNBIP1	CUL1	CXXC4	DAAM1	DAAM2	DKK1	DKK2	DKK4	DVL1	DVL2	DVL3	EP300	FBXW11	FOSL1	FRAT1	FRAT2	FZD1	FZD10	FZD2	FZD3	FZD4
KERATINOCYTE_DIFFERENTIATION	> Genes annotated by the GO term GO:0030216. The process whereby a relatively unspecialized cell acquires specialized features of a keratinocyte.	ANXA1	CSTA	DSP	EREG	EVPL	IL20	IVL	LOR	NME2	SCEL	SPRR1A	SPRR1B	TGM1	TGM3	TXNIP
KINASE_ACTIVATOR_ACTIVITY	> Genes annotated by the GO term GO:0019209. Increases the activity of a kinase, an enzyme which catalyzes of the transfer of a phosphate group, usually from ATP, to a substrate molecule.	AFAP1L2	ALS2	BCL10	CD24	CDK5R1	FGF13	GHRL	IL2	MADD	MALT1	MAPK8IP2	MOB1B
KINASE_ACTIVITY	> Genes annotated by the GO term GO:0016301. Catalysis of the transfer of a phosphate group, usually from ATP, to a substrate molecule.	ACVR1	ACVR1B	ACVR1C	ACVR2A	ACVR2B	ACVRL1	ADK	AK1	AK2	AK5	AKT1	AKT2	ALK	ARSG	ATM	AXL	BCKDK	BCR	BRD2	BRDT	BRSK1	BRSK2	CAMKK2	CASK	CCL2	CCL4	CDC42BPA	CDC42BPB	CDC42BPG	CDK1	CDK10	CDK2	CDK3	CDK5	CDK5R1	CDK7	CDK9	CDKL1	CERK	CHEK2	CHKA	CHUK	CIT	CKB	CKM	CKMT1A	CKMT2	CLK1
KINASE_BINDING	> Genes annotated by the GO term GO:0019900. Interacting selectively with a kinase, any enzyme that catalyzes the transfer of a phosphate group.	ADAM10	ADAM9	AKAP11	AKAP12	AKAP3	AKAP4	AKAP5	AKAP7	APC	AVPR1A	AVPR1B	BCAR1	BCL10	CAMK2N1	CCDC88A	CCND3	CD24	CD4	CDK5RAP2	CDKN2A	CDKN2B	CDKN2C	CDKN2D	CEP250	DLG1	FAF1	FIZ1	FOXO3	GRK5	HINT1	IGF1R	INSR	IRAK1	IRS1	ITGB2	KIF13B	LATS1	LAX1	LCK	LLGL1	MAP2K7	MAP3K12	MAP3K13	MAPK8IP1	MAPK8IP2	MAPK8IP3	MOB1B	NOD2
KINASE_INHIBITOR_ACTIVITY	> Genes annotated by the GO term GO:0019210. Stops, prevents or reduces the activity of a kinase, an enzyme which catalyzes of the transfer of a phosphate group, usually from ATP, to a substrate molecule.	AGTR2	CAMK2N1	CDKN1A	CDKN1B	CDKN1C	CDKN2A	CDKN2B	CDKN2C	CDKN2D	DNAJC3	GMFB	GMFG	HEXIM1	HEXIM2	MAPK8IP1	MBIP	PKIA	PKIG	PPP1R1B	RHOH	SFN	SH3BP5	SOCS1	SOCS3	TAOK3
KINASE_REGULATOR_ACTIVITY	> Genes annotated by the GO term GO:0019207. Modulates the activity of a kinase, an enzyme which catalyzes of the transfer of a phosphate group, usually from ATP, to a substrate molecule.	AFAP1L2	AGTR2	ALS2	APC	BCL10	CAMK2N1	CCKBR	CD24	CDK5R1	CDKN1A	CDKN1B	CDKN1C	CDKN2A	CDKN2B	CDKN2C	CDKN2D	CXCL10	DNAJC3	ELP3	ELP4	FGF13	GHRL	GMFB	GMFG	HEXIM1	HEXIM2	IKBKAP	IL2	MADD	MALT1	MAPK8IP1	MAPK8IP2	MBIP	MOB1B	PIK3R1	PKIA	PKIG	PPP1R1B	PRKAR1A	PRKAR2B	RHOH	SFN	SH3BP5	SOCS1	SOCS3	TAOK3
KINESIN_COMPLEX	> Genes annotated by the GO term GO:0005871. Any complex that includes a dimer of molecules from the kinesin superfamily, a group of related proteins that contain an extended region of predicted alpha-helical coiled coil in the main chain that likely produces dimerization. The native complexes of several kinesin family members have also been shown to contain additional peptides, often designated …	KIF11	KIF15	KIF23	KIF25	KIF2C	KIF3B	KIF3C	KIF5A	KIF5B	KIF5C	KIFAP3	KIFC3	KLC1	KLC2
KINETOCHORE	> Genes annotated by the GO term GO:0000776. A multisubunit complex that is located at the pericentric region of DNA and provides an attachment point for the spindle microtubules.	APC	BUB1	BUB1B	BUB3	CENPC1	CENPE	CENPF	CLASP1	CLIP1	DCTN2	DSN1	KIF22	MAD2L1	MIS12	NSL1	PAFAH1B1	PMF1	PSEN1	PSEN2	SMC1A	SUGT1	SUMO3	ZW10	ZWILCH	ZWINT
L_AMINO_ACID_TRANSMEMBRANE_TRANSPORTER_ACTIVITY	> Genes annotated by the GO term GO:0015179. Catalysis of the transfer of an L-amino acid from one side of a membrane to the other. L-amino acids are the levorotatory isomer of amino acids.	CTNS	OCA2	SERINC1	SLC1A1	SLC1A2	SLC1A3	SLC1A6	SLC1A7	SLC25A12	SLC25A13	SLC25A15	SLC25A22	SLC38A3	SLC3A1	SLC7A10	SLC7A11	SLC7A9
LAMELLIPODIUM	> Genes annotated by the GO term GO:0030027. A thin sheetlike process extended by the leading edge of a crawling fibroblast; contains a dense meshwork of actin filaments.	ABI1	ABI3	ALS2	AMOT	APBB1	APBB2	ARAP3	CCDC88A	CTTN	CYFIP1	DBNL	EVL	FAP	FGD1	FGD2	FGD4	FGD5	FGD6	ITGB1BP1	NME2	PDPN	SCYL3	TESC	TSC1	WASF2
LATE_ENDOSOME	> Genes annotated by the GO term GO:0005770. A prelysosomal endocytic organelle differentiated from early endosomes by lower lumenal pH and different protein composition. Late endosomes are more spherical than early endosomes and are mostly juxtanuclear, being concentrated near the microtubule organizing center.	ATP7A	ATP7B	CD79A	CTNS	KIAA0368	LAMP1	LAMP2	RAB14	RAB7A	RAB9A	TPT1	TSG101
LEADING_EDGE	> Genes annotated by the GO term GO:0031252. The area of a motile cell closest to the direction of movement.	ABI1	ABI3	ALS2	AMOT	APBB1	APBB2	ARAP3	ARF6	ARFIP2	BCAR1	CCDC88A	CD2AP	CDC42BPA	CDC42BPB	CDC42BPG	CDK6	CTTN	CXCR4	CYFIP1	DBNL	EVL	EZR	FAP	FGD1	FGD2	FGD4	FGD5	FGD6	INPP5J	ITGA5	ITGB1	ITGB1BP1	LAYN	MTMR14	MYH9	MYO5A	MYO6	NME2	PDPN	S100A11	S100A6	S100B	SCYL3	TESC	TLN1	TSC1	WASF2
LEARNING_AND_OR_MEMORY	> Genes annotated by the GO term GO:0007611. The acquisition and processing of information and/or the storage and retrieval of this information over time.	ACSL4	ADCY8	APOE	CRH	CRHBP	DLG4	FYN	GALR2	GALR3	IL1RAPL1	KLK8	NF1	S100B	VLDLR
LEUKOCYTE_ACTIVATION	> Genes annotated by the GO term GO:0045321. A change in morphology and behavior of a leukocyte resulting from exposure to a specific antigen, mitogen, cytokine, cellular ligand, or soluble factor.	AZU1	CADM1	CD1D	CD2	CD24	CD276	CD28	CD3D	CD3E	CD4	CD40LG	CD47	CD7	CD79A	CEBPG	CLEC7A	CRTAM	CX3CL1	CXCR2	EBI3	ELF4	FOXP3	GLMN	HDAC4	HDAC5	HDAC7	HDAC9	HELLS	ICOSLG	IL12A	IL12B	IL18	IL2	IL21	IL27	IL4	IL7	IL8	INHA	INHBA	INS	JAG2	LAT	LAT2	LAX1	LCK	LST1	NCK1
LEUKOCYTE_CHEMOTAXIS	> Genes annotated by the GO term GO:0030595. The movement of a leukocyte in response to an external stimulus.	CKLF	CX3CL1	CXCR2	DOCK2	IL10	IL8	ITGB2	PF4	SAA1	SCG2	SFTPD	SYK	TGFB2
LEUKOCYTE_DIFFERENTIATION	> Genes annotated by the GO term GO:0002521. The process whereby a relatively unspecialized hemopoietic precursor cell acquires the specialized features of a plasmacytoid dendritic cell or any cell of the myeloid leukocyte or lymphocyte lineages.	ACIN1	CALCA	CARTPT	CD1D	CD3D	CD4	CD79A	CDC42	CEBPG	CSF1	HDAC4	HDAC5	HDAC7	HDAC9	IFI16	IL12B	IL2	IL27	IL31RA	IL4	IL7	INHA	INHBA	JAG2	LCK	MMP9	MYH9	NFAM1	NHEJ1	PTPRC	RUNX1	SART1	SOCS5	SPINK5	TM7SF4	TPD52	ZAP70	ZNF675
LEUKOCYTE_MIGRATION	> Genes annotated by the GO term GO:0050900. The movement of leukocytes within or between different tissues and organs of the body.	AIMP1	CD34	CKLF	CX3CL1	CXCR2	DOCK2	IL10	IL8	ITGB2	MIA3	PF4	SAA1	SCG2	SFTPD	SYK	TGFB2
LIGAND_DEPENDENT_NUCLEAR_RECEPTOR_ACTIVITY	> Genes annotated by the GO term GO:0004879. A ligand-dependent receptor found in the nucleus of the cell.	AHR	AR	BRD8	ESR2	NR1D1	NR1I3	NR2C1	NR2E1	NR2F6	NR3C1	NR3C2	NR4A3	PGR	PGRMC2	PPARD	PTGER3	RARA	RARB	RARG	RXRA	RXRB	RXRG	THRA	THRB	VDR
LIGAND_GATED_CHANNEL_ACTIVITY	> Genes annotated by the GO term GO:0022834. Catalysis of the transmembrane transfer of a solute by a channel that opens when a specific ligand has been bound by the channel complex or one of its constituent parts.	ACCN1	CFTR	CHRNA1	CHRNA2	CHRNA3	CHRNA4	CHRNA6	CHRNA7	CHRNB2	CHRNB3	CHRNB4	CHRND	CHRNE	CNGA3	CNGB1	GLRA1	GLRA2	GLRB	HTR3A	HTR3B	KCNA10	ORAI1	P2RX1	P2RX2	P2RX3	P2RX4	P2RX7	RYR1	RYR2	RYR3	SCNN1B	SCNN1D	SCNN1G	SHROOM2	STX1B	TRPC1	TRPC3	TRPC4	TRPC5	ZACN
LIGASE_ACTIVITY	> Genes annotated by the GO term GO:0016874. Catalysis of the ligation of two substances with concomitant breaking of a diphosphate linkage, usually in a nucleoside triphosphate. Ligase is the systematic name for any enzyme of EC class 6.	ACACA	ACSL1	ACSL4	ACSS2	ADSS	AMFR	ANAPC10	ANAPC11	ANAPC2	ANAPC4	ANAPC5	ARIH1	ASNS	BIRC3	BRAP	BTD	CAD	CBL	CDC23	CPS1	CTPS	CTPS2	DARS	DDB2	DZIP3	ERCC8	FARS2	FARSA	FARSB	FBXL2	FBXL6	FBXO2	FBXO22	FBXO3	FBXO7	FBXW2	FPGS	GARS	GCLC	GCLM	GMPS	GSS	HLCS	HUWE1	KARS	LIG4	MALT1	MARS
LIGASE_ACTIVITY_FORMING_CARBON_NITROGEN_BONDS	> Genes annotated by the GO term GO:0016879. Catalysis of the ligation of two substances via a carbon-nitrogen bond with concomitant breakage of a diphosphate linkage, usually in a nucleoside triphosphate.	ADSS	AMFR	ANAPC10	ANAPC11	ANAPC2	ANAPC4	ANAPC5	ARIH1	ASNS	BIRC3	BRAP	BTD	CAD	CBL	CDC23	CPS1	CTPS	CTPS2	DDB2	DZIP3	ERCC8	FBXL2	FBXL6	FBXO2	FBXO22	FBXO3	FBXO7	FBXW2	FPGS	GCLC	GCLM	GMPS	GSS	HLCS	HUWE1	MALT1	MDM2	MTHFD1	MYLIP	PAICS	PARK2	PFAS	RNF14	RNF144B	RNF217	SMURF1	SMURF2	STUB1
LIGASE_ACTIVITY_FORMING_CARBON_OXYGEN_BONDS	> Genes annotated by the GO term GO:0016875. Catalysis of the ligation of two substances via a carbon-oxygen bond with concomitant breakage of a diphosphate linkage, usually in a nucleoside triphosphate.	DARS	FARS2	FARSA	FARSB	GARS	KARS	MARS	MARS2	NARS	QARS	SARS	SARS2	VARS	YARS
LIPASE_ACTIVITY	> Genes annotated by the GO term GO:0016298. Catalysis of the hydrolysis of a lipid or phospholipid.	AADAC	AOAH	APOC2	BDKRB2	C3AR1	CASR	CCKBR	CCR5	CHRM1	CHRM3	CHRM5	EDNRA	ENPP7	F2RL2	LGALS13	LIPE	LIPF	LIPG	LPL	LYPLA1	MGLL	PDIA3	PLA1A	PLA2G10	PLA2G15	PLA2G1B	PLA2G2A	PLA2G2D	PLA2G2E	PLA2G3	PLA2G4B	PLA2G4C	PLA2G5	PLA2G6	PLCB2	PLCD1	PLCE1	PLCH1	PLD1	PLD2	PLD3	PNLIP	PNLIPRP1	PNLIPRP2	PNPLA3	PNPLA8	PRDX6	SMPD1
LIPID_BINDING	> Genes annotated by the GO term GO:0008289. Interacting selectively with a lipid.	ACOT7	ADAP2	ADH5	AKR1D1	ALB	ALDH1A1	ALDH6A1	ANXA9	APOA1	APOA4	APOA5	APOC2	APOE	APOF	APOL2	ARAP1	ARAP2	ARAP3	BAX	CAV1	CCDC88A	CD1D	CD24	CETP	CPNE1	CPNE3	CYTH3	DOC2B	EEA1	EPB41	ESR2	FABP2	FABP4	FABP5	FABP7	GC	GLTP	GPAA1	GRK5	HDLBP	HSD17B4	LPAR2	LPAR3	MAL	MCTP1	MCTP2	NDUFAB1	NPC2
LIPID_BIOSYNTHETIC_PROCESS	> Genes annotated by the GO term GO:0008610. The chemical reactions and pathways resulting in the formation of lipids, compounds soluble in an organic solvent but not, or sparingly, in an aqueous solvent.	ADM	AGPAT1	AGPAT2	AGPAT6	AGPS	AKR1D1	ALG1	ANG	APOA1	B3GNT5	BMP6	BRCA1	CD74	CD81	CERS1	CERS5	CHPT1	CNBP	CYP11A1	CYP11B2	CYP19A1	CYP39A1	CYP7B1	DEGS1	DGAT2	DGKE	DHCR24	DHCR7	DPM1	DPM2	DPM3	ETNK1	FADS1	FADS2	FDPS	FDXR	GBGT1	GPAA1	HPGD	HSD11B2	HSD3B1	HSD3B7	IDI1	IMPA1	LARGE	LCAT	LPCAT1	LTA4H
LIPID_CATABOLIC_PROCESS	> Genes annotated by the GO term GO:0016042. The chemical reactions and pathways resulting in the breakdown of lipids, compounds soluble in an organic solvent but not, or sparingly, in an aqueous solvent.	ACADM	ACADS	ACADVL	AKR1D1	ALDH5A1	ANGPTL3	APOA4	APOA5	BDH2	CEL	CIDEA	CPT1A	CPT1B	CYP46A1	ECH1	ECHS1	GLA	HACL1	HADHB	HAO1	HAO2	HSD17B11	HSD17B14	HSD17B6	NEU3	PLA2G15	PLA2G4B	PLA2G4C	PNPLA3	PPARA	PPARD	PPT1	PRDX6	SMPD3	SMPD4	STS	UGT2B4	YWHAH
LIPID_HOMEOSTASIS	> Genes annotated by the GO term GO:0055088. Any of the processes involved in the maintenance of an internal equilibrium of lipid within an organism or cell.	ABCA1	ABCA2	ABCG1	AKR1C1	ANGPTL3	APOA1	APOA2	APOA4	APOE	CAV1	CD24	CETP	LCAT	NPC1	NPC2	PCSK9
LIPID_KINASE_ACTIVITY	> Genes annotated by the GO term GO:0001727. Catalysis of the phosphorylation of a simple or complex lipid.	ATM	CERK	PIK3C2A	PIK3C3	PIK3CA	PIK3CB	PIK3CG	PIK3R2	PIK3R3	PIKFYVE	PIP4K2B	SPHK1
LIPID_METABOLIC_PROCESS	> Genes annotated by the GO term GO:0006629. The chemical reactions and pathways involving lipids, compounds soluble in an organic solvent but not, or sparingly, in an aqueous solvent. Includes fatty acids; neutral fats, other fatty-acid esters, and soaps; long-chain (fatty) alcohols and waxes; sphingoids and other long-chain bases; glycolipids, phospholipids and sphingolipids; and carotenes, pol…	ABCB4	ABCD2	ABCG1	ACAD8	ACADM	ACADS	ACADSB	ACADVL	ACAT2	ACOT1	ACOT12	ACOT2	ACOT4	ACOT7	ACOT8	ACOT9	ACOX1	ACOX2	ACOX3	ACP6	ADIPOR1	ADIPOR2	ADM	AGPAT1	AGPAT2	AGPAT6	AGPS	AKR1B10	AKR1C1	AKR1C2	AKR1C3	AKR1C4	AKR1D1	ALDH1A3	ALDH3A2	ALDH3B1	ALDH3B2	ALDH5A1	ALDH8A1	ALG1	ALOX12	ALOX12B	ALOX15B	ANG	ANGPTL3	ANXA1	AOAH	APOA1
LIPID_RAFT	> Genes annotated by the GO term GO:0045121. Specialized membrane domains composed mainly of cholesterol and sphingolipids, and relatively poor in polyunsaturated lipids such as glycerophospholipids. The formation of these membrane domains is promoted by the presence of cholesterol in the lipid bilayer: the rigid hexagonal rings of cholesterol can pack tightly against the saturated hydrocarbon ch…	ABCA1	BTK	CARD11	CAV1	CAV2	CD24	CD48	CD55	CD79A	CLN3	FLOT1	GHSR	ITLN1	LAT	LAT2	LAX1	LCK	LYN	MAL	MALL	PAG1	PI4K2A	PIKFYVE	PPT1	PRNP	SHH	SORBS1	STOM	STX12
LIPID_TRANSPORT	> Genes annotated by the GO term GO:0006869. The directed movement of lipids into, out of, within or between cells. Lipids are compounds soluble in an organic solvent but not, or sparingly, in an aqueous solvent.	ABCA1	ABCA2	ABCD3	ABCG1	ANGPTL3	APOA1	APOA2	APOA4	APOC3	APOE	APOF	ATP11B	CAV1	CETP	CHKA	GLTP	GOT2	LCAT	LDLR	NPC1L1	NPC2	PPARA	PPARD	PSAP	SLC27A4	SLCO2A1	STX12	TSPO
LIPID_TRANSPORTER_ACTIVITY	> Genes annotated by the GO term GO:0005319. Enables the directed movement of lipids into, out of, within or between cells.	ABCA1	ABCG1	APOA1	APOA4	APOC4	APOD	APOF	APOL1	APOL3	APOM	ATP11B	ATP8B1	CDIPT	CETP	CFHR4	GLTP	HSD17B4	LRP1	NPC1	PCTP	PITPNA	PITPNC1	PITPNM1	PITPNM3	PLSCR1	SFTPA1	SLC27A4	SLCO2A1
LIPOPROTEIN_BINDING	> Genes annotated by the GO term GO:0008034. Interacting selectively with any conjugated, water-soluble protein in which the nonprotein moiety consists of a lipid or lipids.	ANKRA2	APOA4	APOBR	APOL2	CDH13	COLEC12	CXCL16	LDLR	LRP1	LRP6	LRPAP1	MAPT	SCARF1	SORL1	STAB1	STAB2	TLR6	VLDLR
LIPOPROTEIN_BIOSYNTHETIC_PROCESS	> Genes annotated by the GO term GO:0042158. The chemical reactions and pathways resulting in the formation of any conjugated, water-soluble protein in which the nonprotein moiety consists of a lipid or lipids.	AIPL1	APOA1	APOA2	ATG7	CHM	DPM1	DPM2	DPM3	FNTA	FNTB	GPAA1	PGGT1B	PIGA	PIGB	PIGC	PIGF	PIGG	PIGH	PIGK	PIGO	PIGS	PIGT	PIGU	PIGV	PIGY	PIGZ
LIPOPROTEIN_METABOLIC_PROCESS	> Genes annotated by the GO term GO:0042157. The chemical reactions and pathways involving any conjugated, water-soluble protein in which the nonprotein moiety consists of a lipid or lipids.	AIPL1	ANGPTL3	APOA1	APOA2	APOA4	ATG7	CETP	CHM	DPM1	DPM2	DPM3	FNTA	FNTB	GPAA1	LDLR	NPC1L1	PGGT1B	PIGA	PIGB	PIGC	PIGF	PIGG	PIGH	PIGK	PIGO	PIGS	PIGT	PIGU	PIGV	PIGY	PIGZ	PPT1	SCARF1
LOCOMOTORY_BEHAVIOR	> Genes annotated by the GO term GO:0007626. The specific movement from place to place of an organism in response to external or internal stimuli. Locomotion of a whole organism in a manner dependent upon some combination of that organism's internal state and external conditions.	AIMP1	C5	C5AR1	CCBP2	CCL1	CCL11	CCL13	CCL15	CCL16	CCL17	CCL18	CCL19	CCL2	CCL20	CCL21	CCL22	CCL23	CCL24	CCL25	CCL26	CCL27	CCL28	CCL3	CCL5	CCL7	CCL8	CCR2	CCR3	CCR4	CCR5	CCR6	CCR7	CCR8	CCR9	CCRL1	CCRL2	CDH13	CKLF	CMKLR1	CX3CL1	CX3CR1	CXCL1	CXCL10	CXCL11	CXCL12	CXCL13	CXCL14	CXCL2
LOW_DENSITY_LIPOPROTEIN_BINDING	> Genes annotated by the GO term GO:0030169. Interacting selectively with low-density lipoprotein, one of the classes of lipoproteins found in blood plasma in many animals (data normally relate to humans).	ANKRA2	APOA4	CDH13	COLEC12	CXCL16	LDLR	LRP6	SCARF1	SORL1	STAB1	STAB2	VLDLR
LYASE_ACTIVITY	> Genes annotated by the GO term GO:0016829. Catalysis of the cleavage of C-C, C-O, C-N and other bonds by other means than by hydrolysis or oxidation, or conversely adding a group to a double bond. They differ from other enzymes in that two substrates are involved in one reaction direction, but only one in the other direction. When acting on the single substrate, a molecule is eliminated and thi…	ACCS	ACMSD	ACO1	ADCY10	ADCY7	ADCY8	ADCY9	ADSL	ALAD	ALDOA	ALDOB	ALDOC	AMD1	APEX1	ASL	AUH	BCKDHA	BCKDHB	CA1	CA11	CA12	CA14	CA2	CA3	CA4	CA5A	CA5B	CA6	CA7	CA8	CA9	CBS	CRYM	DDC	ECH1	ECHS1	EHHADH	ENO1	ENO2	ENO3	FECH	FH	GAD1	GGCX	GLO1	GMDS	GUCY1A2	GUCY1A3
LYMPHOCYTE_ACTIVATION	> Genes annotated by the GO term GO:0046649. A change in morphology and behavior of a lymphocyte resulting from exposure to a specific antigen, mitogen, cytokine, chemokine, cellular ligand, or soluble factor.	CADM1	CD1D	CD2	CD24	CD276	CD28	CD3D	CD3E	CD4	CD40LG	CD47	CD7	CD79A	CEBPG	CLEC7A	CRTAM	EBI3	ELF4	FOXP3	GLMN	HDAC4	HDAC5	HDAC7	HDAC9	HELLS	ICOSLG	IL12A	IL12B	IL18	IL2	IL21	IL27	IL4	IL7	INHA	INHBA	INS	JAG2	LAT	LAT2	LAX1	LCK	LST1	NCK1	NCK2	NFAM1	NHEJ1	NLRC3
LYMPHOCYTE_DIFFERENTIATION	> Genes annotated by the GO term GO:0030098. The process whereby a relatively unspecialized precursor cell acquires specialized features of B cells, T cells, or natural killer cells.	CD1D	CD3D	CD4	CD79A	CEBPG	HDAC4	HDAC5	HDAC7	HDAC9	IL12B	IL2	IL27	IL4	IL7	INHA	INHBA	JAG2	LCK	NFAM1	NHEJ1	PTPRC	SART1	SOCS5	SPINK5	TPD52	ZAP70
LYSOSOMAL_MEMBRANE	> Genes annotated by the GO term GO:0005765. The lipid bilayer surrounding the lysosome and separating its contents from the cell cytoplasm.	ABCA2	CD63	CLN5	CORO1A	CTNS	LAMP2	LAMP3	MYO7A	SLC17A5	TRIM23
LYSOSOMAL_TRANSPORT	> Genes annotated by the GO term GO:0007041. The directed movement of substances into, out of or within a lysosome.	ADRB2	AP3M1	ARSB	LYST	M6PR	NAGPA	NPC1	RHOB	USE1	ZFYVE16
LYSOSOME	> Genes annotated by the GO term GO:0005764. Any of a group of related cytoplasmic, membrane bound organelles that are found in most animal cells and that contain a variety of hydrolases, most of which have their maximal activities in the pH range 5-6. The contained enzymes display latency if properly isolated. About 40 different lysosomal hydrolases are known and lysosomes have a great variety o…	ABCA2	ACR	ADRB2	ANKRD27	AP3M1	ARSB	AZU1	BCL10	CASC5	CD63	CLN5	CORO1A	CTNS	CTSC	CTSF	CXCR2	CYLC1	DNASE2	GALC	GLA	HLA-DOB	HLA-DRA	HPS1	HPS4	HYAL2	IFI30	KCNE1	KCNE2	LAMP2	LAMP3	LIPA	LRP2	MPO	MYO7A	NAGLU	NEU4	NPC2	PPT1	RAB14	RAB7A	RAB9A	RAMP2	RAMP3	SFTPD	SLC17A5	SPACA3	SRGN	STS
LYSOSOME_ORGANIZATION_AND_BIOGENESIS	> Genes annotated by the GO term GO:0007040. A process that is carried out at the cellular level which results in the formation, arrangement of constituent parts, or disassembly of lysosomes.	ABCA1	ARSB	CLN3	CLN5	CLN6	GAA	HPS1	HPS4	MYO7A	NAGPA	PPT1
LYTIC_VACUOLE	> Genes annotated by the GO term GO:0000323. A vacuole that is maintained at an acidic pH and which contains degradative enzymes, including a wide variety of acid hydrolases.	ABCA2	ACR	ADRB2	ANKRD27	AP3M1	ARSB	AZU1	BCL10	CASC5	CD63	CLN5	CORO1A	CTNS	CTSC	CTSF	CXCR2	CYLC1	DNASE2	GALC	GLA	HLA-DOB	HLA-DRA	HPS1	HPS4	HYAL2	IFI30	KCNE1	KCNE2	LAMP2	LAMP3	LIPA	LRP2	MPO	MYO7A	NAGLU	NEU4	NPC2	PPT1	RAB14	RAB7A	RAB9A	RAMP2	RAMP3	SFTPD	SLC17A5	SPACA3	SRGN	STS
M_PHASE	> Genes annotated by the GO term GO:0000279. Progression through M phase, the part of the cell cycle comprising nuclear division.	AKAP8	ANAPC10	ANAPC11	ANAPC4	ANAPC5	ANLN	ATM	AURKA	BIRC5	BOLL	BRSK1	BUB1	BUB1B	CCNA1	CCNA2	CD28	CDC16	CDC23	CDC25B	CDC25C	CDC27	CDCA5	CDK13	CDKN2B	CENPE	CETN1	CHEK1	CHFR	CHMP1A	CIT	CLIP1	DCTN2	DCTN3	DDX11	DLGAP5	DMC1	DUSP13	EGF	EPGN	EREG	ESPL1	GML	HSPA2	KIF11	KIF15	KIF22	KIF25	KIF2C
M_PHASE_OF_MITOTIC_CELL_CYCLE	> Genes annotated by the GO term GO:0000087. Progression through M phase, the part of the mitotic cell cycle during which mitosis takes place.	AKAP8	ANAPC10	ANAPC11	ANAPC4	ANAPC5	ANLN	ATM	AURKA	BIRC5	BRSK1	BUB1	BUB1B	CCNA2	CD28	CDC16	CDC23	CDC25B	CDC25C	CDC27	CDCA5	CDK13	CDKN2B	CENPE	CETN1	CHFR	CHMP1A	CIT	CLIP1	DCTN2	DCTN3	DDX11	DLGAP5	EGF	EPGN	EREG	ESPL1	GML	KIF11	KIF15	KIF22	KIF25	KIF2C	KNTC1	MAD2L1	MAD2L2	MPHOSPH6	MPHOSPH9	NBN
MACROMOLECULAR_COMPLEX	> Genes annotated by the GO term GO:0032991. A stable assembly of two or more macromolecules, i.e. proteins, nucleic acids, carbohydrates or lipids, in which the constituent parts function together.	A1CF	AAAS	ABAT	ABCA7	ABCB8	ABCD2	ABCD4	ABCF2	ACD	ACLY	ACR	ACTB	ACTL6A	ACTL6B	ACTN4	ACTR1A	ACTR1B	ACTR2	ACTR3	ACVR1	ACVR1C	ADRB2	ADRB3	ADRM1	AFTPH	AGFG1	AGL	AIMP1	ALB	ALS2	ANAPC11	ANAPC4	ANAPC5	ANG	AP1G2	AP1S1	AP2S1	AP3S1	APC	APC2	APEX1	API5	APOBEC3F	APOBEC3G	APPBP2	APPL1	APPL2	ARID1A
MACROMOLECULAR_COMPLEX_ASSEMBLY	> Genes annotated by the GO term GO:0065003. The aggregation, arrangement and bonding together of a set of macromolecules to form a complex.	AASS	ACTN2	ADRB2	ADRM1	AGRN	AKR1C1	ALDH5A1	AMFR	ANLN	APBA1	APC	APC2	APCS	APOA4	APOE	ASF1A	ATF7IP	ATPIF1	ATXN2	BAX	BCL10	BCS1L	BOLL	BRF1	CAPZA1	CAPZA2	CCDC88C	CCT6B	CD2AP	CD3E	CD40	CD74	CD9	CDA	CDC42	CDC42EP2	CDK7	CDK9	CELF1	CHAF1A	CHAF1B	CLDN14	COX10	COX11	COX15	COX18	CREBBP	CRNKL1
MACROMOLECULAR_COMPLEX_DISASSEMBLY	> Genes annotated by the GO term GO:0032984. The disaggregation of a macromolecular complex into its constituent components.	ETF1	HMGA1	HRSP12	IRAK3	MAZ	MTERF	MTIF3	MTRF1	NRG1	SET	SMARCE1	SUPT16H	TNP1	TTF2	UPF1
MACROMOLECULE_BIOSYNTHETIC_PROCESS	> Genes annotated by the GO term GO:0009059. The chemical reactions and pathways resulting in the formation of macromolecules, large molecules including proteins, nucleic acids and carbohydrates.	A4GNT	AARS	ABCF1	ACN9	AIMP1	AIPL1	ALAS2	ALG1	ALG12	ALG2	ALG5	ALG6	ALG8	ALK	APBB1	APOA1	APOA2	ARPP19	ASMT	ATF4	ATG7	AZU1	B3GALNT1	B3GALT2	B3GALT4	B3GALT5	B3GALT6	B3GAT2	B3GNT5	B3GNT8	B4GALT1	B4GALT7	BACE2	BCL10	BCL3	BOLL	CD276	CD28	CD37	CEBPG	CHM	CHST11	CHST12	CHST13	CHST15	CHST3	CHST6	CHST7
MACROMOLECULE_CATABOLIC_PROCESS	> Genes annotated by the GO term GO:0009057. The chemical reactions and pathways resulting in the breakdown of a macromolecule, any large molecule including proteins, nucleic acids and carbohydrates.	ABCE1	AIFM1	ALDOA	ALDOB	AMFR	ANAPC10	ANAPC2	ANAPC4	ANAPC5	ARIH1	AUH	BAX	BNIP3	BTRC	CDC20	CDC23	CDKN2A	CECR2	CHIT1	CIDEA	CPA2	CYCS	DERL1	DERL2	DFFA	DFFB	ECD	EDEM1	EGLN2	ERCC1	ERCC2	ERCC3	ERCC4	ERCC5	ERN2	FAF1	FBXL4	FBXO22	FBXO7	FOXL2	FZR1	GAA	GAPDHS	GBA2	GBA3	GNPDA1	GNS	GSPT1
MACROMOLECULE_LOCALIZATION	> Genes annotated by the GO term GO:0033036. The processes by which a macromolecule is transported to, or maintained in, a specific location.	ABCA1	ABCG1	ACHE	AGFG1	AGXT	AIP	AKAP10	AKT1	ANG	ANGPTL3	AP1G1	AP1M2	AP3B1	AP3D1	AP3M1	AP3S2	APBA1	APOA1	APOA2	APPBP2	ARCN1	ARFGAP3	ARFIP1	ARL4D	ATG4A	ATG4B	ATG4C	ATG4D	BACE2	BARD1	BCL3	BCL6	BIN3	BIRC5	CADM1	CALR	CANX	CARD8	CBLB	CBY1	CD24	CD3G	CD74	CD81	CDC37	CDH1	CEP290	CEP57
MAGNESIUM_ION_BINDING	> Genes annotated by the GO term GO:0000287. Interacting selectively with magnesium (Mg) ions.	ABL1	ABL2	BRSK1	BRSK2	CDC42BPA	CDC42BPB	CDC42BPG	CERK	DYRK2	DYRK3	ERN1	ERN2	FIGNL1	FOXK2	GCLC	HPRT1	ICK	IRAK3	LATS1	MAP2K7	MAP3K5	MAP3K6	MAPK12	MARK1	MARK2	MAST1	MAST2	MOV10L1	MSH2	MSH6	MTHFD2	NEK6	NIM1	NLK	NLRC4	NME1	NUAK2	OXSR1	PIF1	PINK1	PRKACB	S100P	SIK1	SIK2	SIK3	SNRK	SPHK1	SRPK1
MAINTENANCE_OF_CELLULAR_LOCALIZATION	> Genes annotated by the GO term GO:0051651. The processes by which a substance or cellular entity, such as a protein complex or organelle, is maintained in a specific location within, or in the membrane of, a cell, and is prevented from moving elsewhere.	ALB	FAF1	MDFI	MXI1	NFKBIE	NFKBIL1	PDIA2	PDIA3	SUPT7L	TAF3	TONSL	TOPORS
MAINTENANCE_OF_CELLULAR_PROTEIN_LOCALIZATION	> Genes annotated by the GO term GO:0032507. The processes by which a protein is maintained in a specific location within, or in the membrane of, a cell, and is prevented from moving elsewhere.	FAF1	MDFI	MXI1	NFKBIE	NFKBIL1	PDIA2	PDIA3	SUPT7L	TAF3	TONSL	TOPORS
MAINTENANCE_OF_LOCALIZATION	> Genes annotated by the GO term GO:0051235. The processes by which a cell, substance or cellular entity, such as a protein complex or organelle, is maintained in a location and prevented from moving elsewhere.	ALB	ATP7B	FAF1	FTH1	GAA	LCK	MDFI	MXI1	NFKBIE	NFKBIL1	PDIA2	PDIA3	PTPRC	S100A7	SRGN	SRI	SUPT7L	TAF3	THY1	TMSB4Y	TONSL	TOPORS
MAINTENANCE_OF_PROTEIN_LOCALIZATION	> Genes annotated by the GO term GO:0045185. The processes by which a protein is maintained in a location and prevented from moving elsewhere. These include sequestration, stabilization to prevent transport elsewhere and the active retrieval of proteins that do move away.	FAF1	MDFI	MXI1	NFKBIE	NFKBIL1	PDIA2	PDIA3	SRGN	SUPT7L	TAF3	TMSB4Y	TONSL	TOPORS
MALE_GONAD_DEVELOPMENT	> Genes annotated by the GO term GO:0008584. The process whose specific outcome is the progression of the male gonad over time, from its formation to the mature structure.	ANKRD7	CSDE1	DMRT1	DMRT2	LHB	LHCGR	MEA1	NCOA4	NR5A1	PRKACG	SOX15	SRD5A2
MANNOSYLTRANSFERASE_ACTIVITY	> Genes annotated by the GO term GO:0000030. Catalysis of the transfer of a mannosyl group to an acceptor molecule, typically another carbohydrate or a lipid.	ALG2	ALG3	ALG8	DPM1	DPM2	DPM3	PIGB	PIGV	PIGZ	SDF2
MAP_KINASE_ACTIVITY	> Genes annotated by the GO term GO:0004707. Catalysis of the phosphorylation of proteins. Mitogen-activated protein kinase; a family of protein kinases that perform a crucial step in relaying signals from the plasma membrane to the nucleus. They are activated by a wide range of proliferation- or differentiation-inducing signals; activation is strong with agonists such as polypeptide growth facto…	MAPK1	MAPK10	MAPK11	MAPK12	MAPK13	MAPK14	MAPK15	MAPK4	MAPK7	MAPK8	MAPK9	NLK
MAP_KINASE_KINASE_KINASE_ACTIVITY	> Genes annotated by the GO term GO:0004709. Catalysis of the phosphorylation and activation of MAP kinase kinases; each MAP kinase kinase can be phosphorylated by any of several MAP kinase kinase kinases.	MAP3K10	MAP3K11	MAP3K13	MAP3K3	MAP3K4	MAP3K5	MAP3K6	MAP3K7	MAP3K9	ZAK
MAPKKK_CASCADE_GO_0000165	> Genes annotated by the GO term GO:0000165. Cascade of at least three protein kinase activities culminating in the phosphorylation and activation of a MAP kinase. MAPKKK cascades lie downstream of numerous signaling pathways.	ADORA2B	ADRA2A	ADRA2C	ADRB2	ADRB3	AMBP	ATP6AP2	C5	C5AR1	CAMKK2	CARD9	CARTPT	CCM2	CD24	CD27	CD81	CHRNA7	CRKL	CXCR4	DAXX	DBNL	DUSP10	DUSP16	DUSP2	DUSP22	DUSP4	DUSP6	DUSP8	DUSP9	EDA2R	EGF	EPGN	FGF13	FGF2	FGFR1	FGFR3	FPR1	GADD45B	GADD45G	GHRL	GNG3	GPS1	GPS2	GRM4	HIPK2	KIAA1804	LAX1	MADD
MEDIATOR_COMPLEX	> Genes annotated by the GO term GO:0000119. A protein complex that enables the RNA polymerase II-general RNA polymerase II transcription factor complex to react to transcriptional activator proteins; also enhances the level of basal transcription.	CDK8	MED1	MED11	MED12	MED13	MED14	MED16	MED17	MED18	MED21	MED22	MED26	MED30	MED4	MED6	MED8	PPARGC1B	THRAP3
MEIOSIS_I	> Genes annotated by the GO term GO:0007127. Progression through the first phase of meiosis, in which cells divide and homologous chromosomes are paired and segregated from each other, producing two daughter cells.	ATM	CHEK1	DMC1	LEPREL4	LIG3	MRE11A	MSH4	MSH5	RAD1	RAD21	RAD50	RAD51	RAD51B	RAD51D	RAD52	RAD54B	REC8	SPO11	STAG3	SYCP1
MEIOTIC_CELL_CYCLE	> Genes annotated by the GO term GO:0051321. Progression through the phases of the meiotic cell cycle, in which canonically a cell replicates to produce four offspring with half the chromosomal content of the progenitor cell.	ATM	BOLL	CCNA1	CHEK1	DMC1	DUSP13	EREG	HSPA2	LEPREL4	LIG3	MRE11A	MSH4	MSH5	NPM2	PIM2	RAD1	RAD21	RAD50	RAD51	RAD51B	RAD51D	RAD52	RAD54B	RAD54L	REC8	SMC1A	SMC3	SPO11	STAG3	SYCP1	TAF1L	TOP3A	TUBG1	XRCC2	ZW10
MEIOTIC_RECOMBINATION	> Genes annotated by the GO term GO:0007131. The cell cycle process whereby double strand breaks are formed and repaired through a double Holliday junction intermediate. This results in the equal exchange of genetic material between non-sister chromatids in a pair of homologous chromosomes. These reciprocal recombinant products ensure the proper segregation of homologous chromosomes during meiosi…	ATM	CHEK1	DMC1	LIG3	MRE11A	MSH4	MSH5	RAD21	RAD50	RAD51	RAD51B	RAD51D	RAD52	RAD54B	REC8	SPO11	SYCP1
MEMBRANE	> Genes annotated by the GO term GO:0016020. Double layer of lipid molecules that encloses all cells, and, in eukaryotes, many organelles; may be a single or double lipid bilayer; also includes associated proteins.	A4GNT	AAAS	AADAC	ABCA1	ABCA2	ABCA3	ABCA7	ABCB1	ABCB11	ABCB4	ABCB7	ABCB8	ABCC1	ABCC2	ABCC3	ABCC4	ABCC5	ABCC6	ABCD2	ABCD3	ABCD4	ABCF2	ABCG1	ABCG2	ABRA	ACCN1	ACCN2	ACCN3	ACCN4	ACE	ACP2	ACP5	ACTL6A	ACTN1	ACTN2	ACTN3	ACVR1	ACVR1B	ACVR1C	ACVR2A	ACVR2B	ACVRL1	ADAM11	ADAM12	ADAM17	ADAM2	ADAM23	ADAM29
MEMBRANE_BOUND_VESICLE	> Genes annotated by the GO term GO:0031988. Any small, fluid-filled, spherical organelle enclosed by a lipid bilayer.	ABCA1	ABCA2	ABCA3	ABCC4	ADAM10	AFTPH	AMPH	ANP32E	AP1AR	AP1G1	AP1G2	AP1S1	AP2S1	AP3B2	AP3S1	APBA1	APH1B	APOA1	ARCN1	ARHGDIB	ARHGDIG	ATP7A	ATP7B	AZU1	BGN	BRCA2	C14orf1	CAV2	CD207	CLCN3	CLN3	COPA	COPB1	COPB2	COPE	COPG	COPG2	COPZ1	CRISP3	CRISPLD2	CSPG5	CUZD1	DGKD	DMBT1	DMXL2	DST	ECE2	EGFR
MEMBRANE_COAT	> Genes annotated by the GO term GO:0030117. Any of several different proteinaceous coats that can associate with membranes. Membrane coats include those formed by clathrin plus an adaptor complex, the COPI and COPII complexes, and possibly others. They are found associated with membranes on many vesicles as well as other membrane features such as pits and perhaps tubules.	AFTPH	AP1G2	AP1S1	AP2S1	AP3S1	ARCN1	COPA	COPB1	COPB2	COPE	COPG	COPG2	COPZ1	EGFR	LDLRAP1	NECAP2	SYNRG
MEMBRANE_ENCLOSED_LUMEN	> Genes annotated by the GO term GO:0031974. The enclosed volume within a sealed membrane or between two sealed membranes.	ABL1	ACADM	ACN9	ACTB	ACTL6A	ACTL6B	ALDH4A1	ANG	APPL1	APPL2	APTX	ARID1A	ARID1B	ARID4A	ARNTL	ASF1A	ASH2L	ASNA1	ATF6	ATP5F1	ATXN1	ATXN3	BCKDHA	BCKDHB	BCKDK	BNIP3	C15orf29	C19orf2	C1orf124	CALR	CASQ1	CBX1	CCNO	CCNT1	CD3EAP	CDK8	CDK9	CDKN2A	CDKN2AIP	CENPF	CHAF1A	CHAF1B	CHEK2	CHMP1A	CIB1	CIR1	CIRH1A	CLN6
MEMBRANE_FRACTION	> Genes annotated by the GO term GO:0005624. That fraction of cells, prepared by disruptive biochemical methods, that includes the plasma and other membranes.	A4GALT	A4GNT	AADAC	ABCA1	ABCA3	ABCA4	ABCB1	ABCB11	ABCB4	ABCB8	ABCC1	ABCC3	ABCC4	ABCC5	ACE	ADAM18	ADCY8	ADORA2A	ADRM1	AKAP13	ALS2	AMFR	APOB	ARF6	ARFRP1	ARRB1	ATP1A1	ATP2A2	ATP6V0E1	ATP6V1F	ATP8B1	AVEN	B4GALNT1	BACE2	BCAR1	BCL2L10	BCL2L11	BEST1	BFAR	BID	CA4	CD151	CD36	CD38	CD52	CD59	CD68	CD7
MEMBRANE_FUSION	> Genes annotated by the GO term GO:0006944. The joining of two lipid bilayers to form a single membrane.	ADAM12	ADAM2	ATG7	BNIP1	CACNA1H	CD9	CRISP1	EEA1	GCA	GOSR2	IZUMO1	KCNH1	LRMP	NAPA	NAPG	NPLOC4	OTOF	RABEP1	RABIF	SNAP23	SNAP29	STAP1	STX11	STX6	VAMP3	VAPA	VPS4B	VTI1B
MEMBRANE_LIPID_BIOSYNTHETIC_PROCESS	> Genes annotated by the GO term GO:0046467. The chemical reactions and pathways resulting in the formation of membrane lipids, any lipid found in or associated with a biological membrane.	AGPAT1	AGPAT2	APOA1	B3GNT5	CD81	CERS1	CERS5	CHPT1	DGKE	DPM1	DPM2	DPM3	ETNK1	FADS1	GBGT1	GPAA1	IMPA1	LARGE	LCAT	LPCAT1	PCYT1B	PCYT2	PEMT	PGS1	PI4K2A	PI4KA	PI4KB	PIGA	PIGB	PIGC	PIGF	PIGG	PIGH	PIGK	PIGO	PIGS	PIGT	PIGU	PIGV	PIGY	PIGZ	PIK3C2A	SGMS1	SGMS2	ST6GALNAC6	ST8SIA1	ST8SIA3	ST8SIA5
MEMBRANE_LIPID_METABOLIC_PROCESS	> Genes annotated by the GO term GO:0006643. The chemical reactions and pathways involving membrane lipids, any lipid found in or associated with a biological membrane.	AGPAT1	AGPAT2	APOA1	APOC2	APOM	ASAH1	ASAH2	B3GNT5	B4GALNT1	B4GALT4	CD81	CERK	CERS1	CERS5	CETP	CHPT1	CLN3	CLN6	CLN8	DGKE	DPM1	DPM2	DPM3	ENPP7	ETNK1	FADS1	GBGT1	GLA	GPAA1	GPX4	IMPA1	IP6K1	IP6K2	IP6K3	LARGE	LCAT	LGALS13	LPCAT1	LPL	NEU3	NSMAF	PCYT1B	PCYT2	PEMT	PGS1	PI4K2A	PI4KA	PI4KB
MEMBRANE_ORGANIZATION_AND_BIOGENESIS	> Genes annotated by the GO term GO:0016044. A process that is carried out at the cellular level which results in the formation, arrangement of constituent parts, or disassembly of membranes inside and surrounding the cell.	A4GALT	ADAM12	ADAM2	ADORA1	ADORA2A	ADRB2	ADRB3	AGRN	AHSG	AMPH	AP1S1	AP2S1	ARF6	ARHGAP27	ASGR1	ATG7	ATP6V1H	AZU1	BAK1	BCL2	BCL2L1	BNIP1	BNIP3	CACNA1H	CBL	CCDC88A	CD14	CD2	CD24	CD9	CDH13	CLEC7A	CLN3	CLTCL1	COLEC12	CORO1C	COX18	CRISP1	CTDNEP1	CYTH2	DNM1	DNM1L	DOCK1	EEA1	EGFR	ELMO1	EPN1	FCGR1A
MEMBRANE_PART	> Genes annotated by the GO term GO:0044425. Any constituent part of a membrane, a double layer of lipid molecules that encloses all cells, and, in eukaryotes, many organelles; may be a single or double lipid bilayer; also includes associated proteins.	A4GNT	AAAS	AADAC	ABCA1	ABCA2	ABCA3	ABCA7	ABCB1	ABCB11	ABCB4	ABCB8	ABCC1	ABCC2	ABCC3	ABCC4	ABCC5	ABCD2	ABCD3	ABCD4	ABCF2	ABCG2	ACCN1	ACCN2	ACCN3	ACCN4	ACP2	ACP5	ACTN1	ACTN2	ACTN3	ACVR1	ACVR1B	ACVR1C	ACVR2A	ACVR2B	ACVRL1	ADAM17	ADAM2	ADAM23	ADAM29	ADAM30	ADAM8	ADAM9	ADCY3	ADCY7	ADCY9	ADCYAP1R1	ADORA1
MESODERM_DEVELOPMENT	> Genes annotated by the GO term GO:0007498. The process whose specific outcome is the progression of the mesoderm over time, from its formation to the mature structure. The mesoderm is the middle germ layer that develops into muscle, bone, cartilage, blood and connective tissue.	BMX	BTK	EYA2	GDF11	HCK	IKZF1	IKZF3	JAK2	KLF4	MATK	MEST	SECTM1	SLIT2	SMAD2	SNAI2	T	TBX3	TBX6	TCF15	TCF21	TIE1	TRIM15
METABOTROPIC_GLUTAMATEGABA_B_LIKE_RECEPTOR_ACTIVITY	> Genes annotated by the GO term GO:0008067. A G-protein coupled receptor that is structurally/functionally related to the metabotropic glutamate receptor.	GABBR1	GABBR2	GRM1	GRM2	GRM3	GRM4	GRM5	GRM6	GRM7	GRM8
METAL_ION_TRANSMEMBRANE_TRANSPORTER_ACTIVITY	> Genes annotated by the GO term GO:0046873. Catalysis of the transfer of metal ions from one side of a membrane to the other.	ABCB11	ABCC8	ACCN1	ACCN4	ATP2A1	ATP2A2	ATP2A3	ATP2B1	ATP2B3	ATP2B4	ATP2C1	CACNA1A	CACNA1B	CACNA1C	CACNA1D	CACNA1E	CACNA1F	CACNA1G	CACNA1H	CACNA1S	CACNA2D1	CACNB1	CACNB2	CACNB3	CACNB4	CACNG1	CACNG2	CACNG4	CACNG5	CCS	CCT8L2	CHRNA1	CHRNA2	CHRNA3	CHRNA4	CHRNA6	CHRNA7	CHRNB2	CHRNB3	CHRNB4	CHRND	CHRNE	CLDN16	CUL5	FXN	GAR1	HTR3A	HTR3B
METAL_ION_TRANSPORT	> Genes annotated by the GO term GO:0030001. The directed movement of metal ions, any metal ion with an electric charge, into, out of, within or between cells.	ABCC8	ABCC9	ATOX1	ATP1A4	ATP2A1	ATP2A3	ATP2C1	ATP7A	ATP7B	CACNA1D	CACNA2D1	CACNB3	CACNB4	CCL8	CCS	CHP	CHRNA7	COX17	CSN2	HFE	KCNA1	KCNA10	KCNA2	KCNA3	KCNA4	KCNA5	KCNA6	KCNAB1	KCNAB3	KCNB2	KCNC1	KCNC3	KCNC4	KCND3	KCNE1	KCNE2	KCNF1	KCNG2	KCNH1	KCNH2	KCNH3	KCNH4	KCNIP2	KCNJ1	KCNJ10	KCNJ11	KCNJ12	KCNJ15
METALLOENDOPEPTIDASE_ACTIVITY	> Genes annotated by the GO term GO:0004222. Catalysis of the hydrolysis of nonterminal peptide linkages in oligopeptides or polypeptides. Enzymes of this class contain a chelated metal ion essential to their catalytic activity at their active sites.	ADAMTS2	ECE2	FAP	IDE	KEL	MBTPS2	MEP1A	MMP11	MMP12	MMP13	MMP14	MMP15	MMP16	MMP17	MMP2	MMP20	MMP23B	MMP24	MMP28	MMP3	MMP8	MMP9	PITRM1	PMPCA	RCE1	SPG7	THOP1
METALLOEXOPEPTIDASE_ACTIVITY	> Genes annotated by the GO term GO:0008235. Catalysis of the hydrolysis of terminal peptide linkages in oligopeptides or polypeptides. Enzymes of this class contain a chelated metal ion essential to their catalytic activity at their active sites.	CPA1	CPA2	CPA3	CPB2	DPEP1	ENPEP	ERAP1	METAP1	METAP1D	METAP2	PEPD	PGCP	ZMPSTE24
METALLOPEPTIDASE_ACTIVITY	> Genes annotated by the GO term GO:0008237.	ACE	ADAMTS2	ANPEP	C9orf3	CHMP1A	CPA1	CPA2	CPA3	CPB2	DPEP1	ECE2	ECEL1	ENPEP	ERAP1	ERAP2	FAP	IDE	KEL	LNPEP	MBTPS2	MEP1A	METAP1	METAP1D	METAP2	MME	MMP11	MMP12	MMP13	MMP14	MMP15	MMP16	MMP17	MMP2	MMP20	MMP23B	MMP24	MMP28	MMP3	MMP8	MMP9	PAPPA	PAPPA2	PEPD	PGCP	PITRM1	PMPCA	RCE1	SPG7
METHYLTRANSFERASE_ACTIVITY	> Genes annotated by the GO term GO:0008168. Catalysis of the transfer of a methyl group to an acceptor molecule.	AS3MT	ATIC	BHMT	CARM1	COQ3	DNMT1	DNMT3A	DNMT3B	EDF1	EED	EHMT1	EZH2	FBXO11	GAMT	GART	GCSH	LCMT1	METTL1	MGMT	NNMT	NSD1	NSUN2	PCMT1	PEMT	PNMT	PRMT1	PRMT5	PRMT7	PRMT8	RNMT	SUV39H1	SUV39H2	SUZ12	TPMT	TRDMT1	WHSC1L1
MICROBODY	> Genes annotated by the GO term GO:0042579. Cytoplasmic organelles, spherical or oval in shape, that are bounded by a single membrane and contain oxidative enzymes, especially those utilizing hydrogen peroxide (H2O2).	ABCD2	ABCD3	ACAD11	ACOT4	ACOT8	ACOX3	AGPS	AGXT	AMACR	CROT	ECH1	ECI2	EHHADH	FIS1	GNPAT	HACL1	HAO1	HAO2	HSD17B4	IDE	IDI1	ISOC1	LONP2	MLYCD	PEX1	PEX10	PEX11A	PEX11B	PEX12	PEX13	PEX14	PEX16	PEX19	PEX2	PEX26	PEX3	PEX6	PEX7	PHYH	PIPOX	PMVK	PNPLA8	PRDX5	PXMP4	SCP2	SLC25A17	SLC27A2
MICROBODY_MEMBRANE	> Genes annotated by the GO term GO:0031903. The lipid bilayer surrounding a microbody.	ABCD3	FIS1	PEX1	PEX11A	PEX12	PEX13	PEX14	PEX16	PEX19	PEX2	PEX3	PNPLA8	PXMP4
MICROBODY_PART	> Genes annotated by the GO term GO:0044438. Any constituent part of a microbody, a cytoplasmic organelle, spherical or oval in shape, that is bounded by a single membrane and contains oxidative enzymes, especially those utilizing hydrogen peroxide (H2O2).	ABCD3	FIS1	PEX1	PEX11A	PEX12	PEX13	PEX14	PEX16	PEX19	PEX2	PEX3	PNPLA8	PXMP4	SLC27A2
MICROSOME	> Genes annotated by the GO term GO:0005792. Any of the small, heterogeneous, artifactual, vesicular particles, 50-150 nm in diameter, that are formed when some eukaryotic cells are homogenized and that sediment on centrifugation at 100000 g.	AADAC	APOB	ATP2A2	CERS1	CERS5	COMT	COPA	CYP2A6	CYP2C19	CYP2C9	CYP39A1	CYP3A4	CYP3A5	CYP4A11	DCT	DHRS9	ERO1L	FMO3	GBA2	HSD17B3	HSD3B1	HSD3B2	HSP90B1	HSPA13	IRS1	LTC4S	MGST2	MGST3	OAS2	OAS3	POMGNT1	PTGS1	RDH16	SLC35B1	SLC9A6	SSR3	STS	STX16	STX2	TMED10	TMED2	VCP
MICROTUBULE	> Genes annotated by the GO term GO:0005874. Any of the long, generally straight, hollow tubes of internal diameter 12-15 nm and external diameter 24 nm found in a wide variety of eukaryotic cells; each consists (usually) of 13 protofilaments of polymeric tubulin, staggered in such a manner that the tubulin monomers are arranged in a helical pattern on the microtubular surface, and with the alpha…	ARHGEF2	BIRC5	CDC16	CDC27	CDK1	CEP57	CLASP1	CLASP2	GAS8	HDAC6	KIF11	KIF4A	KNTC1	MAP1S	MAP3K11	MAPRE1	MAPT	MARK4	NUMA1	PAFAH1B1	POLB	PRC1	2017-09-09	SIRT2	TBCC	TBCD	TBCE	TPT1	TUBG1	TUBGCP2	TUBGCP3	ZW10
MICROTUBULE_ASSOCIATED_COMPLEX	> Genes annotated by the GO term GO:0005875. Any multimeric complex connected to a microtubule.	ACTR1A	ACTR1B	APPBP2	ATG4A	ATG4B	ATG4C	ATG4D	CLIP2	DCTN2	DCTN3	DCX	DNAI2	DNALI1	DYNC1I1	DYNC1LI2	DYNLL1	EML1	EML2	KATNB1	KIF11	KIF15	KIF1B	KIF23	KIF25	KIF2C	KIF3B	KIF3C	KIF5A	KIF5B	KIF5C	KIFAP3	KIFC3	KLC1	KLC2	MAP1A	MAP1B	MAP2	MAP4	MAP7	MAPT	MEFV	MID1	PAFAH1B1	PXN	RABGAP1	RANBP9	STAU1
MICROTUBULE_BASED_MOVEMENT	> Genes annotated by the GO term GO:0007018. Movement of organelles, other microtubules and other particles along microtubules, mediated by motor proteins.	APBA1	DYNC1I1	KIF13B	KIF1A	KIF1B	KIF3B	KIF4A	KIF5A	KIF5B	LRPPRC	MAP1S	NEFL	OPA1	RHOT1	RHOT2	UXT
MICROTUBULE_BASED_PROCESS	> Genes annotated by the GO term GO:0007017. Any cellular process that depends upon or alters the microtubule cytoskeleton, that part of the cytoskeleton comprising microtubules and their associated proteins.	AP1M2	APBA1	APC	ARAP1	ARF6	ARHGEF10L	ARHGEF2	CAPG	CCDC88A	CDC42EP2	CDC42EP5	CENPJ	CKAP5	CLASP1	CLASP2	CNTROB	CXCL12	DYNC1I1	GSN	HOOK3	KATNB1	KIF11	KIF13B	KIF1A	KIF1B	KIF23	KIF2C	KIF3B	KIF4A	KIF5A	KIF5B	KIFAP3	KPNA2	LATS1	LIMA1	LRMP	LRPPRC	MAP1S	MAP3K11	MAP7	MAPRE1	MAPT	MARK4	MID1	MID1IP1	NCK1	NCK2	NEBL
MICROTUBULE_BINDING	> Genes annotated by the GO term GO:0008017. Interacting selectively with microtubules, filaments composed of tubulin monomers.	APC	ARHGEF2	ATG4A	ATG4C	ATG4D	BIRC5	CCDC88A	CDK5RAP2	CEP290	CLASP1	CLASP2	CLIP1	DCX	DYNC1I1	HOOK3	HTT	KATNA1	KIF5B	LRPPRC	MAP1S	MAPRE1	MAPT	MARK4	NDE1	POLB	PRNP	RAE1	SUN2	TARDBP	TPPP	TUBGCP5	TUBGCP6	UXT
MICROTUBULE_CYTOSKELETON	> Genes annotated by the GO term GO:0015630. The part of the cytoskeleton (the internal framework of a cell) composed of microtubules and associated proteins.	ABCA2	ACTR1A	ACTR1B	AKAP9	ALMS1	ALS2	APC	APPBP2	ARHGEF2	ARL8A	ARL8B	ATG4A	ATG4B	ATG4C	ATG4D	AURKA	AURKC	AZI1	BBS4	BIRC5	BRCA2	BUB1	C16orf48	C1orf49	CCNA1	CCNB2	CCP110	CDC16	CDC20	CDC27	CDK1	CDK5RAP2	CENPF	CEP250	CEP290	CEP41	CEP57	CEP63	CETN1	CETN3	CHMP1A	CKAP5	CLASP1	CLASP2	CLIP2	CNTRL	CNTROB	CROCC
MICROTUBULE_CYTOSKELETON_ORGANIZATION_AND_BIOGENESIS	> Genes annotated by the GO term GO:0000226. A process that is carried out at the cellular level which results in the formation, arrangement of constituent parts, or disassembly of cytoskeletal structures comprising microtubules and their associated proteins.	APC	ARHGEF2	CENPJ	CKAP5	CLASP1	CLASP2	HOOK3	KATNB1	KIF11	KIF23	KIF2C	MAP1S	MAP7	MAPRE1	MAPT	MARK4	MID1	MID1IP1	NUSAP1	PAFAH1B1	PRC1	RAN	RCC1	RNF19A	SMC1A	SMC3	STMN1	SUN2	TPPP	TTK	TUBG1	TUBGCP2	TUBGCP5	TUBGCP6	UXT
MICROTUBULE_MOTOR_ACTIVITY	> Genes annotated by the GO term GO:0003777. Catalysis of movement along a microtubule, coupled to the hydrolysis of a nucleoside triphosphate (usually ATP).	APPBP2	BBS4	CENPE	DNAI2	DNALI1	DYNC1I1	KIF11	KIF1B	KIF22	KIF23	KIF2C	KIF3B	KIF4A	KIF5B	KIF5C	KIFC3
MICROTUBULE_ORGANIZING_CENTER	> Genes annotated by the GO term GO:0005815. A region in a eukaryotic cell, such as a centrosome or basal body, from which microtubules grow.	ABCA2	AKAP9	ALMS1	ALS2	APC	AURKC	AZI1	BBS4	BIRC5	BRCA2	BUB1	CCP110	CDC16	CDC27	CDK5RAP2	CEP250	CEP290	CEP41	CEP57	CEP63	CETN1	CETN3	CHMP1A	CKAP5	CLASP1	CNTRL	CNTROB	CROCC	CTAG2	DCTN2	DCTN4	DLGAP5	ESPL1	HAUS2	KATNB1	KIAA0368	KIF15	KIF20B	KPTN	LCK	MAP3K11	MARK4	NDE1	NEK2	NIN	NPM1	NUDT21	PCGF5
MICROTUBULE_ORGANIZING_CENTER_ORGANIZATION_AND_BIOGENESIS	> Genes annotated by the GO term GO:0031023. A process that is carried out at the cellular level which results in the formation, arrangement of constituent parts, or disassembly of a microtubule organizing center, a structure from which microtubules grow.	BBS4	BRCA2	CCP110	CEP250	CETN1	CETN3	CKAP5	CNTROB	CROCC	KIF11	NDE1	NPM1	SAC3D1	SASS6	TUBE1	UXT
MICROTUBULE_ORGANIZING_CENTER_PART	> Genes annotated by the GO term GO:0044450. Any constituent part of a microtubule organizing center, a region in a eukaryotic cell, such as a centrosome or basal body, from which microtubules grow.	BBS4	BIRC5	CEP290	CETN3	CKAP5	CNTROB	CROCC	KATNB1	LCK	MARK4	PCM1	TOP2A	TUBD1	TUBE1	TUBG1	TUBGCP3	TUBGCP5	TUBGCP6	UXT
MICROTUBULE_POLYMERIZATION_OR_DEPOLYMERIZATION	> Genes annotated by the GO term GO:0031109. Assembly or disassembly of microtubules by the addition or removal of tubulin heterodimers from a microtubule.	APC	ARHGEF2	CENPJ	CLASP1	CLASP2	KATNB1	MAPRE1	MAPT	MID1IP1	STMN1	TPPP
MICROVILLUS	> Genes annotated by the GO term GO:0005902. Thin cylindrical membrane-covered projections on the surface of an animal cell containing a core bundle of actin filaments. Present in especially large numbers on the absorptive surface of intestinal cells.	CDH23	CLIC4	CLIC5	DFNB31	DOCK4	ENPP7	MYO1A	MYO1C	PCDH15	TBC1D10A	USH1C
MITOCHONDRIAL_ENVELOPE	> Genes annotated by the GO term GO:0005740. The double lipid bilayer enclosing the mitochondrion and separating its contents from the cell cytoplasm; includes the intermembrane space.	ABCB6	ABCB7	ABCB8	ABCF2	ACN9	ADAP2	AIFM2	AIFM3	ALAS2	ATP5A1	ATP5B	ATP5C1	ATP5D	ATP5E	ATP5G1	ATP5G2	ATP5G3	ATP5J	ATP5O	BAX	BCL2	BCS1L	BNIP3	CASP7	COX15	COX18	COX6B2	CYCS	FIS1	GATM	HADHB	HCCS	HSD3B1	HSD3B2	HTRA2	IMMT	MAOB	MCL1	MFN2	MPV17	MRPL32	MSTO1	MTX2	ND1	NDUFA1	NDUFA13	NDUFA2	NDUFA6
MITOCHONDRIAL_INNER_MEMBRANE	> Genes annotated by the GO term GO:0005743. The inner, i.e. lumen-facing, lipid bilayer of the mitochondrial envelope. It is highly folded to form cristae.	ABCB7	AIFM3	ALAS2	ATP5A1	ATP5B	ATP5C1	ATP5D	ATP5E	ATP5G1	ATP5G2	ATP5G3	ATP5J	ATP5O	BCS1L	COX15	COX18	COX6B2	HCCS	HSD3B1	HSD3B2	IMMT	MPV17	MRPL32	ND1	NDUFA1	NDUFA13	NDUFA2	NDUFA6	NDUFA9	NDUFAB1	NDUFB6	NDUFS1	NDUFS2	NDUFS3	NDUFS4	NDUFS7	NDUFS8	NDUFV1	NNT	OPA1	OXA1L	PHB	PHB2	PMPCA	PPOX	SDHA	SDHD	SLC25A1
MITOCHONDRIAL_LUMEN	> Genes annotated by the GO term GO:0031980. The volume enclosed by the mitochondrial inner membrane.	ACADM	ALDH4A1	ATP5F1	BCKDHA	BCKDHB	BCKDK	CASQ1	CS	DBT	DNAJA3	ETFA	ETFB	GRPEL1	KIAA1967	MARS2	MRPL10	MRPL12	MRPL23	MRPL40	MRPL41	MRPL42	MRPL51	MRPL52	MRPL55	MRPS10	MRPS11	MRPS12	MRPS15	MRPS16	MRPS18A	MRPS18C	MRPS21	MRPS22	MRPS24	MRPS28	MRPS35	MRPS36	NDUFAB1	NFS1	NR3C1	PIN4	PITRM1	POLG2	SUPV3L1	TFB2M	TIMM44
MITOCHONDRIAL_MATRIX	> Genes annotated by the GO term GO:0005759. The gel-like material, with considerable fine structure, that lies in the matrix space, or lumen, of a mitochondrion. It contains the enzymes of the tricarboxylic acid cycle and, in some organisms, the enzymes concerned with fatty-acid oxidation.	ACADM	ALDH4A1	ATP5F1	BCKDHA	BCKDHB	BCKDK	CASQ1	CS	DBT	DNAJA3	ETFA	ETFB	GRPEL1	KIAA1967	MARS2	MRPL10	MRPL12	MRPL23	MRPL40	MRPL41	MRPL42	MRPL51	MRPL52	MRPL55	MRPS10	MRPS11	MRPS12	MRPS15	MRPS16	MRPS18A	MRPS18C	MRPS21	MRPS22	MRPS24	MRPS28	MRPS35	MRPS36	NDUFAB1	NFS1	NR3C1	PIN4	PITRM1	POLG2	SUPV3L1	TFB2M	TIMM44
MITOCHONDRIAL_MEMBRANE	> Genes annotated by the GO term GO:0031966. Either of the lipid bilayers that surround the mitochondrion and form the mitochondrial envelope.	ABCB7	AIFM2	AIFM3	ALAS2	ATP5A1	ATP5B	ATP5C1	ATP5D	ATP5E	ATP5G1	ATP5G2	ATP5G3	ATP5J	ATP5O	BCL2	BCS1L	BNIP3	CASP7	COX15	COX18	COX6B2	FIS1	HCCS	HSD3B1	HSD3B2	IMMT	MCL1	MFN2	MPV17	MRPL32	MSTO1	MTX2	ND1	NDUFA1	NDUFA13	NDUFA2	NDUFA6	NDUFA9	NDUFAB1	NDUFB6	NDUFS1	NDUFS2	NDUFS3	NDUFS4	NDUFS7	NDUFS8	NDUFV1	NNT
MITOCHONDRIAL_MEMBRANE_ORGANIZATION_AND_BIOGENESIS	> Genes annotated by the GO term GO:0007006. A process that is carried out at the cellular level which results in the formation, arrangement of constituent parts, or disassembly of the mitochondrial membrane, the lipid bilayer surrounding a mitochondrion.	BAK1	BCL2	BCL2L1	BNIP3	COX18	DNM1L	MFN2	OPA1	TAZ	TIMM50	TP53
MITOCHONDRIAL_MEMBRANE_PART	> Genes annotated by the GO term GO:0044455. Any constituent part of the mitochondrial membrane, either of the lipid bilayers that surround the mitochondrion and form the mitochondrial envelope.	ATP5A1	ATP5B	ATP5C1	ATP5D	ATP5E	ATP5G1	ATP5G2	ATP5G3	ATP5O	BCS1L	BNIP3	COX15	COX18	COX6B2	FIS1	MFN2	ND1	NDUFA1	NDUFA13	NDUFA2	NDUFA6	NDUFA9	NDUFAB1	NDUFB6	NDUFS1	NDUFS2	NDUFS3	NDUFS4	NDUFS7	NDUFS8	NDUFV1	NNT	OPA1	OXA1L	PPOX	RHOT1	RHOT2	SDHA	SLC25A6	SURF1	TAMM41	TIMM10	TIMM13	TIMM17A	TIMM17B	TIMM23	TIMM50	TIMM8B
MITOCHONDRIAL_OUTER_MEMBRANE	> Genes annotated by the GO term GO:0005741. The outer, i.e. cytoplasm-facing, lipid bilayer of the mitochondrial envelope.	AIFM2	BCL2	BNIP3	FIS1	MCL1	MFN2	MSTO1	MTX2	OPA1	RAB11FIP5	RAF1	RHOT1	RHOT2	TOMM22	TOMM34	VDAC1	VDAC2	VDAC3
MITOCHONDRIAL_PART	> Genes annotated by the GO term GO:0044429. Any constituent part of a mitochondrion, a semiautonomous, self replicating organelle that occurs in varying numbers, shapes, and sizes in the cytoplasm of virtually all eukaryotic cells. It is notably the site of tissue respiration.	ABCB6	ABCB7	ABCB8	ABCF2	ACADM	ACN9	ADAP2	AIFM2	AIFM3	ALAS2	ALDH4A1	ATP5A1	ATP5B	ATP5C1	ATP5D	ATP5E	ATP5F1	ATP5G1	ATP5G2	ATP5G3	ATP5J	ATP5O	BAX	BCKDHA	BCKDHB	BCKDK	BCL2	BCS1L	BNIP3	CASP7	CASQ1	COX15	COX18	COX6B2	CS	CYCS	DBT	DNAJA3	ETFA	ETFB	FIS1	GATM	GRPEL1	HADHB	HCCS	HSD3B1	HSD3B2	HTRA2
MITOCHONDRIAL_RESPIRATORY_CHAIN	> Genes annotated by the GO term GO:0005746. The protein complexes that form the mitochondrial electron transport system (the respiratory chain). Complexes I, III and IV can transport protons if embedded in an oriented membrane, such as an intact mitochondrial inner membrane.	BCS1L	COX15	ND1	NDUFA1	NDUFA13	NDUFA2	NDUFA6	NDUFA9	NDUFAB1	NDUFB6	NDUFS1	NDUFS2	NDUFS3	NDUFS4	NDUFS7	NDUFS8	NDUFV1	NNT	OXA1L	SDHA	SURF1	UQCRB	UQCRC1	UQCRH
MITOCHONDRIAL_RESPIRATORY_CHAIN_COMPLEX_I	> Genes annotated by the GO term GO:0005747. A part of the respiratory chain located in the mitochondrion. It contains about 25 different polypeptide subunits, including NADH dehydrogenase (ubiquinone), flavin mononucleotide and several different iron-sulfur clusters containing non-heme iron. The iron undergoes oxidation-reduction between Fe(II) and Fe(III), and catalyzes proton translocation lin…	ND1	NDUFA1	NDUFA13	NDUFA2	NDUFA6	NDUFA9	NDUFAB1	NDUFB6	NDUFS1	NDUFS2	NDUFS3	NDUFS4	NDUFS7	NDUFS8	NDUFV1
MITOCHONDRIAL_RIBOSOME	> Genes annotated by the GO term GO:0005761. A ribosome found in the mitochondrion of a eukaryotic cell; contains a characteristic set of proteins distinct from those of cytosolic ribosomes.	MRPL10	MRPL12	MRPL23	MRPL40	MRPL41	MRPL42	MRPL51	MRPL52	MRPL55	MRPS10	MRPS11	MRPS12	MRPS15	MRPS16	MRPS18A	MRPS18C	MRPS21	MRPS22	MRPS24	MRPS28	MRPS35	MRPS36
MITOCHONDRIAL_SMALL_RIBOSOMAL_SUBUNIT	> Genes annotated by the GO term GO:0005763. The smaller of the two subunits of a mitochondrial ribosome.	MRPL42	MRPS11	MRPS15	MRPS16	MRPS18A	MRPS18C	MRPS21	MRPS22	MRPS28	MRPS35	MRPS36
MITOCHONDRIAL_TRANSPORT	> Genes annotated by the GO term GO:0006839. Transport of substances into, out of or within a mitochondrion.	BAK1	BCL2	BCL2L1	BNIP3	HSP90AA1	MFN2	MIPEP	MTX2	SLC25A1	SLC25A15	STARD3	TAMM41	TIMM17A	TIMM17B	TIMM23	TIMM44	TOMM22	TOMM34	TP53	TRNT1	TSPO
MITOCHONDRION	> Genes annotated by the GO term GO:0005739. A semiautonomous, self replicating organelle that occurs in varying numbers, shapes, and sizes in the cytoplasm of virtually all eukaryotic cells. It is notably the site of tissue respiration.	AASS	ABAT	ABCB6	ABCB7	ABCB8	ABCE1	ABCF2	ACADM	ACADS	ACADSB	ACADVL	ACAT1	ACN9	ACO2	ACOT2	ACOT9	ACP6	ADAP2	AFG3L2	AGPAT5	AIFM1	AIFM2	AIFM3	AK3	ALAS2	ALDH4A1	ALDH5A1	AMACR	AMT	ARG2	ASAH2	ATP5A1	ATP5B	ATP5C1	ATP5D	ATP5E	ATP5F1	ATP5G1	ATP5G2	ATP5G3	ATP5J	ATP5O	ATPIF1	BAK1	BAX	BBC3	BCAT2	BCKDHA
MITOCHONDRION_ORGANIZATION_AND_BIOGENESIS	> Genes annotated by the GO term GO:0007005. A process that is carried out at the cellular level which results in the formation, arrangement of constituent parts, or disassembly of a mitochondrion; includes mitochondrial morphology and distribution, and replication of the mitochondrial genome as well as synthesis of new mitochondrial components.	BAK1	BAX	BBC3	BCL2	BCL2L1	BID	BNIP3	CDKN2A	COX18	DNM1L	FIS1	GPX1	HSP90AA1	IFI6	MFN2	MIPEP	MPV17	MRPL12	MSTO1	MTERF	MTX2	NDUFS4	NDUFS5	NDUFS7	NDUFS8	OPA1	PMAIP1	POLRMT	SFN	SLC25A1	SLC25A15	SLC25A4	STARD3	TAMM41	TAZ	TFAM	TFB2M	TIMM17A	TIMM17B	TIMM23	TIMM44	TIMM50	TOMM22	TOMM34	TP53	TRNT1	TSPO	TYMP
MITOSIS	> Genes annotated by the GO term GO:0007067. Progression through mitosis, the division of the eukaryotic cell nucleus to produce two daughter nuclei that, usually, contain the identical chromosome complement to their mother.	AKAP8	ANAPC10	ANAPC11	ANAPC4	ANAPC5	ANLN	ATM	AURKA	BIRC5	BRSK1	BUB1	BUB1B	CCNA2	CD28	CDC16	CDC23	CDC25B	CDC25C	CDC27	CDCA5	CDK13	CDKN2B	CENPE	CETN1	CHFR	CHMP1A	CIT	CLIP1	DCTN2	DCTN3	DDX11	EGF	EPGN	EREG	ESPL1	GML	KIF11	KIF15	KIF22	KIF25	KIF2C	KNTC1	MAD2L1	MAD2L2	NBN	NCAPH	NDC80	NEK2
MITOTIC_CELL_CYCLE	> Genes annotated by the GO term GO:0000278. Progression through the phases of the mitotic cell cycle, the most common eukaryotic cell cycle, which canonically comprises four successive phases called G1, S, G2, and M and includes replication of the genome and the subsequent segregation of chromosomes into daughter cells. In some variant cell cycles nuclear replication or nuclear division may not …	ABL1	ACVR1	ACVR1B	AFAP1L2	AKAP8	ANAPC10	ANAPC11	ANAPC4	ANAPC5	ANLN	APBB1	APBB2	ASNS	ATM	AURKA	BCAT1	BIRC5	BRSK1	BTG3	BUB1	BUB1B	CCNA2	CD28	CDC123	CDC16	CDC23	CDC25B	CDC25C	CDC27	CDC6	CDC7	CDCA5	CDK10	CDK13	CDK2	CDK2AP1	CDK4	CDK6	CDKN1A	CDKN1B	CDKN1C	CDKN2A	CDKN2B	CDKN2C	CDKN2D	CDKN3	CENPE	CENPF
MITOTIC_CELL_CYCLE_CHECKPOINT	> Genes annotated by the GO term GO:0007093. A signal transduction-based surveillance mechanism that ensures accurate chromosome replication and segregation by preventing progression through a mitotic cell cycle until conditions are suitable for the cell to proceed to the next stage.	ATM	BRSK1	BUB1	BUB1B	CCNA2	CDKN2B	CHFR	GML	KNTC1	MAD2L1	MAD2L2	NBN	PCBP4	PML	RAD17	RINT1	TGFB1	TRIAP1	TTK	ZW10	ZWINT
MITOTIC_SISTER_CHROMATID_SEGREGATION	> Genes annotated by the GO term GO:0000070. The cell cycle process whereby replicated homologous chromosomes are organized and then physically separated and apportioned to two sets during the mitotic cell cycle. Each replicated chromosome, composed of two sister chromatids, aligns at the cell equator, paired with its homologous partner. One homolog of each morphologic type goes into each of the …	CDC23	CDCA5	CENPE	CHMP1A	DDX11	ESPL1	KIF25	NCAPH	NDC80	NUSAP1	PAM	PDS5B	SMC1A	SMC4	ZW10	ZWINT
MITOTIC_SPINDLE_ORGANIZATION_AND_BIOGENESIS	> Genes annotated by the GO term GO:0007052. A process that is carried out at the cellular level which results in the formation, arrangement of constituent parts, or disassembly of the microtubule spindle during a mitotic cell cycle.	KIF11	KIF23	PRC1	RAN	RCC1	SMC1A	SMC3	STMN1	SUN2	TTK
MOLECULAR_ADAPTOR_ACTIVITY	> Genes annotated by the GO term GO:0060090. The binding activity of a molecule that brings together two or more molecules, permitting those molecules to function in a coordinated way.	ABI2	ANK1	ARHGAP1	ARHGAP4	ARHGAP6	BAIAP2	BLNK	CHN1	CHN2	CNTNAP1	CRKL	EPS8	FCRL2	FRS2	GAB1	GRAP	GRAP2	GRB10	GRB14	GRB2	GRB7	IRS4	ITSN2	KHDRBS1	LASP1	LAT	RUSC1	SH2B2	SH2D2A	SH2D3A	SH2D3C	SH3BGR	SH3BGRL	SH3BP2	SHB	SHC1	SKAP1	SKAP2	SLA	SLA2	SNX9	SOCS2	SORBS2	SRC	STAM	TOB1	TP53BP2	TRAT1
MONOCARBOXYLIC_ACID_METABOLIC_PROCESS	> Genes annotated by the GO term GO:0032787. The chemical reactions and pathways involving monocarboxylic acids, any organic acid containing one carboxyl (COOH) group or anion (COO-).	ABCD2	ACADM	ACADS	ACADSB	ACADVL	ACN9	ACOT1	ACOT12	ACOT2	ACOT4	ACOT9	ACOX2	ACOX3	ADIPOR1	ADIPOR2	AGXT	AKR1C1	AKR1C2	AKR1C3	AKR1D1	ALDH1L1	ALDH5A1	ALOX12	ALOX15B	ARPP19	ATF4	BAAT	BBOX1	BDH2	BRCA1	CD74	CPT1A	CPT1B	CROT	CSGALNACT1	CYP2J2	CYP39A1	CYP4A11	CYP4F2	CYP4F3	CYP4F8	CYP7B1	DEGS1	ECH1	ECHS1	ECI2	FAAH	FADS1
MONOCARBOXYLIC_ACID_TRANSMEMBRANE_TRANSPORTER_ACTIVITY	> Genes annotated by the GO term GO:0008028. Catalysis of the transfer of monocarboxylic acids from one side of the membrane to the other. A monocarboxylic acid is an organic acid with one COOH group.	ABCB11	AKR1C4	SLC10A1	SLC10A2	SLC16A1	SLC16A2	SLC16A4	SLC16A6	SLC16A7	SLC16A8	SLC6A6
MONOCARBOXYLIC_ACID_TRANSPORT	> Genes annotated by the GO term GO:0015718. The directed movement of monocarboxylic acids into, out of, within or between cells.	AKR1C1	AKR1C4	SLC16A1	SLC16A2	SLC16A3	SLC16A4	SLC16A5	SLC16A6	SLC16A7	SLC16A8
MONOOXYGENASE_ACTIVITY	> Genes annotated by the GO term GO:0004497. Catalysis of the incorporation of one atom from molecular oxygen into a compound and the reduction of the other atom of oxygen to water.	CYP11B1	CYP11B2	CYP17A1	CYP19A1	CYP1B1	CYP26A1	CYP27A1	CYP2A6	CYP2C18	CYP2J2	CYP39A1	CYP3A4	CYP46A1	CYP4A11	CYP4F2	CYP4F3	CYP4F8	CYP7B1	CYP8B1	DOHH	FMO1	FMO2	KMO	MSMO1	NOS1	NOS2	NOS2P1	NOS3	PAH	TH	TYR
MONOSACCHARIDE_BINDING	> Genes annotated by the GO term GO:0048029. Interacting selectively with any monosaccharide. Monosaccharides are the simplest carbohydrates; they are polyhydric alcohols containing either an aldehyde or a keto group and between three to ten or more carbon atoms. They form the constitutional repeating units of oligo- and polysaccharides.	ACR	CD207	CD209	COLEC10	GALK1	GCK	LGALS9	LMAN1	LMAN2L	MRC1	UPK1A
MONOSACCHARIDE_TRANSMEMBRANE_TRANSPORTER_ACTIVITY	> Genes annotated by the GO term GO:0015145. Catalysis of the transfer of monosaccharide from one side of the membrane to the other.	PPBP	SLC2A1	SLC2A2	SLC2A3	SLC2A4	SLC2A5	SLC2A8	SLC37A4	SLC5A1	SLC5A2
MONOVALENT_INORGANIC_CATION_HOMEOSTASIS	> Genes annotated by the GO term GO:0055067. The regulation of the levels, transport, and metabolism of monovalent inorganic cations.	ATP1A1	ATP1A2	ATP1A3	ATP1A4	ATP6V1B1	BCL2	CLCN3	CLN3	CLN5	CLN6	PPT1	SLC9A1	SLC9A7	TMPRSS3
MONOVALENT_INORGANIC_CATION_TRANSMEMBRANE_TRANSPORTER_ACTIVITY	> Genes annotated by the GO term GO:0015077. Catalysis of the transfer of a inorganic cations with a valency of one from one side of a membrane to the other. Inorganic cations are atoms or small molecules with a positive charge that do not contain carbon in covalent linkage.	ABCB11	ABCC8	ACCN4	ATP4A	ATP4B	ATP6V0C	ATP6V0E1	ATP6V1B2	ATP6V1C1	COX10	COX11	COX15	COX4I1	COX4I2	COX5A	COX5B	COX7A1	COX7A2L	COX7B	COX8A	CYB5A	KCNA1	NNT	SLC13A4	SLC8A1	SLC9A2	SLC9A3	SLC9A5	SLC9A6	SLC9A7	SURF1	TRAPPC10	UQCRC1	UQCRH
MONOVALENT_INORGANIC_CATION_TRANSPORT	> Genes annotated by the GO term GO:0015672. The directed movement of inorganic cations with a valency of one into, out of, within or between cells. Inorganic cations are atoms or small molecules with a positive charge which do not contain carbon in covalent linkage.	ABCC8	ABCC9	ATP1A4	ATP6AP1	ATP6V0B	ATP6V0C	ATP6V0E1	ATP6V1C1	ATP6V1E1	ATP6V1F	C16orf7	CHP	HVCN1	KCNA1	KCNA10	KCNA2	KCNA3	KCNA4	KCNA5	KCNA6	KCNAB1	KCNAB3	KCNB2	KCNC1	KCNC3	KCNC4	KCND3	KCNE1	KCNE2	KCNF1	KCNG2	KCNH1	KCNH2	KCNH3	KCNH4	KCNIP2	KCNJ1	KCNJ10	KCNJ11	KCNJ12	KCNJ15	KCNJ2	KCNJ3	KCNJ4	KCNJ5	KCNJ6	KCNK1	KCNK17
MORPHOGENESIS_OF_AN_EPITHELIUM	> Genes annotated by the GO term GO:0002009. The process by which the anatomical structures of epithelia are generated and organized. Morphogenesis pertains to the creation of form. An epithelium is a sheet of closely packed cells arranged in one or more layers, that covers the outer surfaces of the body or lines any internal cavity or tube.	BCL10	CELSR1	DMBT1	EHF	ELF3	GLI2	KRT3	KRT4	LMO4	SPINK5	TIMELESS	UPK1A	UPK1B	UPK2	UPK3A	VANGL2
MOTOR_ACTIVITY	> Genes annotated by the GO term GO:0003774. Catalysis of movement along a polymeric molecule such as a microfilament or microtubule, coupled to the hydrolysis of a nucleoside triphosphate.	APPBP2	BBS4	CENPE	DNAI1	DNAI2	DNALI1	DYNC1I1	GRIN1	KIF11	KIF1B	KIF22	KIF23	KIF2C	KIF3B	KIF4A	KIF5B	KIF5C	KIFC3	MYH10	MYH13	MYH2	MYH9	MYL6	MYL6B	MYO1E	MYO3A	MYO6	MYO9B
MRNA_BINDING	> Genes annotated by the GO term GO:0003729. Interacting selectively with pre-messenger RNA (pre-mRNA) or messenger RNA (mRNA).	AUH	CPSF1	EIF4A1	EIF4A3	ELAVL2	ELAVL4	FMR1	GRSF1	HNRNPAB	HNRPDL	PABPC1	PABPC3	PABPC4	PARN	PURB	RPL35	SERBP1	SLBP	SLU7	SSB	TIA1	ZFP36	ZFP36L1
MRNA_METABOLIC_PROCESS	> Genes annotated by the GO term GO:0016071. The chemical reactions and pathways involving mRNA, messenger RNA, which is responsible for carrying the coded genetic 'message', transcribed from DNA, to sites of protein assembly at the ribosomes.	AUH	CDK11A	CDK11B	CELF1	CPSF1	CPSF3	CPSF6	CRNKL1	CSTF1	CSTF2	CSTF3	CWC15	DDX20	DDX39A	DHX15	DHX38	EFTUD2	ELAVL4	GEMIN2	GEMIN5	GEMIN6	GEMIN7	GEMIN8	GRSF1	GSPT1	HNRNPA0	HNRNPR	HSPA1B	KHDRBS1	KHSRP	KIN	LSM1	LSM3	LSM5	NCBP1	NONO	NUDT21	PABPC1	PAIP1	PHF5A	PPARGC1A	PRPF18	PRPF31	PTBP1	RNGTT	RNMT	SCAF11	SF1
MRNA_PROCESSING_GO_0006397	> Genes annotated by the GO term GO:0006397. Any process involved in the conversion of a primary mRNA transcript into one or more mature mRNA(s) prior to translation into polypeptide.	CDK11A	CDK11B	CELF1	CPSF1	CPSF3	CPSF6	CRNKL1	CSTF1	CSTF2	CSTF3	CWC15	DDX20	DDX39A	DHX15	DHX38	EFTUD2	ELAVL4	GEMIN2	GEMIN5	GEMIN6	GEMIN7	GEMIN8	GRSF1	HNRNPA0	HNRNPR	KHDRBS1	KHSRP	KIN	LSM1	LSM3	LSM5	NCBP1	NONO	NUDT21	PABPC1	PHF5A	PPARGC1A	PRPF18	PRPF31	PTBP1	RNGTT	RNMT	SCAF11	SF1	SF3A1	SF3A2	SF3A3	SF3B3
MRNA_SPLICE_SITE_SELECTION	> Genes annotated by the GO term GO:0006376. Selection of a splice site by components of the assembling spliceosome.	CELF1	SF1	SF3A1	SF3A2	SF3A3	SFSWAP	SLU7	SRSF1	SRSF10	SRSF12	SRSF5	SRSF6	SRSF9
MULTI_ORGANISM_PROCESS	> Genes annotated by the GO term GO:0051704. The processes by which an organism has an effect on another organism of the same or different species.	ABCE1	ACE2	ADCYAP1	ADM	AGT	ALB	APOBEC3F	APOBEC3G	AZU1	BANF1	BCL10	BCL2	BCL3	BNIP3	BNIP3L	BYSL	C19orf2	C9	CAMP	CCDC130	CCL11	CCL19	CCL22	CCL4	CCL5	CCL8	CD1D	CD209	CD24	CD4	CD81	CFP	CHIA	CHIT1	CLDN4	CLEC4M	CLIC5	COL16A1	CREBZF	CRH	CRHBP	CRHR1	CSH2	CXCL12	CXCR4	DEFB103A	DEFB118	DEFB127
MULTICELLULAR_ORGANISMAL_DEVELOPMENT	> Genes annotated by the GO term GO:0007275. The biological process whose specific outcome is the progression of an organism over time from an initial condition (e.g. a zygote or a young adult) to a later condition (e.g. a multicellular animal or an aged adult).	ABLIM1	ACCN1	ACHE	ACIN1	ACRV1	ACTA1	ACVR1	ACVR1B	ACVR2A	ACVR2B	ACVRL1	ADAM10	ADAM12	ADAM22	ADAM23	ADAMTS4	ADAMTS9	ADAP2	ADORA1	ADORA2A	ADRA1B	ADRA1D	AEBP1	AES	AFF2	AFF3	AGGF1	AGRN	AHSG	ALAS2	ALDH3A2	ALDH5A1	ALK	ALOX12B	ALPK3	ALS2	ALX1	AMIGO1	AMOT	AMTN	ANG	ANGPTL2	ANGPTL3	ANGPTL4	ANKH	ANKRD7	ANXA2	APAF1
MUSCLE_CELL_DIFFERENTIATION	> Genes annotated by the GO term GO:0042692. The process whereby a relatively unspecialized cell acquires specialized features of a muscle cell.	ACTA1	ADAM12	BMP4	BOC	CACNA1H	CBY1	EREG	FOXO4	GLMN	IFRD1	IGFBP3	KCNH1	KRT19	MAPK12	MBNL1	MYEF2	MYH11	MYOZ1	NOTCH1	SYNE1	TBX3	TTN
MUSCLE_DEVELOPMENT	> Genes annotated by the GO term GO:0007517. The process whose specific outcome is the progression of the muscle over time, from its formation to the mature structure. The muscle is an organ consisting of a tissue made up of various elongated cells that are specialized to contract and thus to produce movement and mechanical work.	ACHE	ACTA1	ADAM12	AEBP1	BMP4	BOC	CACNA1H	CACNB2	CAPN3	CBY1	CENPF	CHRNA1	COL4A4	COL5A3	COL6A3	CSRP3	CTF1	CXCL10	EGR3	EMD	EVC	FHL3	FKTN	FOXL2	GAA	GATA6	GYLTL1B	HBEGF	HDAC4	HDAC5	HDAC7	HDAC9	IFRD1	IGF1	IGFBP3	ITGA11	ITGA7	ITGB1BP2	KCNH1	KRT19	LAMA2	LARGE	MAPK12	MBNL1	MEF2A	MEF2B	MEF2C	MEF2D
MYELOID_CELL_DIFFERENTIATION	> Genes annotated by the GO term GO:0030099. The process whereby a relatively unspecialized myeloid precursor cell acquires the specialized features of any cell of the myeloid leukocyte, megakaryocyte, thrombocyte, or erythrocyte lineages.	ACIN1	ACVR1B	ACVR2A	ALAS2	CALCA	CARTPT	CDC42	CDK6	CEBPG	CSF1	DYRK3	ETS1	FOXO3	HCLS1	IFI16	IL31RA	IL4	INHA	INHBA	KAT6A	KAT8	LDB1	LYN	MAFB	MMP9	MYH9	NCOA6	PF4	RASGRP4	RPS19	RUNX1	SCIN	SNRK	SPI1	TM7SF4	ZBTB16	ZNF675
MYELOID_LEUKOCYTE_DIFFERENTIATION	> Genes annotated by the GO term GO:0002573. The process whereby a relatively unspecialized myeloid precursor cell acquires the specialized features of any cell of the myeloid leukocyte lineage.	ACIN1	CALCA	CARTPT	CDC42	CSF1	IFI16	IL31RA	IL4	INHA	INHBA	MMP9	MYH9	RUNX1	TM7SF4	ZNF675
MYOBLAST_DIFFERENTIATION	> Genes annotated by the GO term GO:0045445. The process whereby a relatively unspecialized cell acquires specialized features of a myoblast. A myoblast is a mononucleate cell type that, by fusion with other myoblasts, gives rise to the myotubes that eventually develop into skeletal muscle fibers.	ACTA1	ADAM12	BMP4	BOC	CACNA1H	IFRD1	IGFBP3	KCNH1	KRT19	MAPK12	MBNL1	MYEF2	MYH11	MYOZ1	NOTCH1	TBX3	TTN
MYOFIBRIL	> Genes annotated by the GO term GO:0030016. The contractile element of skeletal and cardiac muscle; a long, highly organized bundle of actin, myosin, and other proteins that contracts by a sliding filament mechanism.	ABRA	ACTA1	DES	DMD	KRT19	MYBPC1	MYOM1	MYOZ2	NEB	SVIL	TNNC1	TNNI3	TNNT2	TPM1	TPM2	TPM3	TPM4	TTN	VCL
MYOSIN_COMPLEX	> Genes annotated by the GO term GO:0016459. A protein complex, formed of one or more myosin heavy chains plus associated light chains and other proteins, that functions as a molecular motor; uses the energy of ATP hydrolysis to move actin filaments or to move vesicles or other cargo on fixed actin filaments; has magnesium-ATPase activity and binds actin. Myosin classes are distinguished based on…	BMF	DYNLL2	MYH6	MYH7	MYL3	MYL4	MYL5	MYL6	MYL6B	MYL9	MYLPF	MYO18B	MYO1C	MYO6	MYOM1	SHROOM1
N_ACETYLGLUCOSAMINE_METABOLIC_PROCESS	> Genes annotated by the GO term GO:0006044. The chemical reactions and pathways involving N-acetylglucosamine. The D isomer is a common structural unit of glycoproteins in plants, bacteria and animals; it is often the terminal sugar of an oligosaccharide moiety of a glycoprotein.	CHIA	CHIT1	CHST2	CHST4	CHST5	CHST6	CHST7	EXTL2	LARGE	NAGK	SLC35A3	UAP1
N_ACETYLTRANSFERASE_ACTIVITY	> Genes annotated by the GO term GO:0008080. Catalysis of the transfer of an acetyl group to a nitrogen atom on the acceptor molecule.	AANAT	BRCA2	CREBBP	EDF1	ELP4	EP300	GTF3C4	HAT1	KAT6A	KAT6B	KAT7	KAT8	NAT1	NAT2	NCOA3	SAT1	SMARCE1	SRCAP	TAF1	TAF1L	TAF5
N_ACYLTRANSFERASE_ACTIVITY	> Genes annotated by the GO term GO:0016410. Catalysis of the transfer of an acyl group to a nitrogen atom on the acceptor molecule.	AANAT	ALAS2	BRCA2	CERS1	CERS5	CREBBP	EDF1	ELP4	EP300	GTF3C4	HAT1	KAT6A	KAT6B	KAT7	KAT8	NAT1	NAT2	NCOA3	SAT1	SMARCE1	SRCAP	TAF1	TAF1L	TAF5
N_METHYLTRANSFERASE_ACTIVITY	> Genes annotated by the GO term GO:0008170. Catalysis of the transfer of a methyl group to the nitrogen atom of an acceptor molecule.	EHMT1	FBXO11	NNMT	NSD1	PEMT	PNMT	PRMT1	PRMT7	PRMT8	RNMT	SUV39H1	SUV39H2	WHSC1L1
N_TERMINAL_PROTEIN_AMINO_ACID_MODIFICATION	> Genes annotated by the GO term GO:0031365. The alteration of the N-terminal amino acid residue in a protein.	CREBBP	EP300	KAT2B	METAP1	METAP1D	METAP2	NAA10	NAA15	NAA16	NAA50	PDF
NADH_DEHYDROGENASE_COMPLEX	> Genes annotated by the GO term GO:0030964. An integral membrane complex that possesses NADH oxidoreductase activity. The complex is one of the components of the electron transport chain. It catalyses the transfer of a pair of electrons from NADH to a quinone.	ND1	NDUFA1	NDUFA13	NDUFA2	NDUFA6	NDUFA9	NDUFAB1	NDUFB6	NDUFS1	NDUFS2	NDUFS3	NDUFS4	NDUFS7	NDUFS8	NDUFV1
NEGATIVE_REGULATION_OF_ANGIOGENESIS	> Genes annotated by the GO term GO:0016525. Any process that stops, prevents or reduces the frequency, rate or extent of angiogenesis.	COL4A2	COL4A3	FOXO4	IL17F	NPPB	NPR1	PF4	PLG	PML	SERPINF1	SPINK5	STAB1	TNNI3
NEGATIVE_REGULATION_OF_APOPTOSIS	> Genes annotated by the GO term GO:0043066. Any process that stops, prevents or reduces the frequency, rate or extent of cell death by apoptosis.	AATF	ACVR1	AKT1S1	ALB	ALOX12	ANGPTL4	ANXA1	ANXA4	ANXA5	API5	ARHGDIA	ASNS	AVEN	BAG1	BAG4	BARD1	BAX	BCL10	BCL2	BCL2A1	BCL2L1	BCL2L10	BCL2L2	BCL3	BECN1	BFAR	BIRC3	BIRC5	BIRC6	BNIP1	BNIP2	BNIP3	BNIP3L	BRAF	BRE	CASP3	CBX4	CCL2	CD27	CD28	CD40LG	CD74	CDH13	CDK1	CDKN2D	CFL1	CFLAR	CIAPIN1
NEGATIVE_REGULATION_OF_BINDING	> Genes annotated by the GO term GO:0051100. Any process that stops or reduces the rate or extent of binding, the selective interaction of a molecule with one or more specific sites on another molecule.	CDKN2A	CEBPG	COMMD7	EGLN1	FLNA	FOXP3	GTPBP4	ID1	ID2	ID3	MDFI	NARFL	NLRP3	PEX14	PYDC1	RSF1	SIGIRR	SUMO1
[truncated: 1,405 more rows]
[truncated: 2,083 more columns]

## Sheet: ILC>ILC before CPE correction
	Pathway	Path_pval	Path_qval	TotalNumOfDEGenes	NumOfGenesInPath	NumOfDEGenesInPath	DEgenes
1	KEGG_CELL_ADHESION_MOLECULES_CAMS	1e-08	2.4e-05	853	132	24	CD2	CD34	CD40LG	CD6	CD8A	CDH5	CLDN11	CLDN15	CLDN5	CNTN2	ESAM	HLA-DOA	HLA-DOB	HLA-DPA1	HLA-E	ICAM2	ICAM3	ITGA9	JAM2	JAM3	NRXN2	PECAM1	SELL	SELP
[truncated: 2,343 more rows]

## Sheet: ILC<IDC before CPE correction
	Pathway	Path_pval	Path_qval	TotalNumOfDEGenes	NumOfGenesInPath	NumOfDEGenesInPath	DEgenes
[truncated: 2,344 more rows]

## Sheet: tumor purity corrected ILC>IDC
	Pathway	Path_pval	Path_qval	TotalNumOfDEGenes	NumOfGenesInPath	NumOfDEGenesInPath	DEgenes
[truncated: 2,344 more rows]

[truncated: 5 more sheets: tumor purity corrected ILC<IDC, GSEA ILC>IDC before CPE correct, GSEA ILC<IDC before CPE correct, GSEA ILC>IDC after CPE correct, GSEA ILC<IDC after CPE correct]
