# Supplementary material for: Invasive lobular and ductal breast carcinoma differ in immune response, protein translation efficiency and metabolism
Source: Sci Rep. 2018 May 8;8:7205. doi: 10.1038/s41598-018-25357-0 (PMC5940770; doi:10.1038/s41598-018-25357-0)
Supplement: Supplementary file 5 — Supplementary table 6 [file 41598_2018_25357_MOESM5_ESM.xlsx]

## Sheet: Immune signature-Tamborero 2017
Cell type	Cell type abbreviation
B cells	B cells	ABCB4	BACH2	BCL11A	BLK	BLNK	CCR9	CD19	CD72	COCH	CR2	DTNB	FCRL2	GLDC	GNG7	HLA-DOB	HLA-DQA1	IGHA1	IGHG1	IGHM	IGKC	IGL	KIAA0125	MEF2C	MICAL3	MS4A1	OSBPL10	PNOC	QRSL1	SCN3A	SLC15A2	SPIB	TCL1A	TNFRSF17
Eosinophils	Eosinophils	ABHD2	ACACB	C9orf156	CAT	CCR3	CLC	CYSLTR2	EMR1	EPN2	GALC	GPR44	HES1	HIST1H1C	HRH4	IGSF2	IL5RA	KBTBD11	KCNH2	LRP5L	MYO15B	RCOR3	RNASE2	RRP12	SIAH1	SMPD3	SYNJ1	TGIF1	THBS1	THBS4	TIPARP	TKTL1
Macrophages	Macrophages	APOE	ATG7	BCAT1	CCL7	CD163	CD68	CD84	CHI3L1	CHIT1	CLEC5A	COL8A2	COLEC12	CTSK	CXCL5	CYBB	DNASE2B	EMP1	FDX1	FN1	GM2A	GPC4	KAL1	MARCO	ME1	MS4A4A	MSR1	PCOLCE2	PTGDS	RAI14	SCARB2	SCG5	SGMS1	SULT1C2
Mast cells	Mast cells	ABCC4	ADCYAP1	CALB2	CEACAM8	CMA1	CPA3	CTSG	ELA2	GATA2	HDC	HPGD	HPGDS	KIT	LINC01140	MAOB	MLPH	MPO	MS4A2	NR0B1	PPM1H	PRG2	PTGS1	SCG2	SIGLEC6	SLC18A2	SLC24A3	TAL1	TPSAB1	TPSB2	VWA5A
NK CD56bright cells	Nkbrigh	DUSP4	FOXJ1	LPCAT4	MADD	2017-03-06	MPPED1	MUC3B	NIBP	PLA2G6	RRAD	XCL1
NK CD56dim cells	Nkdim	EDG8	FLJ20699	GTF3C1	GZMB	IL21R	KIR2DL3	KIR2DS1	KIR2DS2	KIR2DS5	KIR3DL1	KIR3DL2	KIR3DL3	KIR3DS1	SPON2	TMEPAI
Neutrophils	Neutrophils	ALPL	BST1	CD93	CEACAM3	CREB5	CRISPLD2	CSF3R	CYP4F3	DYSF	FCAR	FCGR3B	FLJ11151	FPR1	FPRL1	G0S2	HIST1H2BC	HPSE	IL8RA	IL8RB	KCNJ15	LILRB2	MGAM	MME	PDE4B	S100A12	SIGLEC5	SLC22A4	SLC25A37	TECPR2	TNFRSF10C	VNN3
T helper cells	Th	ANP32B	ASF1A	ATF2	BATF	C13orf34	CD28	DDX50	FAM111A	FRYL	GOLGA8A	ICOS	ITM2A	LRBA	NAP1L4	NUP107	PHF10	PPP2R5C	RPA1	SEC24C	SLC25A12	SRSF10	TRA	UBE2L3	YME1L1
Tcm cells	Tcm	AQP3	ATF7IP	ATM	CASP8	CDC14A	CEP68	CLUAP1	CREBZF	CYLD	DOCK9	FAM153B	FOXP1	FYB	HNRPH1	INPP4B	KLF12	LOC441155	MAP3K1	MLL	N4BP2L2-IT2	NEFL	NFATC3	PCM1	PCNX	PDXDC2	PHC3	POLR2J2	PSPC1	REPS1	RPP38	SLC7A6	SNRPN	ST3GAL1	STX16	TIMM8A	TRAF3IP3	TXK	TXLNGY	USP9Y
Tem cells	Tem	AKT3	C7orf54	CCR2	DDX17	EWSR1	FLI1	GDPD5	LTK	MEFV	NFATC4	PRKY	TBC1D5	TBCD	TRA	VIL2
Tfh cells	Tfh	B3GAT1	BLR1	C18orf1	CDK5R1	CHGB	CHI3L2	CXCL13	HEY1	HIST1H4K	ICA1	KCNK5	KIAA1324	MAF	MAGEH1	MKL2	MYO6	MYO7A	PASK	PDCD1	POMT1	PTPN13	PVALB	SH3TC1	SIRPG	SLC7A10	SMAD1	ST8SIA1	STK39	THADA	TOX	TSHR	ZNF764
aDC	aDC	CCL1	EBI3	INDO	LAMP3	OAS3
iDC	iDC	ABCG2	BLVRB	CARD9	CD1A	CD1B	CD1C	CD1E	CH25H	CLEC10A	CSF1R	CTNS	F13A1	FABP4	FZD2	GSTT1	GUCA1A	HS3ST2	LMAN2L	MMP12	MS4A6A	NUDT9	PDXK	PPARG	PREP	RAP1GAP	SLC26A6	SLC7A8	SYT17	TACSTD2	TM7SF4	VASH1
Activated CD8 T cell	CD8+ T	ADRM1	AHSA1	C1GALT1C1	CCT6B	CD37	CD3D	CD3E	CD3G	CD69	CD8A	CETN3	CSE1L	GEMIN6	GNLY	GPT2	GZMA	GZMH	GZMK	IL2RB	LCK	MPZL1	NKG7	PIK3IP1	PTRH2	TIMM13	ZAP70
Gamma delta T cell	Tgd	ACP5	AQP9	BTN3A2	C1orf54	CARD8	CCL18	CD209	CD33	CD36	CDK5	IL10RB	KLRF1	LGALS1	MAPK7	KLHL7	KRT80	LAMC1	LCORL	LMNB1	MEIS3P1	MPL	FABP1	FABP5	FADD	MFAP3L	MINPP1	RPS24	RPS7	RPS9	DBNL	CCL13
Regulatory T cell	Treg	CCL3L1	CD72	CLEC5A	FOXP3	ITGA4	L1CAM	LIPA	LRP1	LRRC42	MARCO	MMP12	MNDA	MRC1	MS4A6A	PELO	PLEK	PRSS23	PTGIR	ST8SIA4	STAB1

## Sheet: Immune signature-Davoli 2017
Cell type	Signature Gene
CD4 T cell	IGFBP4
	ITM2A
	AMIGO2
	TRAT1
	CD40LG
	ICOS
	RCAN3
CD8 T cell	GZMK
	CD3E
	CD3G
	CXCR3
	CD3D
	BCL11B
	CD28
	KLRG1
	IL7R
NK cell	NKG7
	GZMA
	EOMES
	SAMD3
	TBX21
	KLRK1
	NCR1
	PLCG2
	STYK1
B cell	BANK1
	CD79A
	CD55
	CD19
	CD79B
	CXCR5
	FAIM3
Treg Cell	IL2RA
	FOXP3
	CTLA4
	SLC35D1
	GDPD3
	CISH
Dendritic cell	NR4A3
	HAVCR2
	KMO
	DNASE1L3
	ANPEP
	CXCL16
M1 Macrophage	CD40
	CXCL10
	CXCL11
	CXCL9
	SLAMF1
	TNIP3
	C1QC
	C1QB
	C1QA
	CD5L
	FCGR3A
	ITGB5
	MERTK
	PILRA
	CCL8
M2 Macrophage	HRH1
	NPL
	PDCD1LG2
	RENBP
	CFP
	C1QC
	C1QB
	C1QA
	CD5L
	FCGR3A
	ITGB5
	MERTK
	PILRA
	CCL8
