# Supplementary material for: Invasive lobular and ductal breast carcinoma differ in immune response, protein translation efficiency and metabolism
Source: Sci Rep. 2018 May 8;8:7205. doi: 10.1038/s41598-018-25357-0 (PMC5940770; doi:10.1038/s41598-018-25357-0)
Supplement: Supplementary file 6 — Supplementary table 9 [file 41598_2018_25357_MOESM6_ESM.xlsx]

## Sheet: LumA ILC vs LumA IDC
Note: Series colors between Red (high, log2Foldchange>0) and Blue (low, log2Foldchange<0) were used to indicate the alteration of protein expression in LumA(n=113) ILC vs LumA IDC(n=242). DE protein analysis was conducted with R package Limma, CPE corrected. CPE corrected. P-values were adjusted by Benjamini-Hochberg method
	log2Foldchange	p-value	adjusted p-value
1433BETA	0.0740201	0.00154958	0.00443022
1433EPSILON	0.0572849	0.0024212	0.00666577
1433ZETA	-0.11947	0.00578072	0.0143233
4EBP1	-0.0951085	0.0822009	0.13993
4EBP1_pS65	-0.15287	7.64352e-06	5.3112e-05
4EBP1_pT37T46	-0.048627	0.524957	0.606557
4EBP1_pT70	-0.0390144	0.100692	0.162712
53BP1	-0.176086	0.00149342	0.00434254
ACC_pS79	-0.108718	0.156558	0.226703
ACC1	-0.259444	0.00127047	0.00393494
ACETYLATUBULINLYS40	-0.0536085	0.557909	0.634764
ACVRL1	0.0844183	0.000893685	0.00298406
ADAR1	-0.172027	4.07015e-05	0.000206283
AKT	-0.077172	0.11771	0.181029
AKT_pS473	0.0943074	0.285747	0.379295
AKT_pT308	0.111907	0.129185	0.19465
AMPKALPHA	0.00644398	0.856151	0.888008
AMPKALPHA_pT172	0.0463136	0.452768	0.539299
ANNEXIN1	0.218872	0.000136145	0.000583854
ANNEXINVII	0.0750255	0.000112694	0.000492762
AR	0.00910501	0.903883	0.920393
ARAF	-0.027242	0.422845	0.5097
ARAF_pS299	-0.0119287	0.530189	0.609444
ARID1A	-0.0281018	0.254678	0.342128
ASNS	0.0120845	0.775678	0.827638
ATM	-0.0229358	0.734222	0.79869
AXL	0.000618125	0.987709	0.989231
BAD_pS112	-0.069634	0.0113555	0.026106
BAK	0.213378	0.000468609	0.00171311
BAP1C4	-0.123472	3.61434e-05	0.000187442
BAX	-0.0510201	0.126063	0.191239
BCL2	-0.129404	0.0193157	0.0419214
BCL2A1	0.210699	1.22608e-08	2.73415e-07
BCLXL	-0.0633202	0.0117662	0.0267741
BECLIN	0.00612683	0.847911	0.883571
BETACATENIN	-1.17185	1.10673e-44	1.234e-42
BID	0.0661788	0.0601488	0.109713
BIM	-0.05576	0.311219	0.403499
BRAF	-0.200813	0.00291434	0.00791685
BRAF_pS445	-0.106425	0.0260884	0.0528883
BRCA2	0.0461147	0.0448768	0.0862719
BRD4	-0.239014	7.63044e-05	0.000347263
CABL	-0.0881041	0.000173692	0.000717283
CASPASE3	-0.116932	0.0252174	0.0518705
CASPASE7CLEAVEDD198	-0.00771208	0.88168	0.905604
CASPASE8	0.110885	2.14722e-06	2.28015e-05
CAVEOLIN1	0.509791	3.99745e-07	5.57145e-06
CD20	0.104657	5.8544e-05	0.000283811
CD26	0.0473316	0.168686	0.241135
CD31	0.0660794	0.047261	0.0893152
CD49B	0.0394124	0.284343	0.379295
CDK1	0.13453	1.76997e-05	0.00010964
CDK1_pY15	-0.0756699	0.115221	0.17968
CHK1	0.0214921	0.35792	0.449962
CHK1_pS296	-0.0433851	0.0409672	0.0802623
CHK1_pS345	-0.108539	7.6106e-06	5.3112e-05
CHK2	0.0744751	0.041031	0.0802623
CHK2_pT68	-0.00985837	0.774029	0.827638
CIAP	-0.0609944	0.0174895	0.0386155
CJUN_pS73	0.0249097	0.310733	0.403499
CKIT	0.185832	0.000896556	0.00298406
CLAUDIN7	-0.410201	4.75996e-08	8.82226e-07
CMET	0.0376206	0.159649	0.229689
CMET_pY1235	0.0197994	0.379416	0.470054
CMYC	0.134982	0.0606582	0.109713
COG3	-0.0674926	0.240722	0.325988
COLLAGENVI	0.310988	0.00235992	0.00657827
CRAF	-0.0620909	0.000793585	0.00272261
CRAF_pS338	0.040293	0.0655682	0.116045
CYCLINB1	0.040805	0.545048	0.623311
CYCLIND1	-0.0144881	0.592913	0.671165
CYCLINE1	-0.12502	0.000440676	0.00166561
CYCLINE2	-0.0665169	0.0754918	0.130501
DIRAS3	-0.0244747	0.49721	0.583567
DJ1	0.0718533	0.0929453	0.153532
DUSP4	0.318699	0.00144181	0.00428699
DVL3	-0.279297	4.46449e-13	3.3186e-11
ECADHERIN	-2.11627	1.41889e-55	3.16412e-53
EEF2	-0.307528	1.8941e-08	3.83985e-07
EEF2K	-0.0565253	0.336643	0.429799
EGFR	0.115123	2.31124e-05	0.000135607
EGFR_pY1068	0.152458	0.000635903	0.0022872
EGFR_pY1173	0.119075	0.00294663	0.00791685
EIF4E	0.0335092	0.175622	0.24945
EIF4G	-0.187408	2.3716e-05	0.000135607
ENY2	-0.226593	3.47072e-06	2.97681e-05
EPPK1	-0.3362	0.0199246	0.0427229
ERALPHA	-0.320426	0.0142665	0.0321357
ERALPHA_pS118	-0.165913	0.00491933	0.012466
ERCC1	-0.0735531	0.00384503	0.0100876
ERCC5	-0.148828	0.00149944	0.00434254
ERK2	0.02915	0.454655	0.539299
ETS1	-0.125497	0.0517618	0.0961906
FASN	-0.557575	2.89146e-06	2.57918e-05
FIBRONECTIN	-0.298175	0.000294024	0.0011503
FOXM1	0.136073	1.45446e-05	9.26701e-05
FOXO3A	0.123203	1.15772e-07	1.72114e-06
FOXO3A_pS318S321	0.0343744	0.0511393	0.0958325
G6PD	-0.0731067	0.025221	0.0518705
GAB2	-0.0801206	0.185899	0.257993
GAPDH	-0.245338	0.00863731	0.0202749
GATA3	-0.380168	2.01802e-05	0.000121626
GATA6	0.125722	0.0420425	0.0815259
GCN5L2	-0.0804221	0.147335	0.216156
GSK3_pS9	-0.0882888	0.207977	0.286289
GSK3ALPHABETA	-0.0455464	0.0917519	0.152819
GSK3ALPHABETA_pS21S9	-0.0903182	0.211136	0.288855
HER2	-0.243162	0.00108006	0.00344078
HER2_pY1248	-0.00517293	0.916093	0.928585
HER3	-0.0932564	0.079793	0.136876
HER3_pY1289	0.0592704	0.0145197	0.0323788
HEREGULIN	0.000280461	0.989231	0.989231
HSP70	0.0889563	0.387248	0.474486
IGF1R_pY1135Y1136	0.108276	1.12465e-05	7.37639e-05
IGFBP2	-0.0184906	0.828633	0.867536
INPP4B	-0.0320501	0.769273	0.827638
IRF1	-0.113628	0.000277246	0.00110403
IRS1	-0.0146361	0.693935	0.762303
JAB1	-0.0637205	0.0654077	0.116045
JAK2	-0.287599	1.22239e-10	4.08613e-09
JNK_pT183Y185	0.0738413	0.0253537	0.0518705
JNK2	-0.060175	0.148319	0.216178
KU80	0.0163482	0.718373	0.78528
LCK	0.133622	0.00321468	0.00853422
LKB1	0.0699349	0.00101199	0.00327062
MAPK_pT202Y204	0.0311179	0.692573	0.762303
MEK1	0.0737959	0.039089	0.077829
MEK1_pS217S221	0.0221015	0.634189	0.714263
MIG6	-0.100241	0.000683691	0.00238224
MRE11	0.120559	4.62619e-05	0.000229254
MSH2	0.0438951	0.140765	0.207884
MSH6	-0.155565	6.73883e-05	0.000319736
MTOR	-0.063043	0.0697454	0.122466
MTOR_pS2448	-0.0894536	7.42367e-05	0.000344891
MYH11	0.225828	0.123808	0.189104
MYOSINIIA	-0.259298	3.19529e-09	7.91722e-08
MYOSINIIA_pS1943	-0.285485	1.11484e-12	6.21521e-11
NCADHERIN	0.0828773	0.0459836	0.0876439
NDRG1_pT346	0.103647	0.0914783	0.152819
NF2	-0.181741	3.60869e-06	2.98051e-05
NFKBP65_pS536	-0.104189	0.186264	0.257993
NOTCH1	0.127547	1.63054e-06	1.81805e-05
NRAS	0.0966602	0.000456956	0.00169835
P16INK4A	-0.0247538	0.68394	0.7588
P21	0.00907903	0.788928	0.837766
P27	0.059093	0.0977109	0.160172
P27_pT157	0.100821	5.91851e-06	4.39942e-05
P27_pT198	0.0545096	0.00677935	0.0162559
P38_pT180Y182	-0.105998	0.0724763	0.126267
P38MAPK	0.0536531	0.0544204	0.100295
P53	0.00697936	0.885299	0.905604
P62LCKLIGAND	-0.214289	0.00134255	0.0040622
P70S6K_pT389	0.036865	0.411329	0.498512
P70S6K1	-0.223543	3.08522e-05	0.000167391
P90RSK	0.0954992	0.00625579	0.015238
P90RSK_pT359S363	0.116429	0.00017035	0.000716756
PAI1	0.0807225	0.177497	0.250518
PARPCLEAVED	-0.0256704	0.520927	0.605035
PAXILLIN	-0.0802905	0.0610061	0.109713
PCADHERIN	0.0994976	4.66047e-06	3.58374e-05
PCNA	0.123393	7.85962e-06	5.3112e-05
PDCD4	0.141379	0.102518	0.16435
PDK1	-0.0394488	0.0984016	0.160172
PDK1_pS241	-0.0633146	0.116672	0.180679
PDL1	0.0292112	0.30459	0.39955
PEA15	0.0892342	0.00814004	0.019311
PEA15_pS116	-0.137517	0.0214197	0.0454914
PI3KP110ALPHA	0.00383649	0.871662	0.89991
PI3KP85	0.0540543	0.110146	0.172975
PKCALPHA	0.0922438	0.00516584	0.0129436
PKCALPHA_pS657	0.0926211	0.00203459	0.00574322
PKCDELTA_pS664	0.0100549	0.654762	0.733728
PKCPANBETAII_pS660	-0.0194604	0.671116	0.748294
PR	-0.0267207	0.429014	0.514355
PRAS40_pT246	-0.0421624	0.108167	0.171073
PRDX1	-0.0856416	0.0112052	0.0260289
PREX1	-0.423376	4.60653e-06	3.58374e-05
PTEN	-0.227831	3.15265e-05	0.000167391
RAB11	0.228072	1.39888e-06	1.64184e-05
RAB25	0.167995	0.00628652	0.015238
RAD50	-0.154383	5.56934e-07	7.30566e-06
RAD51	0.116743	0.001348	0.0040622
RAPTOR	-0.114108	9.65258e-05	0.000430505
RB	0.00791536	0.806805	0.848668
RB_pS807S811	-0.0508955	0.381883	0.470497
RBM15	-0.501797	1.28264e-10	4.08613e-09
RICTOR	0.0531724	0.319956	0.412429
RICTOR_pT1135	0.0278791	0.337286	0.429799
S6	-0.312605	2.84562e-06	2.57918e-05
S6_pS235S236	-0.234143	0.000373321	0.00143535
S6_pS240S244	-0.255828	0.000201644	0.000817574
SCD1	-0.0323465	0.459473	0.54213
SETD2	0.0231516	0.359163	0.449962
SF2	-0.102825	2.60927e-05	0.000145467
SHC_pY317	0.0931727	0.000673826	0.00238224
SHP2_pY542	0.0702815	0.135404	0.201301
SLC1A5	-0.368967	1.04563e-06	1.29542e-05
SMAC	-0.30901	5.14302e-08	8.82226e-07
SMAD1	-0.0206586	0.371309	0.46258
SMAD3	-0.0980939	0.000995588	0.00326494
SMAD4	0.107639	2.75264e-06	2.57918e-05
SNAIL	-0.0283531	0.391891	0.47755
SRC	-0.111571	0.00437279	0.0112084
SRC_pY416	0.0625215	0.103179	0.16435
SRC_pY527	0.147009	0.0193628	0.0419214
STAT3_pY705	0.149749	0.00125042	0.00392738
STAT5ALPHA	-0.084368	0.241202	0.325988
STATHMIN	0.166615	2.65794e-06	2.57918e-05
SYK	-0.206562	0.00394592	0.0102319
TAZ	0.0450306	0.131143	0.196274
TFRC	-0.516146	5.84819e-10	1.63018e-08
TIGAR	-0.0282575	0.185612	0.257993
TRANSGLUTAMINASE	-0.0685487	0.0273863	0.0550192
TSC1	0.035543	0.289124	0.381506
TUBERIN	-0.0287264	0.505039	0.589653
TUBERIN_pT1462	0.0375951	0.352978	0.447239
VEGFR2	-0.295057	8.93226e-08	1.42278e-06
XBP1	0.00769576	0.800002	0.845499
XRCC1	0.0470954	0.0918285	0.152819
YAP	0.0692106	0.023682	0.0498215
YAP_pS127	0.0155354	0.774832	0.827638
YB1	-0.239614	2.44491e-12	1.09043e-10
YB1_pS102	-0.00193007	0.92903	0.937437

## Sheet: ER+ ILC vs ER+ IDC
Note: Series colors between Red (high, log2Foldchange>0) and Blue (low, log2Foldchange<0) were used to indicate the alteration of protein expression in ER+ ILC(n=135) vs ER+ IDC(n=411). DE protein analysis was conducted with R package Limma, CPE corrected. CPE corrected. P-values were adjusted by Benjamini-Hochberg method
	log2Foldchange	p-value	adjusted p-value
1433BETA	0.0727608	0.000186577	0.000547457
1433EPSILON	0.0694793	2.20145e-05	8.18206e-05
1433ZETA	-0.155624	5.13874e-05	0.000166078
4EBP1	-0.200778	0.000234855	0.000671443
4EBP1_pS65	-0.183459	1.05855e-09	1.12408e-08
4EBP1_pT37T46	-0.107012	0.120593	0.167032
4EBP1_pT70	-0.0825549	0.000348948	0.000948969
53BP1	-0.140534	0.00414647	0.00889099
ACC_pS79	-0.100053	0.163185	0.215326
ACC1	-0.271077	0.000279702	0.000770043
ACETYLATUBULINLYS40	-0.178687	0.0209491	0.0364972
ACVRL1	0.0961897	4.96246e-06	2.25843e-05
ADAR1	-0.1993	9.90192e-08	7.61423e-07
AKT	-0.0916346	0.0258046	0.0439268
AKT_pS473	0.211437	0.00700794	0.0141088
AKT_pT308	0.204471	0.00229929	0.005286
AMPKALPHA	0.0521807	0.128483	0.175777
AMPKALPHA_pT172	0.0699264	0.190462	0.245509
ANNEXIN1	0.213251	2.28514e-05	8.35388e-05
ANNEXINVII	0.0838091	3.64581e-06	1.72982e-05
AR	0.132656	0.0652809	0.0977023
ARAF	-0.0134499	0.654541	0.712233
ARAF_pS299	-0.00770898	0.657938	0.712233
ARID1A	-0.0427064	0.0678329	0.100177
ASNS	-0.214139	7.17936e-06	3.13921e-05
ATM	-0.0146865	0.792773	0.833907
AXL	-0.0264126	0.417147	0.497453
BAD_pS112	-0.0622962	0.00864337	0.0164741
BAK	0.230649	5.98365e-06	2.66871e-05
BAP1C4	-0.136717	5.05537e-07	3.31573e-06
BAX	-0.0169514	0.544194	0.619159
BCL2	0.0451927	0.441683	0.521139
BCL2A1	0.226974	8.34158e-13	2.06686e-11
BCLXL	-0.0591249	0.00762974	0.0146675
BECLIN	-9.66244e-05	0.99699	0.99699
BETACATENIN	-1.13632	8.85494e-60	9.87326e-58
BID	0.0726792	0.0124432	0.0227446
BIM	-0.0620453	0.221148	0.280205
BRAF	-0.231004	8.98591e-05	0.000274501
BRAF_pS445	-0.0800517	0.0485601	0.0746821
BRCA2	0.0347697	0.0866701	0.125503
BRD4	-0.265369	1.1406e-07	8.47849e-07
CABL	-0.0558644	0.00487986	0.0101702
CASPASE3	-0.170494	4.87775e-05	0.000162349
CASPASE7CLEAVEDD198	-0.105121	0.0475609	0.0741684
CASPASE8	0.129395	2.02527e-11	3.00329e-10
CAVEOLIN1	0.601488	2.15483e-11	3.00329e-10
CD20	0.109735	2.79337e-07	1.94663e-06
CD26	0.0779004	0.00474338	0.009979
CD31	0.0363195	0.171973	0.224269
CD49B	0.0616657	0.0480046	0.0743404
CDK1	0.0979476	0.000148791	0.000442404
CDK1_pY15	-0.165202	6.18436e-05	0.000197016
CHK1	0.0131902	0.484553	0.559873
CHK1_pS296	-0.041091	0.0132748	0.0237057
CHK1_pS345	-0.119566	1.07557e-08	9.59405e-08
CHK2	0.0136715	0.708751	0.759863
CHK2_pT68	-0.0563102	0.0456233	0.0716479
CIAP	-0.0537357	0.0108596	0.0203504
CJUN_pS73	0.0464902	0.0305801	0.0505139
CKIT	0.191089	0.000525001	0.00137736
CLAUDIN7	-0.400474	8.66698e-10	9.66368e-09
CMET	0.0726568	0.000751697	0.00186254
CMET_pY1235	0.00662278	0.712568	0.7603
CMYC	0.109384	0.0674478	0.100177
COG3	-0.066901	0.153733	0.205284
COLLAGENVI	0.412665	3.15309e-06	1.52856e-05
CRAF	-0.090415	1.06566e-06	6.6012e-06
CRAF_pS338	0.0385728	0.0386016	0.0628332
CYCLINB1	-0.271512	0.000262191	0.000730857
CYCLIND1	-0.0245551	0.297636	0.364686
CYCLINE1	-0.185936	1.32004e-06	7.54793e-06
CYCLINE2	-0.113769	0.00147492	0.00342612
DIRAS3	0.0158653	0.583015	0.650062
DJ1	0.161823	2.62903e-05	9.45604e-05
DUSP4	0.223313	0.00611037	0.0126168
DVL3	-0.281438	4.05002e-18	2.25789e-16
ECADHERIN	-2.10646	2.37216e-80	5.28993e-78
EEF2	-0.363446	1.36796e-12	3.05056e-11
EEF2K	-0.0162362	0.740345	0.78245
EGFR	0.105354	8.98676e-06	3.78122e-05
EGFR_pY1068	0.123489	0.0283496	0.0471788
EGFR_pY1173	0.144264	3.90707e-06	1.81516e-05
EIF4E	0.0339346	0.113853	0.158682
EIF4G	-0.248995	2.19351e-10	2.71752e-09
ENY2	-0.302768	2.32215e-12	4.70763e-11
EPPK1	-0.159159	0.212382	0.270636
ERALPHA	-0.104759	0.412676	0.494767
ERALPHA_pS118	-0.129876	0.00960412	0.0181502
ERCC1	-0.068944	0.00072486	0.00181622
ERCC5	-0.130648	0.000805952	0.00197502
ERK2	0.056075	0.0889295	0.127944
ETS1	-0.08935	0.111343	0.15616
FASN	-0.51098	2.72406e-06	1.44635e-05
FIBRONECTIN	-0.205832	0.00271161	0.00610797
FOXM1	-0.0169518	0.643137	0.709204
FOXO3A	0.10289	1.1473e-06	6.91479e-06
FOXO3A_pS318S321	0.0436033	0.0070978	0.0141322
G6PD	-0.0606893	0.0813537	0.119355
GAB2	-0.117464	0.0273229	0.045812
GAPDH	-0.338642	0.000248695	0.000702012
GATA3	-0.236481	0.00463698	0.00984806
GATA6	0.0747628	0.0920576	0.131595
GCN5L2	-0.12047	0.0122973	0.0226636
GSK3_pS9	-0.0480755	0.439356	0.521139
GSK3ALPHABETA	-0.0622718	0.00702277	0.0141088
GSK3ALPHABETA_pS21S9	-0.0625318	0.321857	0.390077
HER2	-0.304204	0.000634836	0.00164615
HER2_pY1248	-0.0836454	0.188679	0.244624
HER3	-0.0672593	0.136618	0.184642
HER3_pY1289	0.0681782	0.00137602	0.00323002
HEREGULIN	0.00154402	0.943195	0.964827
HSP70	0.0895615	0.310316	0.378145
IGF1R_pY1135Y1136	0.118088	7.79788e-09	7.24553e-08
IGFBP2	-0.0492272	0.553942	0.623884
INPP4B	0.133336	0.165744	0.217417
IRF1	-0.0778132	0.00282282	0.00629488
IRS1	-0.000162413	0.996207	0.99699
JAB1	-0.0343039	0.242268	0.30182
JAK2	-0.292484	3.17186e-14	1.01047e-12
JNK_pT183Y185	0.123954	1.22388e-05	4.87366e-05
JNK2	0.00370455	0.920368	0.945816
KU80	-0.0271875	0.483276	0.559873
LCK	0.0977296	0.0132879	0.0237057
LKB1	0.0828935	2.93533e-06	1.48768e-05
MAPK_pT202Y204	0.155774	0.0268039	0.0452823
MEK1	0.0485153	0.127615	0.175668
MEK1_pS217S221	0.0805475	0.0532081	0.0812699
MIG6	-0.0707178	0.0073519	0.0145086
MRE11	0.0953865	6.7192e-05	0.00021104
MSH2	-0.0132522	0.671407	0.723304
MSH6	-0.284268	7.99953e-11	1.04935e-09
MTOR	-0.0688791	0.0213575	0.0369204
MTOR_pS2448	-0.0816912	9.71423e-05	0.000292739
MYH11	0.360353	0.00639325	0.0130798
MYOSINIIA	-0.255039	4.61368e-13	1.28606e-11
MYOSINIIA_pS1943	-0.295291	9.03895e-19	6.71896e-17
NCADHERIN	0.0764147	0.0320928	0.0526227
NDRG1_pT346	0.0989109	0.108526	0.153173
NF2	-0.163883	3.07376e-06	1.52322e-05
NFKBP65_pS536	-0.139904	0.0404804	0.065414
NOTCH1	0.102362	1.72582e-05	6.63549e-05
NRAS	0.115162	7.73277e-07	4.92688e-06
P16INK4A	-0.04124	0.458914	0.5358
P21	0.00975778	0.740288	0.78245
P27	0.117708	0.000375252	0.00100821
P27_pT157	0.0749514	3.65164e-05	0.000125279
P27_pT198	0.0230386	0.192864	0.247176
P38_pT180Y182	-0.0235594	0.645599	0.709204
P38MAPK	0.0599219	0.0110207	0.0204801
P53	-0.0845716	0.0455961	0.0716479
P62LCKLIGAND	-0.246943	3.02294e-05	0.000107003
P70S6K_pT389	0.0556053	0.13987	0.187898
P70S6K1	-0.286126	1.99086e-08	1.70755e-07
P90RSK	0.0868624	0.00268814	0.00610797
P90RSK_pT359S363	0.105021	7.929e-05	0.000245579
PAI1	0.0652208	0.234555	0.293852
PARPCLEAVED	-0.0210461	0.532815	0.609321
PAXILLIN	-0.0508603	0.160824	0.213474
PCADHERIN	0.090518	2.50669e-06	1.3634e-05
PCNA	0.0864557	0.000667451	0.00171082
PDCD4	0.209928	0.00330624	0.00729991
PDK1	0.0032607	0.874239	0.911006
PDK1_pS241	-0.0182623	0.58597	0.650106
PDL1	-0.0146609	0.548209	0.620561
PEA15	0.127534	1.47148e-05	5.75684e-05
PEA15_pS116	-0.164008	0.00072082	0.00181622
PI3KP110ALPHA	0.00517476	0.817651	0.856039
PI3KP85	0.0789654	0.00750982	0.0146675
PKCALPHA	0.122078	1.15953e-05	4.75562e-05
PKCALPHA_pS657	0.115014	2.06438e-05	7.80267e-05
PKCDELTA_pS664	0.0026044	0.887881	0.920918
PKCPANBETAII_pS660	-0.00133824	0.973263	0.982881
PR	0.0502822	0.0821273	0.119702
PRAS40_pT246	-0.0415588	0.0598447	0.0907849
PRDX1	-0.0847609	0.00389772	0.00843875
PREX1	-0.347777	5.08434e-05	0.000166078
PTEN	-0.23201	4.92372e-07	3.31573e-06
RAB11	0.268232	5.54419e-12	1.03029e-10
RAB25	0.219472	3.16935e-05	0.000110432
RAD50	-0.0969094	0.000483041	0.00128236
RAD51	0.0987369	0.000980534	0.00237673
RAPTOR	-0.075472	0.00372247	0.00813834
RB	0.0249528	0.333028	0.401434
RB_pS807S811	-0.0818223	0.133002	0.18085
RBM15	-0.553807	2.71427e-16	1.21056e-14
RICTOR	0.101594	0.0451274	0.0716479
RICTOR_pT1135	0.0524686	0.0424365	0.0680815
S6	-0.398172	1.50725e-11	2.40084e-10
S6_pS235S236	-0.284378	2.79613e-06	1.45008e-05
S6_pS240S244	-0.349982	9.63949e-08	7.61423e-07
SCD1	-0.0927256	0.0167898	0.0294813
SETD2	0.0255822	0.223927	0.282123
SF2	-0.090684	8.48506e-06	3.63879e-05
SHC_pY317	0.100739	4.07346e-05	0.000137634
SHP2_pY542	0.100199	0.012811	0.0232264
SLC1A5	-0.469496	1.4335e-11	2.40084e-10
SMAC	-0.293292	1.78601e-09	1.81037e-08
SMAD1	-0.0245928	0.267689	0.331637
SMAD3	-0.0698924	0.00759774	0.0146675
SMAD4	0.11982	5.67295e-10	6.65825e-09
SNAIL	-0.0184495	0.504001	0.579341
SRC	-0.126723	0.000193131	0.000559327
SRC_pY416	0.00415611	0.905461	0.934805
SRC_pY527	0.179656	0.00117728	0.00282294
STAT3_pY705	0.220842	3.54536e-08	2.9282e-07
STAT5ALPHA	-0.0278329	0.655496	0.712233
STATHMIN	0.141437	1.93884e-06	1.08091e-05
SYK	-0.30388	1.23861e-06	7.26871e-06
TAZ	0.0553876	0.0245541	0.0421197
TFRC	-0.468568	3.1373e-09	3.04181e-08
TIGAR	-0.0196074	0.281566	0.346902
TRANSGLUTAMINASE	-0.0924091	0.00127598	0.00302705
TSC1	-0.000949549	0.974066	0.982881
TUBERIN	-0.0281885	0.444964	0.522247
TUBERIN_pT1462	0.0584243	0.100241	0.142381
VEGFR2	-0.243524	2.65453e-07	1.90955e-06
XBP1	-0.00127451	0.959703	0.977232
XRCC1	0.0453669	0.0652505	0.0977023
YAP	0.118634	1.17291e-05	4.75562e-05
YAP_pS127	0.119217	0.0162728	0.0288002
YB1	-0.241137	3.8718e-16	1.43902e-14
YB1_pS102	0.01124	0.567128	0.635525
