# Supplementary material for: Invasive lobular and ductal breast carcinoma differ in immune response, protein translation efficiency and metabolism
Source: Sci Rep. 2018 May 8;8:7205. doi: 10.1038/s41598-018-25357-0 (PMC5940770; doi:10.1038/s41598-018-25357-0)
Supplement: Supplementary file 7 — Supplementary table 10 [file 41598_2018_25357_MOESM7_ESM.xlsx]

## Sheet: Supplementary table 10
	Protein name
1	1433EPSILON
2	4EBP1
3	53BP1
4	ACC1
5	AKT
6	AMPKALPHA
7	AR
8	ASNS
9	ATM
10	BAK
11	BAX
12	BCL2
13	BCLXL
14	BECLIN
15	BETACATENIN
16	BID
17	BIM
18	CKIT
19	CMYC
20	CRAF
21	CAVEOLIN1
22	CD31
23	CD49B
24	CDK1
25	CHK1
26	CHK2
27	CIAP
28	CLAUDIN7
29	COLLAGENVI
30	CYCLINB1
31	CYCLIND1
32	CYCLINE1
33	DJ1
34	DVL3
35	ECADHERIN
36	EEF2
37	EEF2K
38	EGFR
39	EIF4E
40	ERALPHA
41	ERK2
42	FIBRONECTIN
43	FOXO3A
44	GAB2
45	GATA3
46	GSK3ALPHABETA
47	HER2
48	HER3
49	HSP70
50	IGFBP2
51	INPP4B
52	IRS1
53	JNK2
54	KU80
55	LCK
56	LKB1
57	MEK1
58	MIG6
59	MRE11
60	MTOR
61	NCADHERIN
62	NF2
63	NOTCH1
64	PCADHERIN
65	P27
66	P53
67	PAI1
68	PAXILLIN
69	PCNA
70	PEA15
71	PKCALPHA
72	PR
73	PTEN
74	RAD50
75	RAD51
76	S6
77	SMAD1
78	SMAD3
79	SMAD4
80	SRC
81	STAT5ALPHA
82	STATHMIN
83	SYK
84	TUBERIN
85	VEGFR2
86	XRCC1
87	YAP
88	YB1
89	ANNEXINVII
90	ARID1A
91	BRAF
92	BAP1C4
93	BRCA2
94	CD20
95	CYCLINE2
96	ETS1
97	EIF4G
98	FASN
99	FOXM1
100	G6PD
101	GAPDH
102	HEREGULIN
103	MYH11
104	NRAS
105	P21
106	PDCD4
107	PDK1
108	PRDX1
109	RAB11
110	RAB25
111	RAPTOR
112	RBM15
113	RICTOR
114	SCD1
115	SF2
116	TAZ
117	TIGAR
118	TRANSGLUTAMINASE
119	TFRC
120	P62LCKLIGAND
121	X1433BETA
122	X1433ZETA
123	ACVRL1
124	DIRAS3
125	ANNEXIN1
126	PREX1
127	ENY2
128	GCN5L2
129	ADAR1
130	JAB1
131	CMET
132	CASPASE8
133	ERCC1
134	MSH2
135	MSH6
136	RB
137	SETD2
138	SMAC
139	SNAIL
140	AXL
141	MYOSINIIA
142	SLC1A5
143	GATA6
144	BRD4
145	ARAF
146	BCL2A1
147	CABL
148	CASPASE3
149	CD26
150	COG3
151	DUSP4
152	ERCC5
153	IRF1
154	JAK2
155	P16INK4A
156	PDL1
